# Supplementary material for: PURE makes PURE: reconstitution of the PURE cell-free system from self-synthesized proteins
Source: Nat Commun. 2026 May 22;17:6756. doi: 10.1038/s41467-026-73337-0 (PMC13385756; doi:10.1038/s41467-026-73337-0)
Supplement: Supplementary file 4 — Source Data [file 41467_2026_73337_MOESM4_ESM.zip]

Archive with 42 entries (40 files):
- Source Data/
- Source Data/Linear_DNA_Sequences/
- Source Data/Linear_DNA_Sequences/AlaRS_Linear_Template.gb
- Source Data/Linear_DNA_Sequences/ArgRS_Linear_Template.gb
- Source Data/Linear_DNA_Sequences/AsnRS_Linear_Template.gb
- Source Data/Linear_DNA_Sequences/AspRS_Linear_Template.gb
- Source Data/Linear_DNA_Sequences/CK_Linear_Template.gb
- Source Data/Linear_DNA_Sequences/CysRS_Linear_Template.gb
- Source Data/Linear_DNA_Sequences/EF-G_Linear_Template.gb
- Source Data/Linear_DNA_Sequences/EF-Ts_Linear_Template.gb
- Source Data/Linear_DNA_Sequences/EF-Tu_Linear_Template.gb
- Source Data/Linear_DNA_Sequences/eGFP_Linear_Template.gb
- Source Data/Linear_DNA_Sequences/GlnRS_Linear_Template.gb
- Source Data/Linear_DNA_Sequences/GluRS_Linear_Template.gb
- Source Data/Linear_DNA_Sequences/GlyRS_alpha_Linear_Template.gb
- Source Data/Linear_DNA_Sequences/GlyRS_beta_Linear_Template.gb
- Source Data/Linear_DNA_Sequences/HisRS_Linear_Template.gb
- Source Data/Linear_DNA_Sequences/IF1_Linear_Template.gb
- Source Data/Linear_DNA_Sequences/IF2_Linear_Template.gb
- Source Data/Linear_DNA_Sequences/IF3_Linear_Template.gb
- Source Data/Linear_DNA_Sequences/IleRS_Linear_Template.gb
- Source Data/Linear_DNA_Sequences/LeuRS_Linear_Template.gb
- Source Data/Linear_DNA_Sequences/LysRS_Linear_Template.gb
- Source Data/Linear_DNA_Sequences/MetRS_Linear_Template.gb
- Source Data/Linear_DNA_Sequences/MK_Linear_Template.gb
- Source Data/Linear_DNA_Sequences/MTF_Linear_Template.gb
- Source Data/Linear_DNA_Sequences/NDK_Linear_Template.gb
- Source Data/Linear_DNA_Sequences/PheRS_alpha_Linear_Template.gb
- Source Data/Linear_DNA_Sequences/PheRS_beta_Linear_Template.gb
- Source Data/Linear_DNA_Sequences/PPiase_Linear_Template.gb
- Source Data/Linear_DNA_Sequences/ProRS_Linear_Template.gb
- Source Data/Linear_DNA_Sequences/RF1_Linear_Template.gb
- Source Data/Linear_DNA_Sequences/RF2_Linear_Template.gb
- Source Data/Linear_DNA_Sequences/RF3_Linear_Template.gb
- Source Data/Linear_DNA_Sequences/RRF_Linear_Template.gb
- Source Data/Linear_DNA_Sequences/SerRS_Linear_Template.gb
- Source Data/Linear_DNA_Sequences/T7 RNAP_Linear_Template.gb
- Source Data/Linear_DNA_Sequences/ThrRS__Linear_Template.gb
- Source Data/Linear_DNA_Sequences/TrpRS_Linear_Template.gb
- Source Data/Linear_DNA_Sequences/TyrRS_Linear_Template.gb
- Source Data/Linear_DNA_Sequences/ValRS_Linear_Template.gb
- Source Data/Source Data.xlsx
