# Supplementary material for: PURE makes PURE: reconstitution of the PURE cell-free system from self-synthesized proteins
Source: Nat Commun. 2026 May 22;17:6756. doi: 10.1038/s41467-026-73337-0 (PMC13385756; doi:10.1038/s41467-026-73337-0)
Supplement: Supplementary file 4 — Source Data [file 41467_2026_73337_MOESM4_ESM.zip › Source Data/Linear_DNA_Sequences/AlaRS_Linear_Template.gb]

LOCUS       AlaRS_Twist_LT_sequence 2902 bp ds-DNA     linear       06-MAR-2025
DEFINITION  .
FEATURES             Location/Qualifiers
     misc_feature    20..36
                     /label="T7 promotor"
                     /ApEinfo_revcolor="#9eafd2"
                     /ApEinfo_fwdcolor="#9eafd2"
     misc_feature    78..100
                     /label="efficient ribosome binding site from bacteriophage T7 gene 10 (Olins and Rangwala, 1989)"
                     /ApEinfo_revcolor="#ffef86"
                     /ApEinfo_fwdcolor="#ffef86"
     CDS             108..2792
                     /label="Translation 108-2792"
                     /translation="MRGSHHHHHHGSACDDDDKSNSTAEIRQAFLDFFHSKGHQVVASSSLVPHNDPTLLFTNAGMNQFKDVFLGLDKRNYSRATTSQRCVRAGGKHNDLENVGYTARHHTFFEMLGNFSFGDYFKHDAIQFAWELLTSEKWFALPKERLWVTVYESDDEAYEIWEKEVGIPRERIIRIGDNKGAPYASDNFWQMGDTGPCGPCTEIFYDHGDHIWGGPPGSPEEDGDRYIEIWNIVFMQFNRQADGTMEPLPKPSVDTGMGLERIAAVLQHVNSNYDIDLFRTLIQAVAKVTGATDLSNKSLRVIADHIRSCAFLIADGVMPSNENRGYVLRRIIRRAVRHGNMLGAKETFFYKLVGPLIDVMGSAGEDLKRQQAQVEQVLKTEEEQFARTLERGLALLDEELAKLSGDTLDGETAFRLYDTYGFPVDLTADVCRERNIKVDEAGFEAAMEEQRRRAREASGFGADYNAMIRVDSASEFKGYDHLELNGKVTALFVDGKAVDAINAGQEAVVVLDQTPFYAESGGQVGDKGELKGANFSFAVEDTQKYGQAIGHIGKLAAGSLKVGDAVQADVDEARRARIRLNHSATHLMHAALRQVLGTHVSQKGSLVNDKVLRFDFSHNEAMKPEEIRAVEDLVNTQIRRNLPIETNIMDLEAAKAKGAMALFGEKYDERVRVLSMGDFSTELCGGTHASRTGDIGLFRIISESGTAAGVRRIEAVTGEGAIATVHADSDRLSEVAHLLKGDSNNLADKVRSVLERTRQLEKELQQLKEQAAAQESANLSSKAIDVNGVKLLVSELSGVEPKMLRTMVDDLKNQLGSTIIVLATVVEGKVSLIAGVSKDVTDRVKAGELIGMVAQQVGGKGGGRPDMAQAGGTDAAALPAALASVKGWVSAKLQ*"
     CDS             120..137
                     /label="6xHis"
                     /ApEinfo_revcolor="#85dae9"
                     /ApEinfo_fwdcolor="#85dae9"
     CDS             150..164
                     /label="enterokinase site"
                     /ApEinfo_revcolor="#d6b295"
                     /ApEinfo_fwdcolor="#d6b295"
     misc_feature    2857..2902
                     /label="T7 terminator"
                     /ApEinfo_revcolor="#b7e6d7"
                     /ApEinfo_fwdcolor="#b7e6d7"
ORIGIN
        1 GATCTTAAGG CTAGAGTACT AATACGACTC ACTATAGGGG AATTGTGAGC GGATAACAAT
       61 TCCCCTCTAG AAATAATTTT GTTTAACTTT AAGAAGGAGA TATACATatg agaggatcgc
      121 atcaccatca ccatcacgga tccgcatgcg atgacgatga caaaagcaac agcaccgctg
      181 agatccgtca ggcgtttctc gactttttcc atagtaaggg acatcaggta gttgccagca
      241 gctccctggt accccataac gacccaactt tgttgtttac caacgccggg atgaaccagt
      301 tcaaggatgt gttccttggg ctcgacaagc gtaattattc ccgcgctacc acttcccaac
      361 gctgcgtgcg tgcgggtggt aaacacaacg acctggaaaa cgtcggttac accgcgcgtc
      421 accatacctt cttcgaaatg ctgggcaact tcagcttcgg cgactatttc aaacacgatg
      481 ccattcagtt tgcatgggaa ctgctgacca gcgaaaaatg gtttgccctg ccgaaagagc
      541 gtctgtgggt taccgtctat gaaagcgacg acgaagccta cgaaatctgg gaaaaagaag
      601 tagggatccc gcgcgaacgt attattcgca tcggcgataa caaaggtgcg ccatacgcat
      661 ctgacaactt ctggcagatg ggtgacactg gtccgtgcgg cccgtgcacc gaaatcttct
      721 acgatcacgg cgaccacatt tgggggggcc ctccgggaag cccggaagaa gacggcgacc
      781 gctacattga gatctggaac atcgtcttca tgcagttcaa ccgccaggcc gatggcacga
      841 tggaaccgct gccgaagccg tctgtagata ccggtatggg tctggagcgt attgctgcgg
      901 tgctgcaaca cgttaactct aactatgaca tcgacctgtt ccgcacgctg atccaggcgg
      961 tagcgaaagt cactggcgca accgatctga gcaataaatc gctgcgcgta atcgctgacc
     1021 acattcgttc ttgtgcgttc ctaatcgcgg atggcgtaat gccgtccaat gaaaaccgtg
     1081 gttatgtact gcgtcgtatc attcgtcgcg cagtgcgtca cggtaatatg ctcggcgcga
     1141 aagaaacctt cttctacaaa ctggttggtc cgctgatcga cgttatgggc tctgcgggtg
     1201 aagacctgaa acgccagcag gcgcaggttg agcaggtgct gaagactgaa gaagagcagt
     1261 ttgctcgtac tctggagcgc ggtctggcgt tgctggatga agagctggca aaactttctg
     1321 gtgatacgct ggatggtgaa actgctttcc gtctgtacga cacctatggc ttcccggttg
     1381 acctgacggc tgatgtttgt cgtgagcgca acatcaaagt tgacgaagct ggttttgaag
     1441 ctgcaatgga agagcagcgt cgtcgcgcgc gcgaagccag cggctttggt gccgattaca
     1501 acgcaatgat ccgtgttgac agtgcatctg aatttaaagg ctatgaccat ctggaactga
     1561 acggcaaagt gactgcgctg tttgttgatg gtaaagcggt tgatgccatc aatgcaggcc
     1621 aggaagctgt ggtcgtgctg gatcaaacgc cattctatgc ggaatccggc ggtcaggttg
     1681 gcgataaagg cgaactgaaa ggcgctaact tctcctttgc ggtggaagat acgcagaaat
     1741 acggccaggc gattggtcac atcggtaaac ttgctgcggg ttctctgaaa gtgggcgacg
     1801 cggtgcaggc tgatgttgat gaggctcgtc gcgcccgtat tcgtctgaat cactccgcaa
     1861 cgcacctgat gcacgctgcg ctgcgccagg ttctgggtac tcatgtatcg cagaaaggtt
     1921 cactggttaa cgacaaggtg ctgcgcttcg acttctcaca caacgaagcg atgaaaccag
     1981 aagagattcg tgcggtcgaa gacctggtga acacacagat tcgtcgcaat ttgccgatcg
     2041 aaaccaacat catggatctc gaagcggcga aagcgaaagg tgcgatggcg ctgttcggcg
     2101 agaagtatga tgagcgcgta cgcgtgctga gcatgggcga tttctctacc gagttgtgtg
     2161 gcggtactca cgccagccgc actggtgata ttggtctgtt ccgcatcatc tctgaatcgg
     2221 gtactgctgc aggcgttcgt cgtatcgaag cggtaaccgg agaaggtgct atcgccaccg
     2281 ttcatgcaga cagcgatcgc ttaagcgaag tcgcgcatct gctgaaaggc gatagcaata
     2341 atctggctga taaagtgcgc tcagtactgg aacgtacgcg tcagctggaa aaagagttac
     2401 aacagcttaa agaacaagct gccgcacagg agagcgcaaa tctttccagt aaggcaattg
     2461 atgttaatgg tgttaagctg ttggttagcg agcttagcgg tgttgagccg aaaatgttgc
     2521 gtaccatggt tgacgattta aaaaatcagc tggggtcgac aattatcgtg ctggcaacgg
     2581 tagtcgaagg taaggtttct ctgattgcag gcgtatctaa ggacgtcaca gatcgtgtga
     2641 aagcagggga actgattggt atggtcgctc agcaggtggg cggcaagggt ggtggacgtc
     2701 ctgacatggc gcaagccggt ggtacggatg ctgcggcctt acctgcagcg ttagccagtg
     2761 tgaaaggctg ggtcagcgcg aaattgcaat aaGATCCGGC TGCTAACAAA GCCCGAAAGG
     2821 AAGCTGAGTT GGCTGCTGCC ACCGCTGAGC AATAACTAGC ATAACCCCTT GGGGCCTCTA
     2881 AACGGGTCTT GAGGGGTTTT TT
//
