# Supplementary material for: PURE makes PURE: reconstitution of the PURE cell-free system from self-synthesized proteins
Source: Nat Commun. 2026 May 22;17:6756. doi: 10.1038/s41467-026-73337-0 (PMC13385756; doi:10.1038/s41467-026-73337-0)
Supplement: Supplementary file 4 — Source Data [file 41467_2026_73337_MOESM4_ESM.zip › Source Data/Linear_DNA_Sequences/ArgRS_Linear_Template.gb]

LOCUS       ArgRS_Twist_LT_sequence 2014 bp ds-DNA     linear       21-MAY-2025
DEFINITION  .
FEATURES             Location/Qualifiers
     misc_feature    20..36
                     /label="T7 promotor"
                     /ApEinfo_revcolor="#9eafd2"
                     /ApEinfo_fwdcolor="#9eafd2"
     misc_feature    78..100
                     /label="efficient ribosome binding site from bacteriophage T7 gene 10 (Olins and Rangwala, 1989)"
                     /ApEinfo_revcolor="#ffef86"
                     /ApEinfo_fwdcolor="#ffef86"
     misc_feature    108..1904
                     /label="Protein"
                     /ApEinfo_revcolor="#85dae9"
                     /ApEinfo_fwdcolor="#85dae9"
     CDS             108..1904
                     /label="Translation 108-1904"
                     /translation="MGHHHHHHHHHHSSGHIEGRHMNIQALLSEKVRQAMIAAGAPADCEPQVRQSAKVQFGDYQANGMMAVAKKLGMAPRQLAEQVLTHLDLNGIASKVEIAGPGFINIFLDPAFLAEHVQQALASDRLGVATPEKQTIVVDYSAPNVAKEMHVGHLRSTIIGDAAVRTLEFLGHKVIRANHVGDWGTQFGMLIAWLEKQQQENAGEMELADLEGFYRDAKKHYDEDEEFAERARNYVVKLQSGDEYFREMWRKLVDITMTQNQITYDRLNVTLTRDDVMGESLYNPMLPGIVADLKAKGLAVESEGATVVFLDEFKNKEGEPMGVIIQKKDGGYLYTTTDIACAKYRYETLHADRVLYYIDSRQHQHLMQAWAIVRKAGYVPESVPLEHHMFGMMLGKDGKPFKTRAGGTVKLADLLDEALERARRLVAEKNPDMPADELEKLANAVGIGAVKYADLSKNRTTDYIFDWDNMLAFEGNTAPYMQYAYTRVLSVFRKAEIDEEQLAAAPVIIREDREAQLAARLLQFEETLTVVAREGTPHVMCAYLYDLAGLFSGFYEHCPILSAENEEVRNSRLKLAQLTAKTLKLGLDTLGIETVERM*"
     CDS             114..143
                     /label="10xHis"
                     /ApEinfo_revcolor="#d6b295"
                     /ApEinfo_fwdcolor="#d6b295"
     CDS             156..167
                     /label="Factor Xa site"
                     /ApEinfo_revcolor="#c6c9d1"
                     /ApEinfo_fwdcolor="#c6c9d1"
     misc_feature    1969..2014
                     /label="T7 terminator"
                     /ApEinfo_revcolor="#b7e6d7"
                     /ApEinfo_fwdcolor="#b7e6d7"
ORIGIN
        1 GATCTTAAGG CTAGAGTACT AATACGACTC ACTATAGGGG AATTGTGAGC GGATAACAAT
       61 TCCCCTCTAG AAATAATTTT GTTTAACTTT AAGAAGGAGA TATACATatg ggccatcatc
      121 atcatcatca tcatcatcat cacagcagcg gccatatcga aggtcgtcat atgaatattc
      181 aggctcttct ctcagaaaaa gtccgtcagg ccatgattgc ggcaggcgcg cctgcggatt
      241 gcgaaccgca ggttcgtcag tcagcaaaag ttcagttcgg cgactatcag gctaacggca
      301 tgatggcagt tgctaaaaaa ctgggtatgg caccgcgaca attagcagag caggtgctga
      361 ctcatctgga tcttaacggt atcgccagca aagttgagat cgccggtcca ggctttatca
      421 acattttcct tgatccggca ttcctggctg aacatgttca gcaggcgctg gcgtccgatc
      481 gtctcggtgt tgctacgcca gaaaaacaga ccattgtggt tgactactct gcgccaaacg
      541 tggcgaaaga gatgcatgtc ggtcacctgc gctctaccat tattggtgac gcagcagtgc
      601 gtactctgga gttcctcggt cacaaagtga ttcgcgcaaa ccacgtcggc gactggggca
      661 ctcagttcgg tatgctgatt gcatggctgg aaaagcagca gcaggaaaac gccggtgaaa
      721 tggagctggc tgaccttgaa ggtttctacc gcgatgcgaa aaagcattac gatgaagatg
      781 aagagttcgc cgagcgcgca cgtaactacg tggtaaaact gcaaagcggt gacgaatatt
      841 tccgcgagat gtggcgcaaa ctggtcgaca tcaccatgac gcagaaccag atcacctacg
      901 atcgtctcaa cgtgacgctg acccgtgatg acgtgatggg cgaaagcctc tacaacccga
      961 tgctgccagg aattgtggcg gatctcaaag ccaaaggtct ggcagtagaa agcgaagggg
     1021 cgaccgtcgt attccttgat gagtttaaaa acaaggaagg cgaaccgatg ggcgtgatca
     1081 ttcagaagaa agatggcggc tatctctaca ccaccactga tatcgcctgt gcgaaatatc
     1141 gttatgaaac actgcatgcc gatcgcgtgc tgtattacat cgactcccgt cagcatcaac
     1201 acctgatgca ggcatgggcg atcgtccgta aagcaggcta tgtaccggaa tccgtaccgc
     1261 tggaacacca catgttcggc atgatgctgg gtaaagacgg caaaccgttc aaaacccgcg
     1321 cgggtggtac agtgaaactg gccgatctgc tggatgaagc cctggaacgt gcacgccgtc
     1381 tggtggcaga aaagaacccg gatatgccag ccgacgagct ggaaaaactg gctaacgcgg
     1441 ttggtattgg tgcggtgaaa tatgcggatc tctccaaaaa ccgcaccacg gactacatct
     1501 tcgactggga caacatgctg gcgtttgagg gtaataccgc gccatacatg cagtatgcat
     1561 acacgcgtgt attgtccgtg ttccgtaaag cagaaattga cgaagagcaa ctggctgcag
     1621 ctccggttat catccgtgaa gatcgtgaag cgcaactggc agctcgcctg ctgcagtttg
     1681 aagaaaccct caccgtggtt gcccgtgaag gcacgccgca tgtaatgtgt gcttacctgt
     1741 acgatctggc cggtctgttc tctggcttct acgagcactg cccgatcctc agcgcagaaa
     1801 acgaagaagt gcgtaacagc cgtctaaaac tggcacaact gacggcgaag acgctgaagc
     1861 tgggtctgga tacgctgggt attgagactg tagagcgtat gtaaGATCCG GCTGCTAACA
     1921 AAGCCCGAAA GGAAGCTGAG TTGGCTGCTG CCACCGCTGA GCAATAACTA GCATAACCCC
     1981 TTGGGGCCTC TAAACGGGTC TTGAGGGGTT TTTT
//
