# Supplementary material for: PURE makes PURE: reconstitution of the PURE cell-free system from self-synthesized proteins
Source: Nat Commun. 2026 May 22;17:6756. doi: 10.1038/s41467-026-73337-0 (PMC13385756; doi:10.1038/s41467-026-73337-0)
Supplement: Supplementary file 4 — Source Data [file 41467_2026_73337_MOESM4_ESM.zip › Source Data/Linear_DNA_Sequences/AsnRS_Linear_Template.gb]

LOCUS       AsnRS_Twist_LT_sequence 1654 bp ds-DNA     linear       21-MAY-2025
DEFINITION  .
FEATURES             Location/Qualifiers
     misc_feature    20..36
                     /label="T7 promotor"
                     /ApEinfo_revcolor="#9eafd2"
                     /ApEinfo_fwdcolor="#9eafd2"
     misc_feature    78..100
                     /label="efficient ribosome binding site from bacteriophage T7 gene 10 (Olins and Rangwala, 1989)"
                     /ApEinfo_revcolor="#ffef86"
                     /ApEinfo_fwdcolor="#ffef86"
     misc_feature    108..1544
                     /label="Protein"
                     /ApEinfo_revcolor="#84b0dc"
                     /ApEinfo_fwdcolor="#84b0dc"
     CDS             108..1544
                     /label="Translation 108-1544"
                     /translation="MRGSHHHHHHGSMSVVPVADVLQGRVAVDSEVTVRGWVRTRRDSKAGISFLAVYDGSCFDPVQAVINNSLPNYNEDVLRLTTGCSVIVTGKVVASPGQGQQFEIQASKVEVAGWVEDPDTYPMAAKRHSIEYLREVAHLRPRTNLIGAVARVRHTLAQALHRFFNEQGFFWVSTPLITASDTEGAGEMFRVSTLDLENLPRNDQGKVDFDKDFFGKESFLTVSGQLNGETYACALSKIYTFGPTFRAENSNTSRHLAEFWMLEPEVAFANLNDIAGLAEAMLKYVFKAVLEERADDMKFFAERVDKDAVSRLERFIEADFAQVDYTDAVTILENCGRKFENPVYWGVDLSSEHERYLAEEHFKAPVVVKNYPKDIKAFYMRLNEDGKTVAAMDVLAPGIGEIIGGSQREERLDVLDERMLEMGLNKEDYWWYRDLRRYGTVPHSGFGLGFERLIAYVTGVQNVRDVIPFPRTPRNASF*"
     CDS             120..137
                     /label="6xHis"
                     /ApEinfo_revcolor="#85dae9"
                     /ApEinfo_fwdcolor="#85dae9"
     misc_feature    1609..1654
                     /label="T7 terminator"
                     /ApEinfo_revcolor="#b7e6d7"
                     /ApEinfo_fwdcolor="#b7e6d7"
ORIGIN
        1 GATCTTAAGG CTAGAGTACT AATACGACTC ACTATAGGGG AATTGTGAGC GGATAACAAT
       61 TCCCCTCTAG AAATAATTTT GTTTAACTTT AAGAAGGAGA TATACATatg agaggatcgc
      121 atcaccatca ccatcacgga tccatgagcg ttgtgcctgt agccgacgta ctccagggcc
      181 gtgtagccgt tgacagcgaa gtcaccgtgc gcggatgggt acgtacccgc cgagattcaa
      241 aagctggcat ctccttcctc gccgtttatg acggttcctg ctttgatcct gtacaggctg
      301 tcatcaataa ttctctgccc aattacaatg aagacgtcct gcgtctgacc accggctgct
      361 cggtcattgt gacgggtaaa gtcgtggcgt cgccgggcca ggggcaacaa tttgaaattc
      421 aggccagcaa ggttgaagtt gctggttggg ttgaagatcc agacacttac ccgatggcgg
      481 caaaacgcca cagcattgag tatctgcgtg aagtcgctca cctgcgtccg cgcacaaacc
      541 tgattggtgc cgtcgcgcgc gttcgccata cgctggcgca ggcgctgcat cgcttcttta
      601 acgagcaggg attcttctgg gtttcaacgc cactgattac cgcatctgat accgaaggtg
      661 caggcgaaat gttccgcgtt tctacgctgg atctggaaaa cctgccgcgt aacgatcagg
      721 gcaaagtgga tttcgacaaa gacttctttg gtaaagagtc tttcctgacc gtatctggcc
      781 agttgaacgg cgaaacctac gcttgcgcat tgtccaaaat ttataccttc ggcccgactt
      841 tccgtgctga aaactccaac accagccgtc acctggcgga attctggatg ctggagccgg
      901 aagtggcgtt tgctaacctg aacgatattg cgggtctggc tgaagccatg ctgaaatatg
      961 tcttcaaagc ggttctcgaa gaacgcgctg acgacatgaa attcttcgct gaacgcgtag
     1021 ataaagatgc cgtttcacgt ctggaacgct tcattgaagc cgattttgcg caggtggatt
     1081 ataccgacgc agtgaccatt ctcgaaaact gcggcaggaa gtttgaaaac ccggtttact
     1141 ggggagtcga tctctcttct gagcatgagc gttatctggc ggaagaacac tttaaagcac
     1201 cggtagtggt taaaaactat ccgaaagata ttaaagcgtt ctatatgcgc cttaacgaag
     1261 acggtaaaac cgttgcggct atggacgttc tggctccggg catcggtgag atcattggtg
     1321 gctcccagcg tgaagaacgt ctggacgtgc tggacgagcg tatgctggaa atgggcctga
     1381 ataaagaaga ttactggtgg tatcgcgatc tgcgtcgcta cggtactgtt ccgcattcag
     1441 gtttcggtct tggttttgaa cgtctgattg cttacgtaac tggcgtgcaa aacgtacgtg
     1501 atgtgattcc gttcccacgt actccgcgta acgccagctt ctaaGATCCG GCTGCTAACA
     1561 AAGCCCGAAA GGAAGCTGAG TTGGCTGCTG CCACCGCTGA GCAATAACTA GCATAACCCC
     1621 TTGGGGCCTC TAAACGGGTC TTGAGGGGTT TTTT
//
