# Supplementary material for: PURE makes PURE: reconstitution of the PURE cell-free system from self-synthesized proteins
Source: Nat Commun. 2026 May 22;17:6756. doi: 10.1038/s41467-026-73337-0 (PMC13385756; doi:10.1038/s41467-026-73337-0)
Supplement: Supplementary file 4 — Source Data [file 41467_2026_73337_MOESM4_ESM.zip › Source Data/Linear_DNA_Sequences/AspRS_Linear_Template.gb]

LOCUS       AspRS_LT_twist_sequence 2014 bp ds-DNA     linear       21-MAY-2025
DEFINITION  .
FEATURES             Location/Qualifiers
     misc_feature    20..36
                     /label="T7 promotor"
                     /ApEinfo_revcolor="#9eafd2"
                     /ApEinfo_fwdcolor="#9eafd2"
     misc_feature    78..100
                     /label="efficient ribosome binding site from bacteriophage T7 gene 10 (Olins and Rangwala, 1989)"
                     /ApEinfo_revcolor="#ffef86"
                     /ApEinfo_fwdcolor="#ffef86"
     misc_feature    108..1904
                     /label="Protein"
                     /ApEinfo_revcolor="#d59687"
                     /ApEinfo_fwdcolor="#d59687"
     CDS             108..1904
                     /label="Translation 108-1904"
                     /translation="MRTEYCGQLRLSHVGQQVTLCGWVNRRRDLGSLIFIDMRDREGIVQVFFDPDRADALKLASELRNEFCIQVTGTVRARDEKNINRDMATGEIEVLASSLTIINRADVLPLDSNHVNTEEARLKYRYLDLRRPEMAQRLKTRAKITSLVRRFMDDHGFLDIETPMLTKATPEGARDYLVPSRVHKGKFYALPQSPQLFKQLLMMSGFDRYYQIVKCFRDEDLRADRQPEFTQIDVETSFMTAPQVREVMEALVRHLWLEVKGVDLGDFPVMTFAEAERRYGSDKPDLRNPMELTDVADLLKSVEFAVFAGPANDPKGRVAALRVPGGASLTRKQIDEYGNFVKIYGAKGLAYIKVNERAKGLEGINSPVAKFLNAEIIEDILDRTAAQDGDMIFFGADNKKIVADAMGALRLKVGKDLGLTDESKWAPLWVIDFPMFEDDGEGGLTAMHHPFTSPKDMTAAELKAAPENAVANAYDMVINGYEVGGGSVRIHNGDMQQTVFGILGINEEEQREKFGFLLDALKYGTPPHAGLAFGLDRLTMLLTGTDNIRDVIAFPKTTAAACLMTEAPSFANPTALAELSIQVVKKAENNLEHHHHHH*"
     CDS             1884..1901
                     /label="6xHis"
                     /ApEinfo_revcolor="#75c6a9"
                     /ApEinfo_fwdcolor="#75c6a9"
     misc_feature    1969..2014
                     /label="T7 terminator"
                     /ApEinfo_revcolor="#b7e6d7"
                     /ApEinfo_fwdcolor="#b7e6d7"
ORIGIN
        1 GATCTTAAGG CTAGAGTACT AATACGACTC ACTATAGGGG AATTGTGAGC GGATAACAAT
       61 TCCCCTCTAG AAATAATTTT GTTTAACTTT AAGAAGGAGA TATACATatg cgtacagaat
      121 attgtggaca gctccgtttg tcccacgtgg ggcagcaggt gactctgtgt ggttgggtca
      181 accgtcgtcg tgatcttggt agcctgatct tcatcgatat gcgcgaccgc gaaggtatcg
      241 tgcaggtatt tttcgatccg gatcgtgcgg acgcgttaaa gctggcctct gaactgcgta
      301 atgagttctg cattcaggtc acgggcaccg tacgtgcgcg tgacgaaaaa aatattaacc
      361 gcgatatggc gaccggcgaa atcgaagtgc tggcgtcctc gctgactatc atcaaccgcg
      421 cagatgttct gccgcttgac tctaaccacg tcaacaccga agaagcgcgt ctgaaatacc
      481 gctacctcga cctgcgtcgt ccggaaatgg ctcagcgcct gaaaacccgc gctaaaatca
      541 ccagcctggt gcgccgtttt atggatgacc acggcttcct cgacatcgaa actccgatgc
      601 tgaccaaagc cacgccggaa ggcgcgcgtg actacctggt gccttctcgt gtgcacaaag
      661 gtaaattcta cgcactgccg caatccccgc agttgttcaa acagctgctg atgatgtccg
      721 gttttgaccg ttactatcag atcgttaaat gcttccgtga cgaagacctg cgtgctgacc
      781 gtcagcctga atttactcag atcgatgtgg aaacttcttt catgaccgcg ccgcaagtgc
      841 gtgaagtgat ggaagcgctg gtgcgtcatc tgtggctgga agtgaagggt gtggatctgg
      901 gcgatttccc ggtaatgacc tttgcggaag cagaacgccg ttatggttct gataaaccgg
      961 atctgcgtaa cccgatggaa ctgactgacg ttgctgatct gctgaaatct gttgagtttg
     1021 ctgtatttgc aggtccggcg aacgatccga aaggtcgcgt agcggctctg cgcgttccgg
     1081 gcggcgcatc gctgacccgt aagcagatcg acgaatacgg taacttcgtt aaaatctacg
     1141 gcgcgaaagg tctggcttac atcaaagtta acgaacgcgc gaaaggtctg gaaggtatca
     1201 acagcccggt agcgaagttc cttaatgcag aaatcatcga agacatcctg gatcgtactg
     1261 ccgcgcaaga tggcgatatg attttcttcg gtgccgacaa caagaaaatt gttgccgacg
     1321 cgatgggtgc actgcgcctg aaagtgggta aagaccttgg tctgaccgac gaaagcaaat
     1381 gggcaccgct gtgggttatc gacttcccga tgtttgaaga cgacggtgaa ggcggcctga
     1441 cggcaatgca ccatccgttc acctcaccga aagatatgac ggctgcagaa ctgaaagctg
     1501 caccggaaaa tgcggtggcg aacgcttacg atatggtcat caatggttac gaagtgggcg
     1561 gtggttcagt acgtatccat aatggtgata tgcagcagac ggtgtttggt attctgggta
     1621 tcaacgaaga ggaacagcgc gagaaattcg gcttcctgct cgacgctctg aaatacggta
     1681 ctccgccgca cgcaggtctg gcattcggtc ttgaccgtct gaccatgctg ctgaccggca
     1741 ccgacaatat ccgtgacgtt atcgccttcc cgaaaaccac ggcggcagcg tgtctgatga
     1801 ctgaagcacc gagctttgct aacccgactg cactggctga gctgagcatt caggttgtga
     1861 agaaggctga gaataacctc gagcaccacc accaccacca ctgaGATCCG GCTGCTAACA
     1921 AAGCCCGAAA GGAAGCTGAG TTGGCTGCTG CCACCGCTGA GCAATAACTA GCATAACCCC
     1981 TTGGGGCCTC TAAACGGGTC TTGAGGGGTT TTTT
//
