# Supplementary material for: PURE makes PURE: reconstitution of the PURE cell-free system from self-synthesized proteins
Source: Nat Commun. 2026 May 22;17:6756. doi: 10.1038/s41467-026-73337-0 (PMC13385756; doi:10.1038/s41467-026-73337-0)
Supplement: Supplementary file 4 — Source Data [file 41467_2026_73337_MOESM4_ESM.zip › Source Data/Linear_DNA_Sequences/CK_Linear_Template.gb]

LOCUS       CK_Twist_LT_sequence_(t 1399 bp ds-DNA     linear       04-DEC-2024
DEFINITION  .
FEATURES             Location/Qualifiers
     misc_feature    20..36
                     /label="T7 promotor"
                     /ApEinfo_revcolor="#9eafd2"
                     /ApEinfo_fwdcolor="#9eafd2"
     misc_feature    78..100
                     /label="efficient ribosome binding site from bacteriophage T7 gene 10 (Olins and Rangwala, 1989)"
                     /ApEinfo_revcolor="#ffef86"
                     /ApEinfo_fwdcolor="#ffef86"
     misc_feature    108..1289
                     /label="Protein"
                     /ApEinfo_revcolor="#85dae9"
                     /ApEinfo_fwdcolor="#85dae9"
     CDS             108..1289
                     /label="Translation 108-1289"
                     /translation="MRGSHHHHHHGSMPFSSTHNKHKLKFSAEEEFPDLSKHNNHMAKVLTPELYKRLRDKETPSGFTLDDVIQTGVDNPGHPFIMTVGCVAGDEESYEVFKDLFDPVIQDRHGGYKPTDKHRTDLNHENLKGGDDLDPKYVLSSRVRTGRSIKGYSLPPHCSRGERRAVEKLSVEALNSLEGEFKGRYYPLKAMTEQEQQQLIDDHFLFDKPVSPLLLASGMARDWPDARGIWHNDNKTFLVWVNEEDHLRVISMEKGGNMKEVFRRFCVGLKKIEEIFKKAGHPFMWTEHLGYILTCPSNLGTGLRGGVHVKLPKLSQHPKFEEILHRLRLQKRGTGGVDTAAVGAVFDISNADRLGFSEVEQVQMVVDGVKLMVEMEKKLEQNQPIDDMIPAQK*"
     CDS             120..137
                     /label="6xHis"
                     /ApEinfo_revcolor="#75c6a9"
                     /ApEinfo_fwdcolor="#75c6a9"
     misc_feature    1354..1399
                     /label="T7 terminator"
                     /ApEinfo_revcolor="#b7e6d7"
                     /ApEinfo_fwdcolor="#b7e6d7"
ORIGIN
        1 GATCTTAAGG CTAGAGTACT AATACGACTC ACTATAGGGG AATTGTGAGC GGATAACAAT
       61 TCCCCTCTAG AAATAATTTT GTTTAACTTT AAGAAGGAGA TATACATatg agaggatcgc
      121 atcaccatca ccatcacgga tccatgccgt tcagcagcac ccacaacaaa cacaagctga
      181 agttctcagc cgaggaggaa ttcccggacc tctcgaagca caacaaccac atggccaaag
      241 tcctcacccc ggagctctac aaacgcctcc gggataagga gaccccgagc ggattcaccc
      301 tcgacgacgt catccaaacc ggggtcgata accccggtca cccattcatc atgacggtgg
      361 gctgcgtggc gggggacgag gagtcctacg aggtgttcaa ggatctcttc gaccccgtca
      421 tccaggaccg ccacgggggg tacaaaccca ccgataagca ccgcaccgac ctcaaccacg
      481 agaacctcaa ggggggtgac gacctggacc ccaaatacgt gctgagcagc cgcgtgcgca
      541 cggggagaag cattaagggg tactccctgc ccccacactg cagccgtggg gagcggcgcg
      601 ccgtcgagaa gctgtccgtg gaagccctga acagcctgga gggggagttc aagggccgct
      661 attaccctct gaaggccatg acggagcagg agcagcagca gctgatcgac gaccacttcc
      721 tgttcgataa acccgtctcc ccactgctgc tcgcatccgg gatggcccga gattggcccg
      781 acgccagggg catctggcac aacgacaaca agacgttcct ggtgtgggtg aatgaggagg
      841 accacctgag ggtcatctcc atggagaagg gaggaaatat gaaggaggtc ttccggcgct
      901 tctgcgtcgg cctcaagaag atcgaggaga tcttcaagaa ggccgggcac cccttcatgt
      961 ggacggagca cctgggttac atcctgacgt gcccctccaa tttgggcacg gggctgcggg
     1021 ggggggtcca cgtgaagctc cccaaactca gccagcaccc caaattcgag gagatcctcc
     1081 ataggctgcg cctgcagaaa cggggcaccg gcggggtgga tacggcggcg gtgggcgccg
     1141 tctttgacat ctccaacgcc gaccggctgg gcttctcgga ggtggagcag gtgcagatgg
     1201 tggtggacgg cgtcaagctc atggtggaga tggagaagaa gctggagcag aaccagccca
     1261 tagacgacat gatcccggcc cagaagtaaG ATCCGGCTGC TAACAAAGCC CGAAAGGAAG
     1321 CTGAGTTGGC TGCTGCCACC GCTGAGCAAT AACTAGCATA ACCCCTTGGG GCCTCTAAAC
     1381 GGGTCTTGAG GGGTTTTTT
//
