# Supplementary material for: PURE makes PURE: reconstitution of the PURE cell-free system from self-synthesized proteins
Source: Nat Commun. 2026 May 22;17:6756. doi: 10.1038/s41467-026-73337-0 (PMC13385756; doi:10.1038/s41467-026-73337-0)
Supplement: Supplementary file 4 — Source Data [file 41467_2026_73337_MOESM4_ESM.zip › Source Data/Linear_DNA_Sequences/EF-G_Linear_Template.gb]

LOCUS       EFG_LT_twist_seq_(to_or 2356 bp ds-DNA     linear       07-MAR-2025
DEFINITION  .
FEATURES             Location/Qualifiers
     misc_feature    20..36
                     /label="T7 promotor"
                     /ApEinfo_revcolor="#9eafd2"
                     /ApEinfo_fwdcolor="#9eafd2"
     misc_feature    78..100
                     /label="efficient ribosome binding site from bacteriophage T7 gene 10 (Olins and Rangwala, 1989)"
                     /ApEinfo_revcolor="#ffef86"
                     /ApEinfo_fwdcolor="#ffef86"
     misc_feature    108..2246
                     /label="Protein"
                     /ApEinfo_revcolor="#b7e6d7"
                     /ApEinfo_fwdcolor="#b7e6d7"
     CDS             108..2246
                     /label="Translation 108-2246"
                     /translation="MARTTPIARYRNIGISAHIDAGKTTTTERILFYTGVNHKIGEVHDGAATMDWMEQEQERGITITSAATTAFWSGMAKQYEPHRINIIDTPGHVDFTIEVERSMRVLDGAVMVYCAVGGVQPQSETVWRQANKYKVPRIAFVNKMDRMGANFLKVVNQIKTRLGANPVPLQLAIGAEEHFTGVVDLVKMKAINWNDADQGVTFEYEDIPADMVELANEWHQNLIESAAEASEELMEKYLGGEELTEAEIKGALRQRVLNNEIILVTCGSAFKNKGVQAMLDAVIDYLPSPVDVPAINGILDDGKDTPAERHASDDEPFSALAFKIATDPFVGNLTFFRVYSGVVNSGDTVLNSVKAARERFGRIVQMHANKREEIKEVRAGDIAAAIGLKDVTTGDTLCDPDAPIILERMEFPEPVISIAVEPKTKADQEKMGLALGRLAKEDPSFRVWTDEESNQTIIAGMGELHLDIIVDRMKREFNVEANVGKPQVAYRETIRQKVTDVEGKHAKQSGGRGQYGHVVIDMYPLEPGSNPKGYEFINDIKGGVIPGEYIPAVDKGIQEQLKAGPLAGYPVVDMGIRLHFGSYHDVDSSELAFKLAASIAFKEGFKKAKPVLLEPIMKVEVETPEENTGDVIGDLSRRRGMLKGQESEVTGVKIHAEVPLSEMFGYATQLRSLTKGRASYTMEFLKYDEAPSNVAQAVIEARGKRSHHHHHH*"
     CDS             2226..2243
                     /label="6xHis"
                     /ApEinfo_revcolor="#b1ff67"
                     /ApEinfo_fwdcolor="#b1ff67"
     misc_feature    2311..2356
                     /label="T7 terminator"
                     /ApEinfo_revcolor="#b7e6d7"
                     /ApEinfo_fwdcolor="#b7e6d7"
ORIGIN
        1 GATCTTAAGG CTAGAGTACT AATACGACTC ACTATAGGGG AATTGTGAGC GGATAACAAT
       61 TCCCCTCTAG AAATAATTTT GTTTAACTTT AAGAAGGAGA TATACATatg gctcgtacaa
      121 cacccatcgc acgctaccgt aacatcggta tcagtgcgca catcgacgcc ggtaaaacca
      181 ctactaccga acgtattctg ttctacaccg gtgtaaacca taaaatcggt gaagttcatg
      241 acggcgctgc aaccatggac tggatggagc aggagcagga acgtggtatt accatcactt
      301 ccgctgcgac tactgcattc tggtctggta tggctaagca gtatgagccg catcgcatca
      361 acatcatcga caccccgggg cacgttgact tcacaatcga agtagaacgt tccatgcgtg
      421 ttctcgatgg tgcggtaatg gtttactgcg cagttggtgg tgttcagccg cagtctgaaa
      481 ccgtatggcg tcaggcaaac aaatataaag ttccgcgcat tgcgttcgtt aacaaaatgg
      541 accgcatggg tgcgaacttc ctgaaagttg ttaaccagat caaaacccgt ctgggcgcga
      601 acccggttcc gctgcagctg gcgattggtg ctgaagaaca tttcaccggt gttgttgacc
      661 tggtgaaaat gaaagctatc aactggaacg acgctgacca gggcgtaacc ttcgaatacg
      721 aagatatccc ggcagacatg gttgaactgg ctaacgaatg gcaccagaac ctgatcgaat
      781 ccgcagctga agcttctgaa gagctgatgg aaaaatacct gggtggtgaa gaactgactg
      841 aagcagaaat caaaggtgct ctgcgacagc gcgttctgaa caacgaaatc atcctggtaa
      901 cctgtggttc tgcgttcaag aacaaaggtg ttcaggcgat gctggatgcg gtaattgatt
      961 acctgccatc cccggttgac gtacctgcga tcaacggtat cctggacgac ggtaaagaca
     1021 ctccggctga acgtcacgca agtgatgacg agccgttctc tgcactggcg ttcaaaatcg
     1081 ctaccgaccc gtttgttggt aacctgacct tcttccgtgt ttactccggt gtggttaact
     1141 ctggtgatac cgtactgaac tccgtgaaag ctgcacgtga gcgtttcggt cgtatcgttc
     1201 agatgcacgc taacaaacgt gaagagatca aagaagttcg cgcgggcgac atcgctgctg
     1261 ctatcggtct gaaagacgta accactggtg acaccctgtg tgacccggat gcgccgatca
     1321 ttctggaacg tatggaattc cctgagccgg taatctccat cgcagttgaa ccgaaaacca
     1381 aagctgacca ggaaaaaatg ggtctggctc tgggccgtct ggctaaagaa gacccgtctt
     1441 tccgtgtatg gactgacgaa gaatctaacc agaccatcat cgcgggtatg ggcgaactgc
     1501 acctcgacat catcgttgac cgtatgaagc gtgaattcaa cgttgaagcg aacgtaggta
     1561 aaccgcaggt tgcttaccgt gaaactatcc gccagaaagt taccgatgtt gaaggtaaac
     1621 acgcgaaaca gtctggtggt cgtggtcagt atggtcatgt tgttatcgac atgtacccgc
     1681 tggagccggg ttcaaacccg aaaggctacg agttcatcaa cgacattaaa ggtggtgtaa
     1741 tccctggcga atacatcccg gccgttgata aaggtatcca ggaacagctg aaagcaggtc
     1801 cgctggcagg ctacccggta gtagacatgg gtattcgtct gcacttcggt tcttaccatg
     1861 acgttgactc ctctgaactg gcgtttaaac tggctgcttc tatcgccttt aaagaaggct
     1921 ttaagaaagc gaaaccagtt ctgcttgagc cgatcatgaa ggttgaagta gaaactccgg
     1981 aagagaacac cggtgacgtt atcggtgact tgagccgtcg tcgtggtatg ctcaaaggtc
     2041 aggaatctga agttactggc gttaagatcc acgctgaagt accgctgtct gaaatgttcg
     2101 gatacgcaac tcagctgcgt tctctgacca aaggtcgtgc atcatacact atggaattcc
     2161 tgaagtatga tgaagcgccg agtaacgttg ctcaggccgt aattgaagcc cgtggtaaaa
     2221 gatctcatca ccatcaccat cactaaGATC CGGCTGCTAA CAAAGCCCGA AAGGAAGCTG
     2281 AGTTGGCTGC TGCCACCGCT GAGCAATAAC TAGCATAACC CCTTGGGGCC TCTAAACGGG
     2341 TCTTGAGGGG TTTTTT
//
