# Supplementary material for: PURE makes PURE: reconstitution of the PURE cell-free system from self-synthesized proteins
Source: Nat Commun. 2026 May 22;17:6756. doi: 10.1038/s41467-026-73337-0 (PMC13385756; doi:10.1038/s41467-026-73337-0)
Supplement: Supplementary file 4 — Source Data [file 41467_2026_73337_MOESM4_ESM.zip › Source Data/Linear_DNA_Sequences/EF-Ts_Linear_Template.gb]

LOCUS       EFTs_Twist_LT_sequence_ 1093 bp ds-DNA     linear       04-DEC-2024
DEFINITION  .
FEATURES             Location/Qualifiers
     misc_feature    20..36
                     /label="T7 promotor"
                     /ApEinfo_revcolor="#9eafd2"
                     /ApEinfo_fwdcolor="#9eafd2"
     misc_feature    78..100
                     /label="efficient ribosome binding site from bacteriophage T7 gene 10 (Olins and Rangwala, 1989)"
                     /ApEinfo_revcolor="#ffef86"
                     /ApEinfo_fwdcolor="#ffef86"
     misc_feature    108..983
                     /label="Protein"
                     /ApEinfo_revcolor="#84b0dc"
                     /ApEinfo_fwdcolor="#84b0dc"
     CDS             108..983
                     /label="Translation 108-983"
                     /translation="MAEITASLVKELRERTGAGMMDCKKALTEANGDIELAIENMRKSGAIKAAKKAGNVAADGVIKTKIDGNYGIILEVNCQTDFVAKDAGFQAFADKVLDAAVAGKITDVEVLKAQFEEERVALVAKIGENINIRRVAALEGDVLGSYQHGARIGVLVAAKGADEELVKHIAMHVAASKPEFIKPEDVSAEVVEKEYQVQLDIAMQSGKPKEIAEKMVEGRMKKFTGEVSLTGQPFVMEPSKTVGQLLKEHNAEVTGFIRFEVGEGIEKVETDFAAEVAAMSKQSRSHHHHHH*"
     CDS             963..980
                     /label="6xHis"
                     /ApEinfo_revcolor="#faac61"
                     /ApEinfo_fwdcolor="#faac61"
     misc_feature    1048..1093
                     /label="T7 terminator"
                     /ApEinfo_revcolor="#b7e6d7"
                     /ApEinfo_fwdcolor="#b7e6d7"
ORIGIN
        1 GATCTTAAGG CTAGAGTACT AATACGACTC ACTATAGGGG AATTGTGAGC GGATAACAAT
       61 TCCCCTCTAG AAATAATTTT GTTTAACTTT AAGAAGGAGA TATACATatg gctgaaatta
      121 ccgcatccct ggtaaaagag ctgcgtgagc gtactggcgc aggcatgatg gattgcaaaa
      181 aagcactgac tgaagctaac ggcgacatcg agctggcaat cgaaaacatg cgtaagtccg
      241 gtgctattaa agcagcgaaa aaagcaggca acgttgctgc tgacggcgtg atcaaaacca
      301 aaatcgacgg caactacggc atcattctgg aagttaactg ccagactgac ttcgttgcaa
      361 aagacgctgg tttccaggcg ttcgcagaca aagttctgga cgcagctgtt gctggcaaaa
      421 tcactgacgt tgaagttctg aaagcacagt tcgaagaaga acgtgttgcg ctggtagcga
      481 aaattggtga aaacatcaac attcgccgcg ttgctgcgct ggaaggcgac gttctgggtt
      541 cttatcagca cggtgcgcgt atcggcgttc tggttgctgc taaaggcgct gacgaagagc
      601 tggttaaaca catcgctatg cacgttgctg caagcaagcc agaattcatc aaaccggaag
      661 acgtatccgc tgaagtggta gaaaaagaat accaggtaca gctggatatc gcgatgcagt
      721 ctggtaagcc gaaagaaatc gcagagaaaa tggttgaagg ccgcatgaag aaattcaccg
      781 gcgaagtttc tctgaccggt cagccgttcg ttatggaacc aagcaaaact gttggtcagc
      841 tgctgaaaga gcataacgct gaagtgactg gcttcatccg cttcgaagtg ggtgaaggca
      901 tcgagaaagt tgagactgac tttgcagcag aagttgctgc gatgtccaag cagtctagat
      961 ctcatcacca tcaccatcac taaGATCCGG CTGCTAACAA AGCCCGAAAG GAAGCTGAGT
     1021 TGGCTGCTGC CACCGCTGAG CAATAACTAG CATAACCCCT TGGGGCCTCT AAACGGGTCT
     1081 TGAGGGGTTT TTT
//
