# Supplementary material for: PURE makes PURE: reconstitution of the PURE cell-free system from self-synthesized proteins
Source: Nat Commun. 2026 May 22;17:6756. doi: 10.1038/s41467-026-73337-0 (PMC13385756; doi:10.1038/s41467-026-73337-0)
Supplement: Supplementary file 4 — Source Data [file 41467_2026_73337_MOESM4_ESM.zip › Source Data/Linear_DNA_Sequences/EF-Tu_Linear_Template.gb]

LOCUS       EFTu_Twist_LT_sequence_ 1426 bp ds-DNA     linear       04-DEC-2024
DEFINITION  .
FEATURES             Location/Qualifiers
     misc_feature    20..36
                     /label="T7 promotor"
                     /ApEinfo_revcolor="#9eafd2"
                     /ApEinfo_fwdcolor="#9eafd2"
     misc_feature    78..100
                     /label="efficient ribosome binding site from bacteriophage T7 gene 10 (Olins and Rangwala, 1989)"
                     /ApEinfo_revcolor="#ffef86"
                     /ApEinfo_fwdcolor="#ffef86"
     misc_feature    108..1316
                     /label="Protein"
                     /ApEinfo_revcolor="#b1ff67"
                     /ApEinfo_fwdcolor="#b1ff67"
     CDS             108..1316
                     /label="Translation 108-1316"
                     /translation="MSKEKFERTKPHVNVGTIGHVDHGKTTLTAAITTVLAKTYGGAARAFDQIDNAPEEKARGITINTSHVEYDTPTRHYAHVDCPGHADYVKNMITGAAQMDGAILVVAATDGPMPQTREHILLGRQVGVPYIIVFLNKCDMVDDEELLELVEMEVRELLSQYDFPGDDTPIVRGSALKALEGDAEWEAKILELAGFLDSYIPEPERAIDKPFLLPIEDVFSISGRGTVVTGRVERGIIKVGEEVEIVGIKETQKSTCTGVEMFRKLLDEGRAGENVGVLLRGIKREEIERGQVLAKPGTIKPHTKFESEVYILSKDEGGRHTPFFKGYRPQFYFRTTDVTGTIELPEGVEMVMPGDNIKMVVTLIHPIAMDDGLRFAIREGGRTVGAGVVAKVLGRSHHHHHH*"
     CDS             1296..1313
                     /label="6xHis"
                     /ApEinfo_revcolor="#b7e6d7"
                     /ApEinfo_fwdcolor="#b7e6d7"
     misc_feature    1381..1426
                     /label="T7 terminator"
                     /ApEinfo_revcolor="#b7e6d7"
                     /ApEinfo_fwdcolor="#b7e6d7"
ORIGIN
        1 GATCTTAAGG CTAGAGTACT AATACGACTC ACTATAGGGG AATTGTGAGC GGATAACAAT
       61 TCCCCTCTAG AAATAATTTT GTTTAACTTT AAGAAGGAGA TATACATatg tctaaagaaa
      121 agtttgaacg tacaaaaccg cacgttaacg tcggtactat cggccacgtt gaccatggta
      181 aaacaacgct gaccgctgca atcactaccg tactggctaa aacctacggc ggtgctgctc
      241 gcgcattcga ccagatcgat aacgcgccgg aagaaaaagc tcgtggtatc accatcaaca
      301 cttctcacgt tgaatacgac accccgaccc gtcactacgc acacgtagac tgcccggggc
      361 acgccgacta tgttaaaaac atgatcaccg gtgctgcgca gatggacggc gcgatcctgg
      421 tagttgctgc gactgacggc ccgatgccgc agactcgtga gcacatcctg ctgggtcgtc
      481 aggtaggcgt tccgtacatc atcgtgttcc tgaacaaatg cgacatggtt gatgacgaag
      541 agctgctgga actggttgaa atggaagttc gtgaacttct gtctcagtac gacttcccgg
      601 gcgacgacac tccgatcgtt cgtggttctg ctctgaaagc gctggaaggc gacgcagagt
      661 gggaagcgaa aatcctggaa ctggctggct tcctggattc ttacattccg gaaccagagc
      721 gtgcgattga caagccgttc ctgctgccga tcgaagacgt attctccatc tccggtcgtg
      781 gtaccgttgt taccggtcgt gtagaacgcg gtatcatcaa agttggtgaa gaagttgaaa
      841 tcgttggtat caaagagact cagaagtcta cctgtactgg cgttgaaatg ttccgcaaac
      901 tgctggacga aggccgtgct ggtgagaacg taggtgttct gctgcgtggt atcaaacgtg
      961 aagaaatcga acgtggtcag gtactggcta agccgggcac catcaagccg cacaccaagt
     1021 tcgaatctga agtgtacatt ctgtccaaag atgaaggcgg ccgtcatact ccgttcttca
     1081 aaggctaccg tccgcagttc tacttccgta ctactgacgt gactggtacc atcgaactgc
     1141 cggaaggcgt agagatggta atgccgggcg acaacatcaa aatggttgtt accctgatcc
     1201 acccgatcgc gatggacgac ggtctgcgtt tcgcaatccg tgaaggcggc cgtaccgttg
     1261 gcgcgggcgt tgtagcaaaa gttctgggca gatctcatca ccatcaccat cactaaGATC
     1321 CGGCTGCTAA CAAAGCCCGA AAGGAAGCTG AGTTGGCTGC TGCCACCGCT GAGCAATAAC
     1381 TAGCATAACC CCTTGGGGCC TCTAAACGGG TCTTGAGGGG TTTTTT
//
