# Supplementary material for: PURE makes PURE: reconstitution of the PURE cell-free system from self-synthesized proteins
Source: Nat Commun. 2026 May 22;17:6756. doi: 10.1038/s41467-026-73337-0 (PMC13385756; doi:10.1038/s41467-026-73337-0)
Supplement: Supplementary file 4 — Source Data [file 41467_2026_73337_MOESM4_ESM.zip › Source Data/Linear_DNA_Sequences/eGFP_Linear_Template.gb]

LOCUS       pT7-eGFP                 944 bp ds-DNA     linear       22-MAY-2025
DEFINITION  .
FEATURES             Location/Qualifiers
     misc_feature    20..38
                     /label="T7 promoter"
                     /ApEinfo_revcolor="#faac61"
                     /ApEinfo_fwdcolor="#faac61"
     misc_feature    85..90
                     /label="RBS"
                     /ApEinfo_revcolor="#c6c9d1"
                     /ApEinfo_fwdcolor="#c6c9d1"
     misc_feature    100..816
                     /label="eGFP"
                     /ApEinfo_revcolor="#b1ff67"
                     /ApEinfo_fwdcolor="#b1ff67"
     misc_feature    877..923
                     /label="T7 Terminator"
                     /ApEinfo_revcolor="#ffef86"
                     /ApEinfo_fwdcolor="#ffef86"
ORIGIN
        1 gatcttaagg ctagagtact aatacgactc actataggga gaccacaacg gtttccctct
       61 agaaataatt ttgtttaact taagaaggag gaaaaaaaaA TGTCTAAAGG TGAAGAATTA
      121 TTCACTGGTG TTGTCCCAAT TTTGGTTGAA TTAGATGGTG ATGTTAATGG TCACAAATTT
      181 TCTGTCTCCG GTGAAGGTGA AGGTGATGCT ACTTACGGTA AATTGACCTT AAAATTTATT
      241 TGTACTACTG GTAAATTGCC AGTTCCATGG CCAACCTTAG TCACTACTTT AACTTATGGT
      301 GTTCAATGTT TTTCTAGATA CCCAGATCAT ATGAAACAAC ATGACTTTTT CAAGTCTGCC
      361 ATGCCAGAAG GTTATGTTCA AGAAAGAACT ATTTTTTTCA AAGATGACGG TAACTACAAG
      421 ACCAGAGCTG AAGTCAAGTT TGAAGGTGAT ACCTTAGTTA ATAGAATCGA ATTAAAAGGT
      481 ATTGATTTTA AAGAAGATGG TAACATTTTA GGTCACAAAT TGGAATACAA CTATAACTCT
      541 CACAATGTTT ACATCATGGC TGACAAACAA AAGAATGGTA TCAAAGTTAA CTTCAAAATT
      601 AGACACAACA TTGAAGATGG TTCTGTTCAA TTAGCTGACC ATTATCAACA AAATACTCCA
      661 ATTGGTGATG GTCCAGTCTT GTTACCAGAC AACCATTACT TATCCACTCA ATCTGCCTTA
      721 TCCAAAGATC CAAACGAAAA GAGAGACCAC ATGGTCTTGT TAGAATTTGT TACTGCTGCT
      781 GGTATTACCC ATGGTATGGA TGAATTGTAC AAATAAcggc tgctaacaaa gcccgaaagg
      841 aagctgagtt ggctgctgcc accgctgagc aataactagc ataacccctt ggggcctcta
      901 aacgggtctt gaggggtttt ttgctgaaag gaggaactat atcc
//
