# Supplementary material for: PURE makes PURE: reconstitution of the PURE cell-free system from self-synthesized proteins
Source: Nat Commun. 2026 May 22;17:6756. doi: 10.1038/s41467-026-73337-0 (PMC13385756; doi:10.1038/s41467-026-73337-0)
Supplement: Supplementary file 4 — Source Data [file 41467_2026_73337_MOESM4_ESM.zip › Source Data/Linear_DNA_Sequences/GlnRS_Linear_Template.gb]

LOCUS       GlnRS_LT_Twist_sequence 1906 bp ds-DNA     linear       21-MAY-2025
DEFINITION  .
FEATURES             Location/Qualifiers
     misc_feature    20..36
                     /label="T7 promotor"
                     /ApEinfo_revcolor="#9eafd2"
                     /ApEinfo_fwdcolor="#9eafd2"
     misc_feature    78..100
                     /label="efficient ribosome binding site from bacteriophage T7 gene 10 (Olins and Rangwala, 1989)"
                     /ApEinfo_revcolor="#ffef86"
                     /ApEinfo_fwdcolor="#ffef86"
     misc_feature    108..1796
                     /label="Protein"
                     /ApEinfo_revcolor="#ffef86"
                     /ApEinfo_fwdcolor="#ffef86"
     CDS             108..1796
                     /label="Translation 108-1796"
                     /translation="MSEAEARPTNFIRQIIDEDLASGKHTTVHTRFPPEPNGYLHIGHAKSICLNFGIAQDYKGQCNLRFDDTNPVKEDIEYVESIKNDVEWLGFHWSGNVRYSSDYFDQLHAYAIELINKGLAYVDELTPEQIREYRGTLTQPGKNSPYRDRSVEENLALFEKMRAGGFEEGKACLRAKIDMASPFIVMRDPVLYRIKFAEHHQTGNKWCIYPMYDFTHCISDALEGITHSLCTLEFQDNRRLYDWVLDNITIPVHPRQYEFSRLNLEYTVMSKRKLNLLVTDKHVEGWDDPRMPTISGLRRRGYTAASIREFCKRIGVTKQDNTIEMASLESCIREDLNENAPRAMAVIDPVKLVIENYQGEGEMVTMPNHPNKPEMGSRQVPFSGEIWIDRADFREEANKQYKRLVLGKEVRLRNAYVIKAERVEKDAEGNITTIFCTYDADTLSKDPADGRKVKGVIHWVSAAHALPVEIRLYDRLFSVPNPGAADDFLSVINPESLVIKQGFAEPSLKDAVAGKAFQFEREGYFCLDSRHSTAEKPVFNRTVGLRDTWAKVGELEHHHHHH*"
     CDS             1776..1793
                     /label="6xHis"
                     /ApEinfo_revcolor="#84b0dc"
                     /ApEinfo_fwdcolor="#84b0dc"
     misc_feature    1861..1906
                     /label="T7 terminator"
                     /ApEinfo_revcolor="#b7e6d7"
                     /ApEinfo_fwdcolor="#b7e6d7"
ORIGIN
        1 GATCTTAAGG CTAGAGTACT AATACGACTC ACTATAGGGG AATTGTGAGC GGATAACAAT
       61 TCCCCTCTAG AAATAATTTT GTTTAACTTT AAGAAGGAGA TATACATatg agtgaggcag
      121 aagcccgccc gactaacttt atccgtcaga tcatcgatga agatctggcc agtggtaagc
      181 acaccacagt acacacccgt ttcccgccgg agccgaatgg ctatctgcat attggccatg
      241 cgaaatctat ctgcctgaac ttcgggatcg cccaggacta taaaggccag tgcaacctgc
      301 gtttcgacga cactaacccg gtaaaagaag atatcgagta tgttgagtcg atcaaaaacg
      361 acgtagagtg gttaggtttt cactggtctg gtaacgtccg ttactcctcc gattattttg
      421 atcagctcca cgcctatgcg atcgaactga tcaataaagg cctggcgtac gttgatgaac
      481 tgacgccgga acagatccgc gaataccgcg gcaccctgac gcaaccgggt aaaaacagcc
      541 cgtaccgcga ccgcagcgtt gaagagaacc tggcgctgtt cgaaaaaatg cgtgccggtg
      601 gttttgaaga aggtaaagcc tgcctgcgtg cgaaaatcga catggcttca ccgtttatcg
      661 tgatgcgcga tccggtgctg taccgtatta aatttgctga acaccaccag actggcaaca
      721 agtggtgcat ctacccgatg tacgacttca cccactgcat cagcgatgcc ctggaaggta
      781 ttacgcactc tctgtgtacg cttgagttcc aggacaaccg tcgtctgtac gactgggtac
      841 tggacaacat cacgattcct gttcacccgc gccagtatga gttctcgcgc ctgaatctgg
      901 aatacaccgt gatgtccaag cgtaagttga acctgctggt gaccgacaag cacgttgaag
      961 gctgggatga cccgcgtatg ccgaccattt ccggtctgcg tcgtcgtggt tacactgcgg
     1021 cttctattcg tgagttctgc aaacgcatcg gcgtgaccaa gcaggacaac accattgaga
     1081 tggcgtcgct ggaatcctgc atccgtgaag atctcaacga aaatgcgccg cgcgcaatgg
     1141 cggttatcga tccggtgaaa ctggttatcg aaaactatca gggcgaaggc gaaatggtta
     1201 ccatgccgaa ccatccgaac aaaccggaaa tgggcagccg tcaggtgccg tttagcggtg
     1261 agatttggat tgatcgcgcc gatttccgcg aagaagctaa caagcagtac aaacgtctgg
     1321 tgctgggtaa agaagtgcgt ctgcgtaatg cttatgtgat taaggcagaa cgcgtcgaga
     1381 aagatgccga aggtaatatc accaccatct tctgtactta tgacgccgat accttaagca
     1441 aagatccggc agatggtcgt aaagtcaaag gtgttattca ctgggtgagc gcggcacatg
     1501 cgctgccggt tgaaatccgt ttgtatgacc gtctgttcag cgtgcctaac ccaggtgctg
     1561 cggatgattt cctgtcggtg attaacccgg aatcgctggt gatcaaacag ggctttgctg
     1621 aaccgtcgct gaaagatgcg gttgcgggta aagcattcca gtttgagcgt gaaggttact
     1681 tctgcctcga tagccgccat tctacggcgg aaaaaccggt atttaaccgc accgttgggc
     1741 tgcgtgatac ctgggcgaaa gtaggcgagc tcgagcacca ccaccaccac cactgaGATC
     1801 CGGCTGCTAA CAAAGCCCGA AAGGAAGCTG AGTTGGCTGC TGCCACCGCT GAGCAATAAC
     1861 TAGCATAACC CCTTGGGGCC TCTAAACGGG TCTTGAGGGG TTTTTT
//
