# Supplementary material for: PURE makes PURE: reconstitution of the PURE cell-free system from self-synthesized proteins
Source: Nat Commun. 2026 May 22;17:6756. doi: 10.1038/s41467-026-73337-0 (PMC13385756; doi:10.1038/s41467-026-73337-0)
Supplement: Supplementary file 4 — Source Data [file 41467_2026_73337_MOESM4_ESM.zip › Source Data/Linear_DNA_Sequences/GluRS_Linear_Template.gb]

LOCUS       GluRS_LT_Twist_sequence 1657 bp ds-DNA     linear       21-MAY-2025
DEFINITION  .
FEATURES             Location/Qualifiers
     misc_feature    20..36
                     /label="T7 promotor"
                     /ApEinfo_revcolor="#9eafd2"
                     /ApEinfo_fwdcolor="#9eafd2"
     misc_feature    78..100
                     /label="efficient ribosome binding site from bacteriophage T7 gene 10 (Olins and Rangwala, 1989)"
                     /ApEinfo_revcolor="#ffef86"
                     /ApEinfo_fwdcolor="#ffef86"
     misc_feature    108..1547
                     /label="Protein"
                     /ApEinfo_revcolor="#ff9ccd"
                     /ApEinfo_fwdcolor="#ff9ccd"
     CDS             108..1547
                     /label="Translation 108-1547"
                     /translation="MKIKTRFAPSPTGYLHVGGARTALYSWLFARNHGGEFVLRIEDTDLERSTPEAIEAIMDGMNWLSLEWDEGPYYQTKRFDRYNAVIDQMLEEGTAYKCYCSKERLEALREEQMAKGEKPRYDGRCRHSHEHHADDEPCVVRFANPQEGSVVFDDQIRGPIEFSNQELDDLIIRRTDGSPTYNFCVVVDDWDMEITHVIRGEDHINNTPRQINILKALKAPVPVYAHVSMINGDDGKKLSKRHGAVSVMQYRDDGYLPEALLNYLVRLGWSHGDQEIFTREEMIKYFTLNAVSKSASAFNTDKLLWLNHHYINALPPEYVATHLQWHIEQENIDTRNGPQLADLVKLLGERCKTLKEMAQSCRYFYEDFAEFDADAAKKHLRPVARQPLEVVRDKLAAITDWTAENVHHAIQATADELEVGMGKVGMPLRVAVTGAGQSPALDVTVHAIGKTRSIERINKALDFIAERENQQLEHHHHHH*"
     CDS             1527..1544
                     /label="6xHis"
                     /ApEinfo_revcolor="#ff9ccd"
                     /ApEinfo_fwdcolor="#ff9ccd"
     misc_feature    1612..1657
                     /label="T7 terminator"
                     /ApEinfo_revcolor="#b7e6d7"
                     /ApEinfo_fwdcolor="#b7e6d7"
ORIGIN
        1 GATCTTAAGG CTAGAGTACT AATACGACTC ACTATAGGGG AATTGTGAGC GGATAACAAT
       61 TCCCCTCTAG AAATAATTTT GTTTAACTTT AAGAAGGAGA TATACATatg aaaatcaaaa
      121 ctcgcttcgc gccaagccca acaggctatc tgcacgttgg cggcgcgcgt actgctcttt
      181 actcctggct ttttgcacgt aaccacggcg gtgagttcgt gctgcgtatt gaagacaccg
      241 atcttgagcg ttccacgccg gaagctatcg aagccattat ggatggcatg aactggctga
      301 gcctggagtg ggatgaaggt ccgtactacc agaccaaacg ttttgatcgc tacaacgcgg
      361 tgatcgatca gatgctggaa gagggcactg cttataaatg ctattgctct aaagagcgcc
      421 tggaagcgct gcgcgaagag caaatggcga aaggtgagaa gccgcgttat gacggtcgct
      481 gccgccacag ccatgagcat catgctgatg atgaaccgtg tgttgtacgt tttgctaacc
      541 cgcaggaagg ttctgttgtt tttgacgatc agatccgtgg tccgatcgag ttcagcaacc
      601 aggaactgga cgatcttatt atccgccgta ccgatggttc cccaacctat aacttctgtg
      661 tggttgtcga tgactgggat atggaaatca cccacgttat ccgtggcgaa gaccatatca
      721 acaacacgcc acgccagatc aacattctta aggccctgaa agcgccggtg ccggtttacg
      781 cgcacgtttc tatgatcaat ggcgatgacg gtaaaaaact gtccaaacgt cacggggcag
      841 tcagcgtaat gcagtatcgt gatgacggtt atttgccaga agcactgctg aactatctgg
      901 tgcgtctggg ctggtcccac ggcgatcagg aaatcttcac tcgtgaagag atgatcaaat
      961 acttcacttt gaatgccgtc agcaaatctg ccagtgcgtt caacaccgac aagctgctgt
     1021 ggctgaacca tcactacatt aacgcgctgc cgccggagta tgttgctact cacttacagt
     1081 ggcacattga gcaggaaaat atcgataccc gtaacggccc gcagctggct gatctggtga
     1141 aactgctggg cgaacgctgc aagacgctga aagagatggc acagagctgc cgttatttct
     1201 acgaagattt tgctgagttc gatgccgacg ccgcgaaaaa acatctgcgt ccggtagcgc
     1261 gtcagccgct ggaagtggtt cgtgacaaac tggccgcgat tactgactgg accgctgaaa
     1321 acgttcatca cgctattcag gcgacggcgg atgagctgga agtgggtatg ggtaaagttg
     1381 gtatgccgct gcgtgtcgcc gtaaccggtg cggggcagtc tccagcactg gatgttaccg
     1441 ttcacgcaat tggtaagacc cgcagtatcg agcgtatcaa caaagcgctg gattttattg
     1501 ctgaacgcga aaatcagcag ctcgagcacc accaccacca ccactgaGAT CCGGCTGCTA
     1561 ACAAAGCCCG AAAGGAAGCT GAGTTGGCTG CTGCCACCGC TGAGCAATAA CTAGCATAAC
     1621 CCCTTGGGGC CTCTAAACGG GTCTTGAGGG GTTTTTT
//
