# Supplementary material for: PURE makes PURE: reconstitution of the PURE cell-free system from self-synthesized proteins
Source: Nat Commun. 2026 May 22;17:6756. doi: 10.1038/s41467-026-73337-0 (PMC13385756; doi:10.1038/s41467-026-73337-0)
Supplement: Supplementary file 4 — Source Data [file 41467_2026_73337_MOESM4_ESM.zip › Source Data/Linear_DNA_Sequences/GlyRS_alpha_Linear_Template.gb]

LOCUS       Gly8a_Twist_LT_seq_(to_ 1129 bp ds-DNA     linear       06-MAR-2025
DEFINITION  .
FEATURES             Location/Qualifiers
     misc_feature    20..36
                     /label="T7 promotor"
                     /ApEinfo_revcolor="#9eafd2"
                     /ApEinfo_fwdcolor="#9eafd2"
     misc_feature    78..100
                     /label="efficient ribosome binding site from bacteriophage T7 gene 10 (Olins and Rangwala, 1989)"
                     /ApEinfo_revcolor="#ffef86"
                     /ApEinfo_fwdcolor="#ffef86"
     misc_feature    108..1019
                     /label="Protein 1"
                     /ApEinfo_revcolor="#d6b295"
                     /ApEinfo_fwdcolor="#d6b295"
     CDS             108..1019
                     /label="Translation 108-1019"
                     /translation="MQKFDTRTFQGLILTLQDYWARQGCTIVQPLDMEVGAGTSHPMTCLRELGPEPMAAAYVQPSRRPTDGRYGENPNRLQHYYQFQVVIKPSPDNIQELYLGSLKELGMDPTIHDIRFVEDNWENPTLGAWGLGWEVWLNGMEVTQFTYFQQVGGLECKPVTGEITYGLERLAMYIQGVDSVYDLVWSDGPLGKTTYGDVFHQNEVEQSTYNFEYADVDFLFTCFEQYEKEAQQLLALENPLPLPAYERILKAAHSFNLLDARKAISVTERQRYILRIRTLTKAVAEAYYASREALGFPMCNKDK*"
     misc_feature    1084..1129
                     /label="T7 terminator"
                     /ApEinfo_revcolor="#b7e6d7"
                     /ApEinfo_fwdcolor="#b7e6d7"
ORIGIN
        1 GATCTTAAGG CTAGAGTACT AATACGACTC ACTATAGGGG AATTGTGAGC GGATAACAAT
       61 TCCCCTCTAG AAATAATTTT GTTTAACTTT AAGAAGGAGA TATACATatg caaaagtttg
      121 ataccaggac cttccagggc ttgatcctga ccttacagga ttactgggct cgccagggct
      181 gcaccattgt tcaaccattg gacatggaag tcggcgcggg aacctctcac ccaatgacct
      241 gtctgcgcga gctggggcca gaaccgatgg cggctgctta tgttcagcct tctcgtcgcc
      301 cgaccgatgg tcgctacggc gaaaacccca accgtttaca gcactactat cagttccagg
      361 tggtcattaa gccatcgccg gacaatattc aggagctgta cctcggttct ctgaaagagc
      421 tgggcatgga cccgactatt cacgacatcc gtttcgtgga agataactgg gaaaacccga
      481 cgctgggtgc ctggggactg ggctgggaag tgtggctgaa cggcatggaa gtgacgcagt
      541 tcacttactt ccagcaggtt ggtggtctgg agtgtaaacc ggttaccggc gagatcacct
      601 acggtctgga acgtctggcc atgtacattc agggcgtaga cagcgtttac gacctggtct
      661 ggagcgacgg cccgctgggt aaaaccacct acggcgacgt gttccatcag aacgaagtgg
      721 agcagtccac ttacaacttc gaatacgcgg atgtggactt cctgttcacc tgcttcgagc
      781 agtacgagaa agaagcgcag cagctgctgg cgctggaaaa tccgctgccg ctgccagcct
      841 acgagcgtat tctgaaagcc gcccacagct tcaacctgct ggatgcgcgt aaagccatct
      901 ccgtcaccga gcgtcagcgc tacattctgc gcattcgcac cctgaccaaa gcagtggcag
      961 aagcatacta cgcttcccgt gaagccctcg gcttcccgat gtgcaacaaa gataagtaaG
     1021 ATCCGGCTGC TAACAAAGCC CGAAAGGAAG CTGAGTTGGC TGCTGCCACC GCTGAGCAAT
     1081 AACTAGCATA ACCCCTTGGG GCCTCTAAAC GGGTCTTGAG GGGTTTTTT
//
