# Supplementary material for: PURE makes PURE: reconstitution of the PURE cell-free system from self-synthesized proteins
Source: Nat Commun. 2026 May 22;17:6756. doi: 10.1038/s41467-026-73337-0 (PMC13385756; doi:10.1038/s41467-026-73337-0)
Supplement: Supplementary file 4 — Source Data [file 41467_2026_73337_MOESM4_ESM.zip › Source Data/Linear_DNA_Sequences/GlyRS_beta_Linear_Template.gb]

LOCUS       Gly8b_Twist_LT_seq_(to_ 2311 bp ds-DNA     linear       06-MAR-2025
DEFINITION  .
FEATURES             Location/Qualifiers
     misc_feature    20..36
                     /label="T7 promotor"
                     /ApEinfo_revcolor="#9eafd2"
                     /ApEinfo_fwdcolor="#9eafd2"
     misc_feature    78..100
                     /label="efficient ribosome binding site from bacteriophage T7 gene 10 (Olins and Rangwala, 1989)"
                     /ApEinfo_revcolor="#ffef86"
                     /ApEinfo_fwdcolor="#ffef86"
     misc_feature    108..2201
                     /label="Protein 2"
                     /ApEinfo_revcolor="#d59687"
                     /ApEinfo_fwdcolor="#d59687"
     CDS             108..2201
                     /label="Translation 108-2201"
                     /translation="MSEKTFLVEIGTEELPPKALRSLAESFAANFTAELDNAGLAHGTVQWFAAPRRLALKVANLAEAQPDREIEKRGPAIAQAFDAEGKPSKAAEGWARGCGITVDQAERLTTDKGEWLLYRAHVKGESTEALLPNMVATSLAKLPIPKLMRWGASDVHFVRPVHTVTLLLGDKVIPATILGIQSDRVIRGHRFMGEPEFTIDNADQYPEILRERGKVIADYEERKAKIKADAEEAARKIGGNADLSESLLEEVASLVEWPVVLTAKFEEKFLAVPAEALVYTMKGDQKYFPVYANDGKLLPNFIFVANIESKDPQQIISGNEKVVRPRLADAEFFFNTDRKKRLEDNLPRLQTVLFQQQLGTLRDKTDRIQALAGWIAEQIGADVNHATRAGLLSKCDLMTNMVFEFTDTQGVMGMHYARHDGEAEDVAVALNEQYQPRFAGDDLPSNPVACALAIADKMDTLAGIFGIGQHPKGDKDPFALRRAALGVLRIIVEKNLNLDLQTLTEEAVRLYGDKLTNANVVDDVIDFMLGRFRAWYQDEGYTVDTIQAVLARRPTRPADFDARMKAVSHFRTLDAAAALAAANKRVSNILAKSDEVLSDRVNASTLKEPEEIKLAMQVVVLRDKLEPYFTEGRYQDALVELAELREPVDAFFDKVMVMVDDKELRINRLTMLEKLRELFLRVADISLLQLEHHHHHH*"
     CDS             2181..2198
                     /label="6xHis"
                     /ApEinfo_revcolor="#faac61"
                     /ApEinfo_fwdcolor="#faac61"
     misc_feature    2266..2311
                     /label="T7 terminator"
                     /ApEinfo_revcolor="#b7e6d7"
                     /ApEinfo_fwdcolor="#b7e6d7"
ORIGIN
        1 GATCTTAAGG CTAGAGTACT AATACGACTC ACTATAGGGG AATTGTGAGC GGATAACAAT
       61 TCCCCTCTAG AAATAATTTT GTTTAACTTT AAGAAGGAGA TATACATatg tctgagaaaa
      121 cttttctggt ggaaatcggc actgaagagc tgccaccaaa agcactgcgc agcctggctg
      181 agtcctttgc tgcgaacttt actgcggagc tggataacgc tggcctcgca cacggcaccg
      241 ttcaatggtt tgctgctccg cgtcgtctgg cgctgaaagt agctaacctg gcggaagcgc
      301 aaccggatcg tgaaatcgaa aaacgcggcc cggcgattgc ccaggcgttc gacgctgaag
      361 gcaaaccgag caaagcggca gaaggttggg cgcgtggttg cggtattacc gttgaccagg
      421 ctgagcgtct gactaccgat aaaggcgaat ggctgctgta tcgcgcccat gtgaagggcg
      481 aaagcaccga agcactgctg ccgaatatgg ttgcgacttc tctggcgaaa ctgccgatcc
      541 cgaaactgat gcgttggggc gcaagcgacg tgcacttcgt gcgtccggtg cacaccgtga
      601 ccctgctgct gggcgacaaa gtcattccgg caaccattct gggcattcag tccgatcgcg
      661 tgattcgcgg ccaccgcttt atgggcgagc cggaattcac catcgataac gccgatcagt
      721 atccggaaat tctgcgtgag cgtgggaaag tcatcgccga ttacgaagaa cgtaaggcga
      781 agattaaagc cgatgccgaa gaagcagcgc gtaagattgg cggtaacgct gacttaagcg
      841 aaagcctgct ggaagaagtg gcttcgctgg tggagtggcc ggtcgttctg accgcaaaat
      901 tcgaagagaa attcctcgcg gtgccggctg aagcgctggt ttacaccatg aaaggtgacc
      961 agaaatactt cccggtgtat gcgaacgacg gcaaactgct gccgaacttt atcttcgttg
     1021 ccaacatcga atcgaaagat ccgcagcaga ttatctccgg taacgagaaa gtcgttcgtc
     1081 cgcgtctggc ggatgccgag ttcttcttca acaccgaccg taaaaaacgt cttgaagata
     1141 acctgccgcg cctgcaaacc gtgttgttcc agcaacagtt ggggacgctg cgcgacaaaa
     1201 ctgaccgcat ccaggcgctg gctggctgga ttgctgaaca gattggcgct gacgttaacc
     1261 acgctacccg tgcgggtctg ctgtctaagt gcgacctgat gaccaacatg gtcttcgagt
     1321 tcaccgacac ccagggcgtt atggggatgc actatgcgcg tcacgatggc gaagcggaag
     1381 atgtcgcggt ggcgctgaat gagcagtatc agccgcgttt tgctggtgat gacctgccgt
     1441 ccaacccagt agcttgtgcg ctggcgattg ctgacaagat ggataccctg gcgggtatct
     1501 tcggtatcgg tcagcatccg aaaggcgaca aagacccgtt tgcgctgcgt cgtgccgcgc
     1561 ttggcgtgct gcgaattatc gttgagaaga acctcaacct tgatctgcaa acgctgaccg
     1621 aagaagcggt gcgtctgtat ggcgataagc tgactaatgc caacgtagtt gatgatgtta
     1681 tcgactttat gctcggtcgc ttccgcgcct ggtatcagga cgaaggttat accgttgaca
     1741 ccatccaggc ggtactggcg cgtcgtccga ctcgtccggc tgatttcgat gcccgtatga
     1801 aagcggtatc gcatttccgt accctggatg cagctgctgc actggcggcg gcgaacaaac
     1861 gtgtatctaa cattctggcg aaatctgacg aagtgctgag cgaccgcgtg aatgcctcta
     1921 ccctgaaaga gccggaagaa attaaactgg cgatgcaggt tgtggtgcta cgtgacaagc
     1981 tggagccgta ctttacggaa ggtcgttacc aggatgcgct ggtcgaactg gctgagctgc
     2041 gtgaaccggt tgatgctttc ttcgataaag tgatggtcat ggttgatgac aaagaattgc
     2101 gtatcaaccg tctgaccatg ctggagaaac tgcgcgaact gttcctgcgc gttgcggata
     2161 tttcgctgtt gcaactcgag caccaccacc accaccactg aGATCCGGCT GCTAACAAAG
     2221 CCCGAAAGGA AGCTGAGTTG GCTGCTGCCA CCGCTGAGCA ATAACTAGCA TAACCCCTTG
     2281 GGGCCTCTAA ACGGGTCTTG AGGGGTTTTT T
//
