# Supplementary material for: PURE makes PURE: reconstitution of the PURE cell-free system from self-synthesized proteins
Source: Nat Commun. 2026 May 22;17:6756. doi: 10.1038/s41467-026-73337-0 (PMC13385756; doi:10.1038/s41467-026-73337-0)
Supplement: Supplementary file 4 — Source Data [file 41467_2026_73337_MOESM4_ESM.zip › Source Data/Linear_DNA_Sequences/HisRS_Linear_Template.gb]

LOCUS       HisRS_LT_Twist_sequence 1516 bp ds-DNA     linear       21-MAY-2025
DEFINITION  .
FEATURES             Location/Qualifiers
     misc_feature    20..36
                     /label="T7 promotor"
                     /ApEinfo_revcolor="#9eafd2"
                     /ApEinfo_fwdcolor="#9eafd2"
     misc_feature    78..100
                     /label="efficient ribosome binding site from bacteriophage T7 gene 10 (Olins and Rangwala, 1989)"
                     /ApEinfo_revcolor="#ffef86"
                     /ApEinfo_fwdcolor="#ffef86"
     misc_feature    108..1406
                     /label="Protein"
                     /ApEinfo_revcolor="#ffef86"
                     /ApEinfo_fwdcolor="#ffef86"
     CDS             108..1406
                     /label="Translation 108-1406"
                     /translation="MAKNIQAIRGMNDYLPGETAIWQRIEGTLKNVLGSYGYSEIRLPIVEQTPLFKRAIGEVTDVVEKEMYTFEDRNGDSLTLRPEGTAGCVRAGIEHGLLYNQEQRLWYIGPMFRHERPQKGRYRQFHQLGCEVFGLQGPDIDAELIMLTARWWRALGISEHVTLELNSIGSLEARANYRDALVAFLEQHKEKLDEDCKRRMYTNPLRVLDSKNPEVQALLNDAPALGDYLDEESREHFAGLCKLLESAGIAYTVNQRLVRGLDYYNRTVFEWVTNSLGSQGTVCAGGRYDGLVEQLGGRATPAVGFAMGLERLVLLVQAVNPEFKADPVVDIYLVASGADTQSAAMALAERLRDELPGVKLMTNHGGGNFKKQFARADKWGARVAVVLGESEVANGTAVVKDLRSGEQTAVAQDSVAAHLRTLLGLEHHHHHH*"
     CDS             1386..1403
                     /label="6xHis"
                     /ApEinfo_revcolor="#c6c9d1"
                     /ApEinfo_fwdcolor="#c6c9d1"
     misc_feature    1471..1516
                     /label="T7 terminator"
                     /ApEinfo_revcolor="#b7e6d7"
                     /ApEinfo_fwdcolor="#b7e6d7"
ORIGIN
        1 GATCTTAAGG CTAGAGTACT AATACGACTC ACTATAGGGG AATTGTGAGC GGATAACAAT
       61 TCCCCTCTAG AAATAATTTT GTTTAACTTT AAGAAGGAGA TATACATatg gcaaaaaaca
      121 ttcaagccat tcgcggcatg aacgattacc tgcctggcga aacggccatc tggcagcgca
      181 ttgaaggcac actgaaaaac gtgctcggca gctacggtta cagtgaaatc cgcttgccga
      241 ttgtagagca gaccccgcta ttcaaacgtg cgattggtga agtcaccgac gtggttgaaa
      301 aagagatgta cacctttgag gatcgcaatg gcgacagcct gactctgcgc cctgaaggga
      361 cggcgggctg tgtacgcgcc ggcatcgagc atggtcttct gtacaatcag gaacagcgtc
      421 tgtggtatat cgggccgatg ttccgtcacg agcgtccgca gaaagggcgt tatcgtcagt
      481 tccatcagtt gggctgcgaa gttttcggtc tgcaaggtcc ggatatcgac gctgaactga
      541 ttatgctcac tgcccgctgg tggcgcgcgc tgggtatttc cgagcacgta actcttgagc
      601 tgaactctat cggttcgctg gaagcacgcg ccaattaccg cgatgcgctg gtggcattcc
      661 ttgagcagca taaagaaaag ctggacgaag actgcaaacg ccgcatgtac actaacccgc
      721 tgcgcgtgct ggattcaaaa aatccggaag tgcaggcgct tctcaacgac gctccggcat
      781 taggtgacta tctggacgag gaatctcgtg agcattttgc cggtctgtgc aaactgctgg
      841 agagcgcggg gatcgcttac accgtaaacc agcgtctggt gcgtggtctg gattactaca
      901 accgtaccgt tttcgagtgg gtgactaaca gtctcggctc ccagggcacc gtgtgtgcag
      961 gcggtcgtta tgacggtctt gtggaacaac tgggcggtcg tgcaacaccg gctgtcggtt
     1021 ttgctatggg cctcgaacgt cttgtattgt tagtacaggc cgttaatccg gaatttaaag
     1081 ccgatcctgt tgtcgatata tacctggtgg cttcaggtgc tgatacacaa tctgcggcta
     1141 tggcattagc tgagcgtctg cgtgatgaat taccgggcgt gaaattgatg accaaccacg
     1201 gcggcggcaa ctttaagaaa cagtttgccc gtgctgataa atggggtgcc cgcgttgctg
     1261 tggtgctggg tgagtctgaa gtggctaacg gcacagcagt agtgaaggat ttgcgctctg
     1321 gtgagcaaac ggcagttgcg caggatagcg tagccgcgca tttgcgcacg ttactgggtc
     1381 tcgagcacca ccaccaccac cactgaGATC CGGCTGCTAA CAAAGCCCGA AAGGAAGCTG
     1441 AGTTGGCTGC TGCCACCGCT GAGCAATAAC TAGCATAACC CCTTGGGGCC TCTAAACGGG
     1501 TCTTGAGGGG TTTTTT
//
