# Supplementary material for: PURE makes PURE: reconstitution of the PURE cell-free system from self-synthesized proteins
Source: Nat Commun. 2026 May 22;17:6756. doi: 10.1038/s41467-026-73337-0 (PMC13385756; doi:10.1038/s41467-026-73337-0)
Supplement: Supplementary file 4 — Source Data [file 41467_2026_73337_MOESM4_ESM.zip › Source Data/Linear_DNA_Sequences/IF2_Linear_Template.gb]

LOCUS       IF2_LT_Twist_sequence   2926 bp ds-DNA     linear       21-MAY-2025
DEFINITION  .
FEATURES             Location/Qualifiers
     misc_feature    20..36
                     /label="T7 promotor"
                     /ApEinfo_revcolor="#9eafd2"
                     /ApEinfo_fwdcolor="#9eafd2"
     misc_feature    78..100
                     /label="efficient ribosome binding site from bacteriophage T7 gene 10 (Olins and Rangwala, 1989)"
                     /ApEinfo_revcolor="#ffef86"
                     /ApEinfo_fwdcolor="#ffef86"
     misc_feature    108..2816
                     /label="Protein"
                     /ApEinfo_revcolor="#85dae9"
                     /ApEinfo_fwdcolor="#85dae9"
     CDS             108..2816
                     /label="Translation 108-2816"
                     /translation="MRGSHHHHHHGSMTDVTIKTLAAERQTSVERLVQQFADAGIRKSADDSVSAQEKQTLIDHLNQKNSGPDKLTLQRKTRSTLNIPGTGGKSKSVQIEVRKKRTFVKRDPQEAERLAAEEQAQREAEEQARREAEESAKREAQQKAEREAAEQAKREAAEQAKREAAEKDKVSNQQDDMTKNAQAEKARREQEAAELKRKAEEEARRKLEEEARRVAEEARRMAEENKWTDNAEPTEDSSDYHVTTSQHARQAEDESDREVEGGRGRGRNAKAARPKKGNKHAESKADREEARAAVRGGKGGKRKGSSLQQGFQKPAQAVNRDVVIGETITVGELANKMAVKGSQVIKAMMKLGAMATINQVIDQETAQLVAEEMGHKVILRRENELEEAVMSDRDTGAAAEPRAPVVTIMGHVDHGKTSLLDYIRSTKVASGEAGGITQHIGAYHVETENGMITFLDTPGHAAFTSMRARGAQATDIVVLVVAADDGVMPQTIEAIQHAKAAQVPVVVAVNKIDKPEADPDRVKNELSQYGILPEEWGGESQFVHVSAKAGTGIDELLDAILLQAEVLELKAVRKGMASGAVIESFLDKGRGPVATVLVREGTLHKGDIVLCGFEYGRVRAMRNELGQEVLEAGPSIPVEILGLSGVPAAGDEVTVVRDEKKAREVALYRQGKFREVKLARQQKSKLENMFANMTEGEVHEVNIVLKADVQGSVEAISDSLLKLSTDEVKVKIIGSGVGGITETDATLAAASNAILVGFNVRADASARKVIEAESLDLRYYSVIYNLIDEVKAAMSGMLSPELKQQIIGLAEVRDVFKSPKFGAIAGCMVTEGVVKRHNPIRVLRDNVVIYEGELESLRRFKDDVNEVRNGMECGIGVKNYNDVRTGDVIEVFEIIEIQRTIA*"
     CDS             120..137
                     /label="6xHis"
                     /ApEinfo_revcolor="#d6b295"
                     /ApEinfo_fwdcolor="#d6b295"
     misc_feature    2881..2926
                     /label="T7 terminator"
                     /ApEinfo_revcolor="#b7e6d7"
                     /ApEinfo_fwdcolor="#b7e6d7"
ORIGIN
        1 GATCTTAAGG CTAGAGTACT AATACGACTC ACTATAGGGG AATTGTGAGC GGATAACAAT
       61 TCCCCTCTAG AAATAATTTT GTTTAACTTT AAGAAGGAGA TATACATatg agaggatcgc
      121 atcaccatca ccatcacgga tccatgacag atgtaacgat taaaacgctg gccgcagagc
      181 gacagacctc cgtggaacgc ctggtacagc aatttgctga tgcaggtatc cggaagtctg
      241 ctgacgactc tgtgtctgca caagagaaac agactttgat tgaccacctg aatcagaaaa
      301 attcaggccc ggacaaattg acgctgcaac gtaaaacacg cagcaccctt aacattcctg
      361 gtaccggtgg aaaaagcaaa tcggtacaaa tcgaagtccg caagaaacgc acctttgtga
      421 aacgcgatcc gcaagaggct gaacgccttg cagcggaaga gcaagcgcag cgtgaagcgg
      481 aagagcaagc ccgtcgtgag gcagaagaat cggctaaacg cgaggcgcaa caaaaagctg
      541 aacgtgaggc cgcagaacaa gctaagcgtg aagctgctga acaagcgaaa cgtgaagctg
      601 cggaaaaaga caaagtgagc aatcaacaag acgatatgac taaaaacgcc caggctgaaa
      661 aagcccgccg tgagcaggaa gctgcagagc tcaagcgtaa agctgaagaa gaagcgcgtc
      721 gtaaactcga agaagaagca cgtcgcgttg ctgaagaagc acgtcgtatg gcggaagaaa
      781 acaaatggac tgataacgcg gaaccgactg aagattccag cgattatcac gtcactactt
      841 ctcaacatgc tcgccaggca gaagacgaaa gcgatcgtga agtcgaaggc ggccgtggcc
      901 gtggtcgtaa cgcgaaagca gcgcgtccga agaaaggcaa caaacacgct gaatcaaaag
      961 ctgatcgtga agaagcacgc gcagcagtac gtggcggtaa aggcggaaaa cgtaaaggtt
     1021 cttcgctgca gcaaggcttc cagaagcctg ctcaggccgt taaccgtgac gttgtgatcg
     1081 gcgaaactat caccgttggc gaactggcga acaagatggc ggttaaaggc tctcaggtca
     1141 tcaaagcgat gatgaaactg ggcgcaatgg caaccatcaa ccaggttatc gatcaggaaa
     1201 ccgcacagct ggttgctgaa gagatgggcc ataaagttat cctgcgtcgt gaaaacgagc
     1261 tggaagaggc ggtaatgagc gaccgtgaca cgggtgctgc ggctgaaccg cgcgcgccgg
     1321 ttgtgaccat catgggtcac gttgaccacg gtaaaacctc tctgctggac tacattcgtt
     1381 caacgaaagt ggcctctggc gaagcgggcg gcattaccca gcacattggt gcataccacg
     1441 ttgaaactga aaacggcatg atcaccttcc tggacacccc ggggcacgcc gcgtttactt
     1501 caatgcgtgc tcgtggtgcg caggcaacgg acatcgtagt cctggttgtt gctgccgacg
     1561 acggtgtgat gccgcagacc atcgaagcaa tccagcacgc gaaagcggcg caggtaccgg
     1621 tggtggttgc agtgaacaag atcgataaac cagaagctga tccggatcgc gttaagaacg
     1681 aactctccca gtacggcatc ctgccggaag agtggggcgg tgaaagccag ttcgtacacg
     1741 tatctgcgaa agcgggtacc ggtatcgatg aactgctgga cgctatcctg ctgcaggcgg
     1801 aagttctgga gctgaaagcg gtacgtaaag gtatggcgag cggtgcggtt atcgaatcct
     1861 tcctcgataa aggtcgtggt ccggttgcta ccgttctggt acgtgaaggt actctgcaca
     1921 agggcgatat cgttctgtgt ggcttcgaat acggtcgtgt tcgtgcgatg cgtaacgaac
     1981 tgggtcagga agtgctggaa gcgggtccgt ccattccggt ggaaatcctc ggcctgtccg
     2041 gcgtaccggc tgcgggtgat gaagttaccg ttgtacgtga cgagaagaaa gcgcgtgaag
     2101 ttgcactcta tcgtcagggt aaattccgcg aagttaaact ggcgcgtcag cagaaatcta
     2161 aactcgagaa catgttcgcc aacatgaccg aaggcgaagt tcacgaagtg aatatcgtcc
     2221 tgaaggcaga cgtacagggt tctgtcgaag cgatctccga ctccttgctg aaactgtcta
     2281 ctgacgaagt taaagtgaag atcatcggtt ctggcgtagg tggtatcacc gaaaccgacg
     2341 ccaccctggc tgcggcgtcc aacgccatcc tggttggctt taacgtacgt gctgatgcct
     2401 ctgcacgtaa agtgattgaa gcggaaagcc tggatctgcg ttactactcc gtcatctata
     2461 acctgattga cgaagtgaaa gcggcgatga gcggtatgct gtctccggaa ctgaaacagc
     2521 agattatcgg tctggcggaa gttcgtgacg tgttcaaatc gccgaaattt ggtgccatcg
     2581 caggctgtat ggttaccgaa ggtgtggtta aacgtcacaa cccgatccgc gttctgcgtg
     2641 acaacgtggt tatctacgaa ggcgagctgg agtccctgcg ccgcttcaaa gatgacgtta
     2701 acgaagtccg taacggtatg gaatgtggta tcggcgttaa gaactacaac gacgtccgca
     2761 ctggcgatgt gatcgaagta ttcgaaatca tcgagatcca acgtaccatt gcttaaGATC
     2821 CGGCTGCTAA CAAAGCCCGA AAGGAAGCTG AGTTGGCTGC TGCCACCGCT GAGCAATAAC
     2881 TAGCATAACC CCTTGGGGCC TCTAAACGGG TCTTGAGGGG TTTTTT
//
