# Supplementary material for: PURE makes PURE: reconstitution of the PURE cell-free system from self-synthesized proteins
Source: Nat Commun. 2026 May 22;17:6756. doi: 10.1038/s41467-026-73337-0 (PMC13385756; doi:10.1038/s41467-026-73337-0)
Supplement: Supplementary file 4 — Source Data [file 41467_2026_73337_MOESM4_ESM.zip › Source Data/Linear_DNA_Sequences/IF3_Linear_Template.gb]

LOCUS       IF3_LT_Twist_seq_(to_ord 796 bp ds-DNA     linear       06-MAR-2025
DEFINITION  .
FEATURES             Location/Qualifiers
     misc_feature    20..36
                     /label="T7 promotor"
                     /ApEinfo_revcolor="#9eafd2"
                     /ApEinfo_fwdcolor="#9eafd2"
     misc_feature    78..100
                     /label="efficient ribosome binding site from bacteriophage T7 gene 10 (Olins and Rangwala, 1989)"
                     /ApEinfo_revcolor="#ffef86"
                     /ApEinfo_fwdcolor="#ffef86"
     misc_feature    108..686
                     /label="Protein"
                     /ApEinfo_revcolor="#d6b295"
                     /ApEinfo_fwdcolor="#d6b295"
     CDS             108..686
                     /label="Translation 108-686"
                     /translation="MRGSHHHHHHGSIKGGKRVQTARPNRINGEIRAQEVRLTGLEGEQLGIVSLREALEKAEEAGVDLVEISPNAEPPVCRIMDYGKFLYEKSKSSKEQKKKQKVIQVKEIKFRPGTDEGDYQVKLRSLIRFLEEGDKAKITLRFRGREMAHQQIGMEVLNRVKDDLQELAVVESFPTKIEGRQMIMVLAPKKKQ*"
     CDS             120..137
                     /label="6xHis"
                     /ApEinfo_revcolor="#85dae9"
                     /ApEinfo_fwdcolor="#85dae9"
     CDS             636..647
                     /label="Factor Xa site"
                     /ApEinfo_revcolor="#f8d3a9"
                     /ApEinfo_fwdcolor="#f8d3a9"
     misc_feature    751..796
                     /label="T7 terminator"
                     /ApEinfo_revcolor="#b7e6d7"
                     /ApEinfo_fwdcolor="#b7e6d7"
ORIGIN
        1 GATCTTAAGG CTAGAGTACT AATACGACTC ACTATAGGGG AATTGTGAGC GGATAACAAT
       61 TCCCCTCTAG AAATAATTTT GTTTAACTTT AAGAAGGAGA TATACATatg agaggatcgc
      121 atcaccatca ccatcacgga tccattaaag gcggaaaacg agttcaaacg gcgcgcccta
      181 accgtatcaa tggcgaaatt cgcgcccagg aagttcgctt aacaggtctg gaaggcgagc
      241 agcttggtat tgtgagtctg agagaagctc tggagaaagc agaagaagcc ggagtagact
      301 tagtcgagat cagccctaac gccgagccgc cggtttgtcg tataatggat tacggcaaat
      361 tcctctatga aaagagcaag tcttctaagg aacagaagaa aaagcaaaaa gttatccagg
      421 ttaaggaaat taaattccgt cctggtacag atgaaggcga ctatcaggta aaactccgca
      481 gcctgattcg ctttctcgaa gagggtgata aagccaaaat cacgctgcgt ttccgcggtc
      541 gtgagatggc gcaccagcaa atcggtatgg aagtgcttaa tcgcgtgaaa gacgatttgc
      601 aagaactggc agtggtcgaa tccttcccaa cgaagatcga aggccgccag atgatcatgg
      661 tgctcgctcc taagaagaaa cagtaaGATC CGGCTGCTAA CAAAGCCCGA AAGGAAGCTG
      721 AGTTGGCTGC TGCCACCGCT GAGCAATAAC TAGCATAACC CCTTGGGGCC TCTAAACGGG
      781 TCTTGAGGGG TTTTTT
//
