# Supplementary material for: PURE makes PURE: reconstitution of the PURE cell-free system from self-synthesized proteins
Source: Nat Commun. 2026 May 22;17:6756. doi: 10.1038/s41467-026-73337-0 (PMC13385756; doi:10.1038/s41467-026-73337-0)
Supplement: Supplementary file 4 — Source Data [file 41467_2026_73337_MOESM4_ESM.zip › Source Data/Linear_DNA_Sequences/IleRS_Linear_Template.gb]

LOCUS       IleRS_LT_Twist_sequence 3052 bp ds-DNA     linear       21-MAY-2025
DEFINITION  .
FEATURES             Location/Qualifiers
     misc_feature    20..36
                     /label="T7 promotor"
                     /ApEinfo_revcolor="#9eafd2"
                     /ApEinfo_fwdcolor="#9eafd2"
     misc_feature    78..100
                     /label="efficient ribosome binding site from bacteriophage T7 gene 10 (Olins and Rangwala, 1989)"
                     /ApEinfo_revcolor="#ffef86"
                     /ApEinfo_fwdcolor="#ffef86"
     misc_feature    108..2942
                     /label="Protein"
                     /ApEinfo_revcolor="#faac61"
                     /ApEinfo_fwdcolor="#faac61"
     CDS             108..2942
                     /label="Translation 108-2942"
                     /translation="MHHHHHHSDYKSTLNLPETGFPMRGDLAKREPGMLARWTDDDLYGIIRAAKKGKKTFILHDGPPYANGSIHIGHSVNKILKDIIVKSKGLSGYDSPYVPGWDCHGLPIELKVEQEYGKPGEKFTAAEFRAKCREYAATQVDGQRKDFIRLGVLGDWSHPYLTMDFKTEANIIRALGKIIGNGHLHKGAKPVHWCVDCRSALAEAEVEYYDKTSPSIDVAFQAVDQDALKAKFAVSNVNGPISLVIWTTTPWTLPANRAISIAPDFDYALVQIDGQAVILAKDLVESVMQRIGVTDYTILGTVKGAELELLRFTHPFMGFDVPAILGDHVTLDAGTGAVHTAPGHGPDDYVIGQKYGLETANPVGPDGTYLPGTYPTLDGVNVFKANDIVVALLQEKGALLHVEKMQHSYPCCWRHKTPIIFRATPQWFVSMDQKGLRAQSLKEIKGVQWIPDWGQARIESMVANRPDWCISRQRTWGVPMSLFVHKDTEELHPRTLELMEEVAKRVEVDGIQAWWDLDAKEILGDEADQYVKVPDTLDVWFDSGSTHSSVVDVRPEFAGHAADMYLEGSDQHRGWFMSSLMISTAMKGKAPYRQVLTHGFTVDGQGRKMSKSIGNTVSPQDVMNKLGADILRLWVASTDYTGEMAVSDEILKRAADSYRRIRNTARFLLANLNGFDPAKDMVKPEEMVVLDRWAVGCAKAAQEDILKAYEAYDFHEVVQRLMRFCSVEMGSFYLDIIKDRQYTAKADSVARRSCQTALYHIAEALVRWMAPILSFTADEVWGYLPGEREKYVFTGEWYEGLFGLADSEAMNDAFWDELLKVRGEVNKVIEQARADKKVGGSLEAAVTLYAEPELSAKLTALGDELRFVLLTSGATVADYNDAPADAQQSEVLKGLKVALSKAEGEKCPRCWHYTQDVGKVAEHAEICGRCVSNVAGDGEKRKFA*"
     CDS             111..128
                     /label="6xHis"
                     /ApEinfo_revcolor="#b4abac"
                     /ApEinfo_fwdcolor="#b4abac"
     misc_feature    3007..3052
                     /label="T7 terminator"
                     /ApEinfo_revcolor="#b7e6d7"
                     /ApEinfo_fwdcolor="#b7e6d7"
ORIGIN
        1 GATCTTAAGG CTAGAGTACT AATACGACTC ACTATAGGGG AATTGTGAGC GGATAACAAT
       61 TCCCCTCTAG AAATAATTTT GTTTAACTTT AAGAAGGAGA TATACATatg caccaccacc
      121 accaccacag tgactataaa tcaaccctga atttgccgga aacagggttc ccgatgcgtg
      181 gcgatctcgc caagcgcgaa cccggaatgc tggcgcgttg gactgatgat gatctgtacg
      241 gcatcatccg tgcggctaaa aaaggcaaaa aaaccttcat tctgcatgat ggccctcctt
      301 atgcgaatgg cagcattcat attggtcact cggttaacaa gattctgaaa gacattatcg
      361 tgaagtccaa agggctttcc ggttatgact cgccgtatgt gcctggctgg gactgccacg
      421 gtctgccgat cgagctgaaa gtcgagcaag aatacggtaa gccgggtgag aaattcaccg
      481 ccgccgagtt ccgcgccaag tgccgcgaat acgcggcgac ccaggttgac ggtcaacgca
      541 aagactttat ccgtctgggc gtgctgggcg actggtcgca cccgtacctg accatggact
      601 tcaaaactga agccaacatc atccgcgcgc tgggcaaaat catcggcaac ggtcacctgc
      661 acaaaggcgc gaagccagtt cactggtgcg ttgactgccg ttctgcgctg gcggaagcgg
      721 aagttgagta ttacgacaaa acttctccgt ccatcgacgt tgctttccag gcagtcgatc
      781 aggatgcact gaaagcaaaa tttgccgtaa gcaacgttaa cggcccaatc tcgctggtaa
      841 tctggaccac cacgccgtgg actctgcctg ccaaccgcgc aatctctatt gcaccagatt
      901 tcgactatgc gctggtgcag atcgacggtc aggccgtgat tctggcgaaa gatctggttg
      961 aaagcgtaat gcagcgtatc ggcgtgaccg attacaccat tctcggcacg gtaaaaggtg
     1021 cggagcttga gctgctgcgc tttacccatc cgtttatggg cttcgacgtt ccggcaatcc
     1081 tcggcgatca cgttaccctg gatgccggta ccggtgccgt tcacaccgcg cctggccacg
     1141 gcccggacga ctatgtgatc ggtcagaaat acggcctgga aaccgctaac ccggttggcc
     1201 cggacggcac ttatctgccg ggcacttatc cgacgctgga tggcgtgaac gtcttcaaag
     1261 cgaacgacat cgtcgttgcg ctgctgcagg aaaaaggcgc gctgctgcac gttgagaaaa
     1321 tgcagcacag ctatccgtgc tgctggcgtc acaaaacgcc gatcatcttc cgcgcgacgc
     1381 cgcagtggtt cgtcagcatg gatcagaaag gtctgcgtgc gcagtcactg aaagagatca
     1441 aaggcgtgca gtggatcccg gactggggcc aggcgcgtat cgagtcgatg gttgctaacc
     1501 gtcctgactg gtgtatctcc cgtcagcgca cctggggtgt accgatgtca ctgttcgtgc
     1561 acaaagacac ggaagagctg catccgcgta cccttgaact gatggaagaa gtggcaaaac
     1621 gcgttgaagt cgatggcatc caggcgtggt gggatctcga tgcgaaagag atcctcggcg
     1681 acgaagctga tcagtacgtg aaagtgccgg acacattgga tgtatggttt gactccggat
     1741 ctacccactc ttctgttgtt gacgtgcgtc cggaatttgc cggtcacgca gcggacatgt
     1801 atctggaagg ttctgaccaa caccgcggct ggttcatgtc ttccctaatg atctccaccg
     1861 cgatgaaggg taaagcgccg tatcgtcagg tactgaccca cggctttacc gtggatggtc
     1921 agggccgcaa gatgtctaaa tccatcggca ataccgtttc gccgcaggat gtgatgaaca
     1981 aactgggcgc ggatattctg cgtctgtggg tggcatcaac cgactacacc ggtgaaatgg
     2041 ccgtttctga cgagatcctg aaacgtgctg ccgatagcta tcgtcgtatc cgtaacaccg
     2101 cgcgcttcct gctggcaaac ctgaacggtt ttgatccagc aaaagatatg gtgaaaccgg
     2161 aagagatggt ggtactggat cgctgggccg taggttgtgc gaaagcggca caggaagaca
     2221 tcctcaaggc gtacgaagca tacgatttcc acgaagtggt acagcgtctg atgcgcttct
     2281 gctccgttga gatgggttcc ttctacctcg acatcatcaa agaccgtcag tacaccgcca
     2341 aagcggacag tgtggcgcgt cgtagctgcc agactgcgct atatcacatc gcagaagcgc
     2401 tggtgcgctg gatggcacca atcctctcct tcaccgctga tgaagtgtgg ggctacctgc
     2461 cgggcgaacg tgaaaaatac gtcttcaccg gtgagtggta cgaaggcctg tttggcctgg
     2521 cagacagtga agcgatgaac gatgcgttct gggacgagct gttgaaagtg cgtggcgaag
     2581 tgaacaaagt cattgagcaa gcgcgtgccg acaagaaagt gggtggctcg ctggaagcgg
     2641 cagtaacctt gtatgcagaa ccggaactgt cggcgaaact gaccgcgctg ggcgatgaat
     2701 tacgatttgt cctgttgacc tccggcgcta ccgttgcaga ctataacgac gcacctgctg
     2761 atgctcagca gagcgaagta ctcaaagggc tgaaagtcgc gttgagtaaa gccgaaggtg
     2821 agaagtgccc acgctgctgg cactacaccc aggatgtcgg caaggtggcg gaacacgcag
     2881 aaatctgcgg ccgctgtgtc agcaacgtcg ccggtgacgg tgaaaaacgt aagtttgcct
     2941 gaGATCCGGC TGCTAACAAA GCCCGAAAGG AAGCTGAGTT GGCTGCTGCC ACCGCTGAGC
     3001 AATAACTAGC ATAACCCCTT GGGGCCTCTA AACGGGTCTT GAGGGGTTTT TT
//
