# Supplementary material for: PURE makes PURE: reconstitution of the PURE cell-free system from self-synthesized proteins
Source: Nat Commun. 2026 May 22;17:6756. doi: 10.1038/s41467-026-73337-0 (PMC13385756; doi:10.1038/s41467-026-73337-0)
Supplement: Supplementary file 4 — Source Data [file 41467_2026_73337_MOESM4_ESM.zip › Source Data/Linear_DNA_Sequences/LeuRS_Linear_Template.gb]

LOCUS       LeuRS_LT_Twist_sequence 2824 bp ds-DNA     linear       21-MAY-2025
DEFINITION  .
FEATURES             Location/Qualifiers
     misc_feature    20..36
                     /label="T7 promotor"
                     /ApEinfo_revcolor="#9eafd2"
                     /ApEinfo_fwdcolor="#9eafd2"
     misc_feature    78..100
                     /label="efficient ribosome binding site from bacteriophage T7 gene 10 (Olins and Rangwala, 1989)"
                     /ApEinfo_revcolor="#ffef86"
                     /ApEinfo_fwdcolor="#ffef86"
     misc_feature    108..2714
                     /label="Protein"
                     /ApEinfo_revcolor="#84b0dc"
                     /ApEinfo_fwdcolor="#84b0dc"
     CDS             108..2714
                     /label="Translation 108-2714"
                     /translation="MQEQYRPEEIESKVQLHWDEKRTFEVTEDESKEKYYCLSMLPYPSGRLHMGHVRNYTIGDVIARYQRMLGKNVLQPIGWDAFGLPAEGAAVKNNTAPAPWTYDNIAYMKNQLKMLGFGYDWSRELATCTPEYYRWEQKFFTELYKKGLVYKKTSAVNWCPNDQTVLANEQVIDGCCWRCDTKVERKEIPQWFIKITAYADELLNDLDKLDHWPDTVKTMQRNWIGRSEGVEITFNVNDYDNTLTVYTTRPDTFMGCTYLAVAAGHPLAQKAAENNPELAAFIDECRNTKVAEAEMATMEKKGVDTGFKAVHPLTGEEIPVWAANFVLMEYGTGAVMAVPGHDQRDYEFASKYGLNIKPVILAADGSEPDLSQQALTEKGVLFNSGEFNGLDHEAAFNAIADKLTAMGVGERKVNYRLRDWGVSRQRYWGAPIPMVTLEDGTVMPTPDDQLPVILPEDVVMDGITSPIKADPEWAKTTVNGMPALRETDTFDTFMESSWYYARYTCPQYKEGMLDSEAANYWLPVDIYIGGIEHAIMHLLYFRFFHKLMRDAGMVNSDEPAKQLLCQGMVLADAFYYVGENGERNWVSPVDAIVERDEKGRIVKAKDAAGHELVYTGMSKMSKSKNNGIDPQVMVERYGADTVRLFMMFASPADMTLEWQESGVEGANRFLKRVWKLVYEHTAKGDVAALNVDALTENQKALRRDVHKTIAKVTDDIGRRQTFNTAIAAIMELMNKLAKAPTDGEQDRALMQEALLAVVRMLNPFTPHICFTLWQELKGEGDIDNAPWPVADEKAMVEDSTLVVVQVNGKVRAKITVPVDATEEQVRERAGQEHLVAKYLDGVTVRKVIYVPGKLLNLVVGLEHHHHHH*"
     CDS             2694..2711
                     /label="6xHis"
                     /ApEinfo_revcolor="#b1ff67"
                     /ApEinfo_fwdcolor="#b1ff67"
     misc_feature    2779..2824
                     /label="T7 terminator"
                     /ApEinfo_revcolor="#b7e6d7"
                     /ApEinfo_fwdcolor="#b7e6d7"
ORIGIN
        1 GATCTTAAGG CTAGAGTACT AATACGACTC ACTATAGGGG AATTGTGAGC GGATAACAAT
       61 TCCCCTCTAG AAATAATTTT GTTTAACTTT AAGAAGGAGA TATACATatg caagagcaat
      121 accgcccgga agagatagaa tccaaagtac agcttcattg ggatgagaag cgcacatttg
      181 aagtaaccga agacgagagc aaagagaagt attactgcct gtctatgctt ccctatcctt
      241 ctggtcgact acacatgggc cacgtacgta actacaccat cggtgacgtg atcgcccgct
      301 accagcgtat gctgggcaaa aacgtcctgc agccgatcgg ctgggacgcg tttggtctgc
      361 ctgcggaagg cgcggcggtg aaaaacaaca ccgctccggc accgtggacg tacgacaaca
      421 tcgcgtatat gaaaaaccag ctcaaaatgc tgggctttgg ttatgactgg agccgcgagc
      481 tggcaacctg tacgccggaa tactaccgtt gggaacagaa attcttcacc gagctgtata
      541 aaaaaggcct ggtatataag aagacttctg cggtcaactg gtgcccgaac gaccagaccg
      601 tactggcgaa cgaacaagtt atcgacggct gctgctggcg ctgcgatacc aaagttgaac
      661 gtaaagagat cccgcagtgg tttatcaaaa tcactgctta cgctgacgag ctgctcaacg
      721 atctggataa actggatcac tggccagaca ccgttaaaac catgcagcgt aactggatcg
      781 gtcgttccga aggcgtggag atcaccttca acgttaacga ctatgacaac acgctgaccg
      841 tttacactac ccgcccggac acctttatgg gttgtaccta cctggcggta gctgcgggtc
      901 atccgctggc gcagaaagcg gcggaaaata atcctgaact ggcggccttt attgacgaat
      961 gccgtaacac caaagttgcc gaagctgaaa tggcgacgat ggagaaaaaa ggcgtcgata
     1021 ctggctttaa agcggttcac ccattaacgg gcgaagaaat tcccgtttgg gcagcaaact
     1081 tcgtattgat ggagtacggc acgggcgcag ttatggcggt accggggcac gaccagcgcg
     1141 actacgagtt tgcctctaaa tacggcctga acatcaaacc ggttatcctg gcagctgacg
     1201 gctctgagcc agatctttct cagcaagccc tgactgaaaa aggcgtgctg ttcaactctg
     1261 gcgagttcaa cggtcttgac catgaagcgg ccttcaacgc catcgccgat aaactgactg
     1321 cgatgggcgt tggcgagcgt aaagtgaact accgcctgcg cgactggggt gtttcccgtc
     1381 agcgttactg gggcgcgccg attccgatgg tgacgctgga agacggtacc gtaatgccga
     1441 ccccggacga ccagctgccg gtgatcctgc cggaagatgt ggtaatggac ggcattacca
     1501 gcccgattaa agcagatccg gagtgggcga aaactaccgt taacggtatg ccagcactgc
     1561 gtgaaaccga cactttcgac acctttatgg agtcctcctg gtactatgcg cgctacactt
     1621 gcccgcagta caaagaaggt atgctggatt ccgaagcggc taactactgg ctgccggtgg
     1681 atatctacat tggtggtatt gaacacgcca ttatgcacct gctctacttc cgcttcttcc
     1741 acaaactgat gcgtgatgca ggcatggtga actctgacga accagcgaaa cagttgctgt
     1801 gtcagggtat ggtgctggca gatgccttct actatgttgg cgaaaacggc gaacgtaact
     1861 gggtttcccc ggttgatgct atcgttgaac gtgacgagaa aggccgtatc gtgaaagcga
     1921 aagatgcggc aggccatgaa ctggtttata ccggcatgag caaaatgtcc aagtcgaaga
     1981 acaacggtat cgacccgcag gtgatggttg aacgttacgg cgcggacacc gttcgtctgt
     2041 ttatgatgtt tgcttctccg gctgatatga ctctcgaatg gcaggaatcc ggtgtggaag
     2101 gggctaaccg cttcctgaaa cgtgtctgga aactggttta cgagcacaca gcaaaaggtg
     2161 atgttgcggc actgaacgtt gatgcgctga ctgaaaatca gaaagcgctg cgtcgcgatg
     2221 tgcataaaac gatcgctaaa gtgaccgatg atatcggccg tcgtcagacc ttcaacaccg
     2281 caattgcggc gattatggag ctgatgaaca aactggcgaa agcaccaacc gatggcgagc
     2341 aggatcgcgc tctgatgcag gaagcactgc tggccgttgt ccgtatgctt aacccgttca
     2401 ccccgcacat ctgcttcacg ctgtggcagg aactgaaagg cgaaggcgat atcgacaacg
     2461 cgccgtggcc ggttgctgac gaaaaagcga tggtggaaga ctccacgctg gtcgtggtgc
     2521 aggttaacgg taaagtccgt gccaaaatca ccgttccggt ggacgcaacg gaagaacagg
     2581 ttcgcgaacg tgctggccag gaacatctgg tagcaaaata tcttgatggc gttactgtac
     2641 gtaaagtgat ttacgtacca ggtaaactcc tcaatctggt cgttggcctc gagcaccacc
     2701 accaccacca ctgaGATCCG GCTGCTAACA AAGCCCGAAA GGAAGCTGAG TTGGCTGCTG
     2761 CCACCGCTGA GCAATAACTA GCATAACCCC TTGGGGCCTC TAAACGGGTC TTGAGGGGTT
     2821 TTTT
//
