# Supplementary material for: PURE makes PURE: reconstitution of the PURE cell-free system from self-synthesized proteins
Source: Nat Commun. 2026 May 22;17:6756. doi: 10.1038/s41467-026-73337-0 (PMC13385756; doi:10.1038/s41467-026-73337-0)
Supplement: Supplementary file 4 — Source Data [file 41467_2026_73337_MOESM4_ESM.zip › Source Data/Linear_DNA_Sequences/LysRS_Linear_Template.gb]

LOCUS       LysRS_LT_Twist_sequence 1759 bp ds-DNA     linear       21-MAY-2025
DEFINITION  .
FEATURES             Location/Qualifiers
     misc_feature    20..36
                     /label="T7 promotor"
                     /ApEinfo_revcolor="#9eafd2"
                     /ApEinfo_fwdcolor="#9eafd2"
     misc_feature    78..100
                     /label="efficient ribosome binding site from bacteriophage T7 gene 10 (Olins and Rangwala, 1989)"
                     /ApEinfo_revcolor="#ffef86"
                     /ApEinfo_fwdcolor="#ffef86"
     misc_feature    108..1649
                     /label="Protein"
                     /ApEinfo_revcolor="#9eafd2"
                     /ApEinfo_fwdcolor="#9eafd2"
     CDS             108..1649
                     /label="Translation 108-1649"
                     /translation="MSEQETRGANEAIDFNDELRNRREKLAALRQQGVAFPNDFRRDHTSDQLHEEFDAKDNQELESLNIEVSVAGRMMTRRIMGKASFVTLQDVGGRIQLYVARDSLPEGVYNDQFKKWDLGDIIGARGTLFKTQTGELSIHCTELRLLTKALRPLPDKFHGLQDQEVRYRQRYLDLIANDKSRQTFVVRSKILAAIRQFMVARGFMEVETPMMQVIPGGASARPFITHHNALDLDMYLRIAPELYLKRLVVGGFERVFEINRNFRNEGISVRHNPEFTMMELYMAYADYHDLIELTESLFRTLAQEVLGTTKVTYGEHVFDFGKPFEKLTMREAIKKYRPETDMADLDNFDAAKALAESIGITVEKSWGLGRIVTEIFDEVAEAHLIQPTFITEYPAEVSPLARRNDVNPEITDRFEFFIGGREIGNGFSELNDAEDQAERFQEQVNAKAAGDDEAMFYDEDYVTALEYGLPPTAGLGIGIDRMIMLFTNSHTIRDVILFPAMRPQKLEHHHHHH*"
     CDS             1629..1646
                     /label="6xHis"
                     /ApEinfo_revcolor="#9eafd2"
                     /ApEinfo_fwdcolor="#9eafd2"
     misc_feature    1714..1759
                     /label="T7 terminator"
                     /ApEinfo_revcolor="#b7e6d7"
                     /ApEinfo_fwdcolor="#b7e6d7"
ORIGIN
        1 GATCTTAAGG CTAGAGTACT AATACGACTC ACTATAGGGG AATTGTGAGC GGATAACAAT
       61 TCCCCTCTAG AAATAATTTT GTTTAACTTT AAGAAGGAGA TATACATatg tctgaacaag
      121 aaacacgggg agccaatgag gctattgatt ttaacgatga actgagaaat cgccgcgaaa
      181 aactggcggc actacgtcag caaggtgtgg cgtttcccaa tgattttcgc cgcgaccata
      241 cctctgacca gttgcacgaa gagtttgatg cgaaggataa ccaggaactg gaatccttaa
      301 acattgaagt ctcggttgct ggccgaatga tgacccgtcg tatcatgggg aaagcctcct
      361 ttgtaacgtt gcaggatgtc ggtggccgta ttcaactgta cgttgcaaga gatagcctgc
      421 cagaaggtgt ttataacgat cagtttaaaa aatgggatct gggtgacatt atcggtgccc
      481 gcggtacgct gtttaagacg caaacgggtg agctttccat tcactgtact gagctgcgcc
      541 tgctgactaa agcactacgt cctttaccag ataaattcca tggtctgcag gatcaggaag
      601 tccgttatcg tcaacgttat ctggacctca tcgctaacga taaatcccgt caaacgtttg
      661 ttgtccgttc aaaaattctg gccgctatcc gtcaattcat ggtcgcgcgc ggctttatgg
      721 aagtagaaac cccgatgatg caggtaattc caggtggggc atctgctcgc ccgtttatta
      781 cccatcataa tgctctggat ttagatatgt atctgcgtat cgcgccggag ctgtatctga
      841 aacgtctggt tgtaggcggt tttgaacggg tattcgaaat caaccgtaac ttccgtaatg
      901 aaggtatttc tgttcgccat aatcctgagt tcacaatgat ggaactctac atggcgtatg
      961 cggattacca cgatttgatt gaactgacag agtcactgtt ccgcaccctg gcacaagagg
     1021 ttctgggtac cactaaagtc acttatggcg agcatgtgtt tgatttcggc aaaccgtttg
     1081 aaaaactcac catgcgcgaa gcaatcaaaa aatatcgtcc agaaaccgat atggccgacc
     1141 tggataattt tgatgctgct aaagcattag ctgaatctat cggtattacg gtagagaaaa
     1201 gctgggggtt gggacgtatt gtcacagaga tctttgatga agtggcagaa gcacatctga
     1261 ttcagccaac ctttattacg gaatatccgg cagaagtgtc cccgctggca cgccgtaatg
     1321 atgttaaccc ggaaatcacc gaccgttttg aattcttcat cggtggtcgt gaaatcggta
     1381 atggttttag cgaattaaac gacgcagaag atcaggctga acgtttccag gaacaggtta
     1441 atgctaaagc tgcaggtgac gacgaagcca tgttctatga cgaagattac gtgactgcgc
     1501 tggaatatgg tctgccgcca accgctggtc tgggtattgg tatcgaccga atgattatgc
     1561 tgtttactaa cagccatact attcgcgacg ttattctctt cccggcgatg cgcccacaga
     1621 aactcgagca ccaccaccac caccactgaG ATCCGGCTGC TAACAAAGCC CGAAAGGAAG
     1681 CTGAGTTGGC TGCTGCCACC GCTGAGCAAT AACTAGCATA ACCCCTTGGG GCCTCTAAAC
     1741 GGGTCTTGAG GGGTTTTTT
//
