# Supplementary material for: PURE makes PURE: reconstitution of the PURE cell-free system from self-synthesized proteins
Source: Nat Commun. 2026 May 22;17:6756. doi: 10.1038/s41467-026-73337-0 (PMC13385756; doi:10.1038/s41467-026-73337-0)
Supplement: Supplementary file 4 — Source Data [file 41467_2026_73337_MOESM4_ESM.zip › Source Data/Linear_DNA_Sequences/MetRS_Linear_Template.gb]

LOCUS       MetRS_LT_twist_seq_(to_ 2275 bp ds-DNA     linear       06-MAR-2025
DEFINITION  .
FEATURES             Location/Qualifiers
     misc_feature    20..36
                     /label="T7 promotor"
                     /ApEinfo_revcolor="#9eafd2"
                     /ApEinfo_fwdcolor="#9eafd2"
     misc_feature    78..100
                     /label="efficient ribosome binding site from bacteriophage T7 gene 10 (Olins and Rangwala, 1989)"
                     /ApEinfo_revcolor="#ffef86"
                     /ApEinfo_fwdcolor="#ffef86"
     misc_feature    108..2165
                     /label="Protein"
                     /ApEinfo_revcolor="#f8d3a9"
                     /ApEinfo_fwdcolor="#f8d3a9"
     CDS             108..2165
                     /label="Translation 108-2165"
                     /translation="MTQVAKKILVTCALPYANGSIHLGHMLEHIQADVWVRYQRMRGHEVNFICADDAHGTPIMLKAQQLGITPEQMIGEMSQEHQTDFAGFNISYDNYHSTHSEENRQLSELIYSRLKENGFIKNRTISQLYDPEKGMFLPDRFVKGTCPKCKSPDQYGDNCEVCGATYSPTELIEPKSVVSGATPVMRDSEHFFFDLPSFSEMLQAWTRSGALQEQVANKMQEWFESGLQQWDISRDAPYFGFEIPNAPGKYFYVWLDAPIGYMGSFKNLCDKRGDSVSFDEYWKKDSTAELYHFIGKDIVYFHSLFWPAMLEGSNFRKPSNLFVHGYVTVNGAKMSKSRGTFIKASTWLNHFDADSLRYYYTAKLSSRIDDIDLNLEDFVQRVNADIVNKVVNLASRNAGFINKRFDGVLASELADPQLYKTFTDAAEVIGEAWESREFGKAVREIMALADLANRYVDEQAPWVVAKQEGRDADLQAICSMGINLFRVLMTYLKPVLPKLTERAEAFLNTELTWDGIQQPLLGHKVNPFKALYNRIDMRQVEALVEASKEEVKAAAAPVTGPLADDPIQETITFDDFAKVDLRVALIENAEFVEGSDKLLRLTLDLGGEKRNVFSGIRSAYPDPQALIGRHTIMVANLAPRKMRFGISEGMVMAAGPGGKDIFLLSPDAGAKPGHQVKLEHHHHHH*"
     CDS             2145..2162
                     /label="6xHis"
                     /ApEinfo_revcolor="#b1ff67"
                     /ApEinfo_fwdcolor="#b1ff67"
     misc_feature    2230..2275
                     /label="T7 terminator"
                     /ApEinfo_revcolor="#b7e6d7"
                     /ApEinfo_fwdcolor="#b7e6d7"
ORIGIN
        1 GATCTTAAGG CTAGAGTACT AATACGACTC ACTATAGGGG AATTGTGAGC GGATAACAAT
       61 TCCCCTCTAG AAATAATTTT GTTTAACTTT AAGAAGGAGA TATACATatg actcaagtcg
      121 cgaagaaaat tctggtgacg tgcgcactgc cgtacgctaa cggctcaatc cacctcggcc
      181 atatgctgga gcacatccag gctgatgtct gggtccgtta ccagcgaatg cgcggccacg
      241 aggtcaactt catctgcgcc gacgatgccc acggtacacc gatcatgctg aaagctcagc
      301 agcttggtat caccccggag cagatgattg gcgaaatgag tcaggagcat cagactgatt
      361 tcgcaggctt taacatcagc tatgacaact atcactcgac gcacagcgaa gagaaccgcc
      421 agttgtcaga acttatctac tctcgcctga aagaaaacgg ttttattaaa aaccgcacca
      481 tctctcagct gtacgatccg gaaaaaggca tgttcctgcc ggaccgtttt gtgaaaggca
      541 cctgcccgaa atgtaaatcc ccggatcaat acggcgataa ctgcgaagtc tgcggcgcga
      601 cctacagccc gactgaactg atcgagccga aatcggtggt ttctggcgct acgccggtaa
      661 tgcgtgattc tgaacacttc ttctttgatc tgccctcttt cagcgaaatg ttgcaggcat
      721 ggacccgcag cggtgcgttg caggagcagg tggcaaataa aatgcaggag tggtttgaat
      781 ctggcctgca acagtgggat atctcccgcg acgcccctta cttcggtttt gaaattccga
      841 acgcgccggg caaatatttc tacgtctggc tggacgcacc gattggctac atgggttctt
      901 tcaagaatct gtgcgacaag cgcggcgaca gcgtaagctt cgatgaatac tggaagaaag
      961 actccaccgc cgagctgtac cacttcatcg gtaaagatat tgtttacttc cacagcctgt
     1021 tctggcctgc catgctggaa ggcagcaact tccgcaagcc gtccaacctg tttgttcatg
     1081 gctatgtgac ggtgaacggc gcaaagatgt ccaagtctcg cggcaccttt attaaagcca
     1141 gcacctggct gaatcatttt gacgcagaca gcctgcgtta ctactacact gcgaaactct
     1201 cttcgcgcat tgatgatatc gatctcaacc tggaagattt cgttcagcgt gtgaatgccg
     1261 atatcgttaa caaagtggtt aacctggcct cccgtaatgc gggctttatc aacaagcgtt
     1321 ttgacggcgt gctggcaagc gaactggctg acccgcagtt gtacaaaacc ttcactgatg
     1381 ccgctgaagt gattggtgaa gcgtgggaaa gccgtgaatt tggtaaagcc gtgcgcgaaa
     1441 tcatggcgct ggctgatctg gctaaccgct atgtcgatga acaggctccg tgggtggtgg
     1501 cgaaacagga aggccgcgat gccgacctgc aggcaatttg ctcaatgggc atcaacctgt
     1561 tccgcgtgct gatgacttac ctgaagccgg tactgccgaa actgaccgag cgtgcagaag
     1621 cattcctcaa tacggaactg acctgggatg gtatccagca accgctgctg ggccacaaag
     1681 tgaatccgtt caaggcgctg tataaccgca tcgatatgag gcaggttgaa gcactggtgg
     1741 aagcctctaa agaagaagta aaagccgctg ccgcgccggt aactggcccg ctggcagatg
     1801 atccgattca ggaaaccatc acctttgacg acttcgctaa agttgacctg cgcgtggcgc
     1861 tgattgaaaa cgcagagttt gttgaaggtt ctgacaaact gctgcgcctg acgctggatc
     1921 tcggcggtga aaaacgcaat gtcttctccg gtattcgttc tgcttacccg gatccgcagg
     1981 cactgattgg tcgtcacacc attatggtgg ctaacctggc accacgtaaa atgcgcttcg
     2041 gtatctctga aggcatggtg atggctgccg gtcctggcgg gaaagatatt ttcctgctaa
     2101 gcccggatgc cggtgctaaa ccgggtcatc aggtgaaact cgagcaccac caccaccacc
     2161 actgaGATCC GGCTGCTAAC AAAGCCCGAA AGGAAGCTGA GTTGGCTGCT GCCACCGCTG
     2221 AGCAATAACT AGCATAACCC CTTGGGGCCT CTAAACGGGT CTTGAGGGGT TTTTT
//
