# Supplementary material for: PURE makes PURE: reconstitution of the PURE cell-free system from self-synthesized proteins
Source: Nat Commun. 2026 May 22;17:6756. doi: 10.1038/s41467-026-73337-0 (PMC13385756; doi:10.1038/s41467-026-73337-0)
Supplement: Supplementary file 4 — Source Data [file 41467_2026_73337_MOESM4_ESM.zip › Source Data/Linear_DNA_Sequences/MK_Linear_Template.gb]

LOCUS       MK/ADK_Twist_LT_sequence 826 bp ds-DNA     linear       04-DEC-2024
DEFINITION  .
FEATURES             Location/Qualifiers
     misc_feature    20..36
                     /label="T7 promotor"
                     /ApEinfo_revcolor="#9eafd2"
                     /ApEinfo_fwdcolor="#9eafd2"
     misc_feature    78..100
                     /label="efficient ribosome binding site from bacteriophage T7 gene 10 (Olins and Rangwala, 1989)"
                     /ApEinfo_revcolor="#ffef86"
                     /ApEinfo_fwdcolor="#ffef86"
     misc_feature    108..716
                     /label="Protein"
                     /ApEinfo_revcolor="#b7e6d7"
                     /ApEinfo_fwdcolor="#b7e6d7"
     CDS             108..716
                     /label="Translation 108-716"
                     /translation="MSTEKLKHHKIIFVVGGPGSGKGTQCEKIVHKYGYTHLSTGDLLRAEVSSGSERGKKLQAIMEKGELVPLDTVLDMLRDAMLAKADTSKGFLIDGYPREVKQGEEFEKKIAPPTLLLYVDAGKETMVKRLLKRGETSGRVDDNEETIKKRLETYYKATEPVIAFYKGRGIVRQLNAEGTVDEVFQQVCSYLDKLLEHHHHHH*"
     CDS             696..713
                     /label="6xHis"
                     /ApEinfo_revcolor="#c6c9d1"
                     /ApEinfo_fwdcolor="#c6c9d1"
     misc_feature    781..826
                     /label="T7 terminator"
                     /ApEinfo_revcolor="#b7e6d7"
                     /ApEinfo_fwdcolor="#b7e6d7"
ORIGIN
        1 GATCTTAAGG CTAGAGTACT AATACGACTC ACTATAGGGG AATTGTGAGC GGATAACAAT
       61 TCCCCTCTAG AAATAATTTT GTTTAACTTT AAGAAGGAGA TATACATatg tcgacagaaa
      121 aactgaagca ccacaagatc atctttgtgg tgggtggccc cggctcaggg aaggggacgc
      181 aatgcgagaa gattgtgcac aagtatgggt acactcacct ctccactggg gacctgctcc
      241 gggcagaggt cagctcgggc tcagagcggg gcaagaagct gcaagccatc atggagaagg
      301 gcgagctggt tcccctggac acggtgctgg acatgctgcg ggacgccatg ttggctaagg
      361 cagacacctc caagggtttc ctcattgacg gctaccctcg cgaggtgaag cagggagagg
      421 agtttgaaaa gaagattgcc cccccgacgc tgctgctcta cgtggatgcg gggaaggaga
      481 cgatggtgaa gcggctgctg aagcggggag agaccagcgg gcgggtggac gacaacgagg
      541 agaccatcaa gaagcgcttg gagacgtact acaaggctac cgaacccgtc atcgccttct
      601 acaagggccg gggcatcgtc cgccagctga atgccgaggg caccgtggat gaggttttcc
      661 agcaggtctg ctcctacctc gacaagctgc tcgagcacca ccaccaccac cactgaGATC
      721 CGGCTGCTAA CAAAGCCCGA AAGGAAGCTG AGTTGGCTGC TGCCACCGCT GAGCAATAAC
      781 TAGCATAACC CCTTGGGGCC TCTAAACGGG TCTTGAGGGG TTTTTT
//
