# Supplementary material for: PURE makes PURE: reconstitution of the PURE cell-free system from self-synthesized proteins
Source: Nat Commun. 2026 May 22;17:6756. doi: 10.1038/s41467-026-73337-0 (PMC13385756; doi:10.1038/s41467-026-73337-0)
Supplement: Supplementary file 4 — Source Data [file 41467_2026_73337_MOESM4_ESM.zip › Source Data/Linear_DNA_Sequences/MTF_Linear_Template.gb]

LOCUS       MTF_LT_twist_seq_(to_or 1189 bp ds-DNA     linear       07-MAR-2025
DEFINITION  .
FEATURES             Location/Qualifiers
     misc_feature    20..36
                     /label="T7 promotor"
                     /ApEinfo_revcolor="#9eafd2"
                     /ApEinfo_fwdcolor="#9eafd2"
     misc_feature    78..100
                     /label="efficient ribosome binding site from bacteriophage T7 gene 10 (Olins and Rangwala, 1989)"
                     /ApEinfo_revcolor="#ffef86"
                     /ApEinfo_fwdcolor="#ffef86"
     misc_feature    108..1079
                     /label="Protein"
                     /ApEinfo_revcolor="#85dae9"
                     /ApEinfo_fwdcolor="#85dae9"
     CDS             108..1079
                     /label="Translation 108-1079"
                     /translation="MSESLRIIFAGTPDFAARHLDALLSSGHNVVGVFTQPDRPAGRGKKLMPSPVKVLAEEKGLPVFQPVSLRPQENQQLVAELQADVMVVVAYGLILPKAVLEMPRLGCINVHGSLLPRWRGAAPIQRSLWAGDAETGVTIMQMDVGLDTGDMLYKLSCPITAEDTSGTLYDKLAELGPQGLITTLKQLADGTAKPEVQDETLVTYAEKLSKEEARIDWSLSAAQLERCIRAFNPWPMSWLEIEGQPVKVWKASVIDTATNAAPGTILEANKQGIQVATGDGILNLLSLQPAGKKAMSAQDLLNSRREWFVPGNRLVLEHHHHHH*"
     CDS             1059..1076
                     /label="6xHis"
                     /ApEinfo_revcolor="#ff9ccd"
                     /ApEinfo_fwdcolor="#ff9ccd"
     misc_feature    1144..1189
                     /label="T7 terminator"
                     /ApEinfo_revcolor="#b7e6d7"
                     /ApEinfo_fwdcolor="#b7e6d7"
ORIGIN
        1 GATCTTAAGG CTAGAGTACT AATACGACTC ACTATAGGGG AATTGTGAGC GGATAACAAT
       61 TCCCCTCTAG AAATAATTTT GTTTAACTTT AAGAAGGAGA TATACATatg tcagaatcac
      121 tacgtattat ttttgcgggt acacctgact ttgcagcgcg tcatctcgac gcgctgttgt
      181 cttctggtca taacgtcgtt ggcgtgttca cccagccaga ccgaccggca ggacgcggta
      241 aaaaactgat gcccagcccg gttaaagttc tggctgagga aaaaggtctg cccgtttttc
      301 aacctgtttc cctgcgtcca caagaaaacc agcaactggt cgccgaactg caggctgatg
      361 ttatggtcgt cgtcgcctat ggtttaattc tgccgaaagc agtgctggag atgccgcgtc
      421 ttggctgtat caacgttcat ggttcactgc tgccacgctg gcgcggtgct gcaccaatcc
      481 aacgctcact atgggcgggt gatgcagaaa ctggtgtgac cattatgcaa atggatgtcg
      541 gtttagacac cggtgatatg ctctataagc tctcctgccc gattactgca gaagatacca
      601 gtggtacgct gtacgacaag ctggcagagc ttggcccaca agggcttatc accacgttga
      661 aacaactggc agacggcacg gcgaaaccag aagttcagga cgaaactctt gtcacttacg
      721 ccgagaagtt gagtaaagaa gaagcgcgta ttgactggtc actttcggca gcacagcttg
      781 aacgctgcat tcgcgctttc aatccatggc caatgagctg gctggaaatt gaaggacagc
      841 cggttaaagt ctggaaagca tcggtcattg atacggcaac caacgctgca ccaggaacga
      901 tccttgaagc caacaaacaa ggcattcagg ttgcgactgg tgatggcatc ctgaacctgc
      961 tctcgttaca acctgcgggt aagaaagcga tgagcgcgca agacctcctg aactctcgtc
     1021 gggaatggtt tgttccgggc aaccgtctgg tcctcgagca ccaccaccac caccactgaG
     1081 ATCCGGCTGC TAACAAAGCC CGAAAGGAAG CTGAGTTGGC TGCTGCCACC GCTGAGCAAT
     1141 AACTAGCATA ACCCCTTGGG GCCTCTAAAC GGGTCTTGAG GGGTTTTTT
//
