# Supplementary material for: PURE makes PURE: reconstitution of the PURE cell-free system from self-synthesized proteins
Source: Nat Commun. 2026 May 22;17:6756. doi: 10.1038/s41467-026-73337-0 (PMC13385756; doi:10.1038/s41467-026-73337-0)
Supplement: Supplementary file 4 — Source Data [file 41467_2026_73337_MOESM4_ESM.zip › Source Data/Linear_DNA_Sequences/NDK_Linear_Template.gb]

LOCUS       NDK_LT_twist_seq_(to_ord 697 bp ds-DNA     linear       07-MAR-2025
DEFINITION  .
FEATURES             Location/Qualifiers
     misc_feature    20..36
                     /label="T7 promotor"
                     /ApEinfo_revcolor="#9eafd2"
                     /ApEinfo_fwdcolor="#9eafd2"
     misc_feature    78..100
                     /label="efficient ribosome binding site from bacteriophage T7 gene 10 (Olins and Rangwala, 1989)"
                     /ApEinfo_revcolor="#ffef86"
                     /ApEinfo_fwdcolor="#ffef86"
     misc_feature    108..587
                     /label="Protein"
                     /ApEinfo_revcolor="#d59687"
                     /ApEinfo_fwdcolor="#d59687"
     CDS             108..587
                     /label="Translation 108-587"
                     /translation="MRGSHHHHHHGSDDDDKAIERTFSIIKPNAVAKNVIGNIFARFEAAGFKIVGTKMLHLTVEQARGFYAEHDGKPFFDGLVEFMTSGPIVVSVLEGENAVQRHRDLLGATNPANALAGTLRADYADSLTENGTHGSDSVESAAREIAYFFGEGEVCPRTR*"
     CDS             120..137
                     /label="6xHis"
                     /ApEinfo_revcolor="#c7b0e3"
                     /ApEinfo_fwdcolor="#c7b0e3"
     CDS             144..158
                     /label="enterokinase site"
                     /ApEinfo_revcolor="#f8d3a9"
                     /ApEinfo_fwdcolor="#f8d3a9"
     misc_feature    652..697
                     /label="T7 terminator"
                     /ApEinfo_revcolor="#b7e6d7"
                     /ApEinfo_fwdcolor="#b7e6d7"
ORIGIN
        1 GATCTTAAGG CTAGAGTACT AATACGACTC ACTATAGGGG AATTGTGAGC GGATAACAAT
       61 TCCCCTCTAG AAATAATTTT GTTTAACTTT AAGAAGGAGA TATACATatg agaggatcgc
      121 atcaccatca ccatcacgga tccgatgacg atgacaaagc tattgaacgt actttttcca
      181 tcatcaaacc gaacgcggta gcaaaaaacg tcattggtaa tatctttgcg cgctttgaag
      241 ctgcagggtt caaaattgtt ggcaccaaaa tgctgcacct gaccgttgaa caggcacgtg
      301 gcttttatgc tgaacacgat ggaaaaccgt tctttgatgg tctggttgaa ttcatgacct
      361 ctggcccgat cgtggtttcc gtgctggaag gtgaaaacgc cgttcagcgt caccgcgatc
      421 tgctgggcgc gaccaatccg gcaaacgcac tggctggtac tctgcgcgct gattacgctg
      481 acagcctgac cgaaaacggt acccacggtt ctgattccgt cgaatctgcc gctcgcgaaa
      541 tcgcttattt ctttggcgaa ggcgaagtgt gcccgcgcac ccgttaaGAT CCGGCTGCTA
      601 ACAAAGCCCG AAAGGAAGCT GAGTTGGCTG CTGCCACCGC TGAGCAATAA CTAGCATAAC
      661 CCCTTGGGGC CTCTAAACGG GTCTTGAGGG GTTTTTT
//
