# Supplementary material for: PURE makes PURE: reconstitution of the PURE cell-free system from self-synthesized proteins
Source: Nat Commun. 2026 May 22;17:6756. doi: 10.1038/s41467-026-73337-0 (PMC13385756; doi:10.1038/s41467-026-73337-0)
Supplement: Supplementary file 4 — Source Data [file 41467_2026_73337_MOESM4_ESM.zip › Source Data/Linear_DNA_Sequences/PheRS_alpha_Linear_Template.gb]

LOCUS       PheRS_14a_LT_Twist_sequ 1255 bp ds-DNA     linear       21-MAY-2025
DEFINITION  .
FEATURES             Location/Qualifiers
     misc_feature    20..36
                     /label="T7 promotor"
                     /ApEinfo_revcolor="#9eafd2"
                     /ApEinfo_fwdcolor="#9eafd2"
     misc_feature    78..100
                     /label="efficient ribosome binding site from bacteriophage T7 gene 10 (Olins and Rangwala, 1989)"
                     /ApEinfo_revcolor="#ffef86"
                     /ApEinfo_fwdcolor="#ffef86"
     misc_feature    108..1145
                     /label="Protein 1"
                     /ApEinfo_revcolor="#ffef86"
                     /ApEinfo_fwdcolor="#ffef86"
     CDS             108..1145
                     /label="Translation 108-1145"
                     /translation="MRGSHHHHHHGSACDDDDKSHLAELVASAKAAISQASDVAALDNVRVEYLGKKGHLTLQMTTLRELPPEERPAAGAVINEAKEQVQQALNARKAELESAALNARLAAETIDVSLPGRRIENGGLHPVTRTIDRIESFFGELGFTVATGPEIEDDYHNFDALNIPGHHPARADHDTFWFDTTRLLRTQTSGVQIRTMKAQQPPIRIIAPGRVYRNDYDQTHTPMFHQMEGLIVDTNISFTNLKGTLHDFLRNFFEEDLQIRFRPSYFPFTEPSAEVDVMGKNGKWLEVLGCGMVHPNVLRNVGIDPEVYSGFAFGMGMERLTMLRYGVTDLRSFFENDLRFLKQFK*"
     CDS             120..137
                     /label="6xHis"
                     /ApEinfo_revcolor="#f8d3a9"
                     /ApEinfo_fwdcolor="#f8d3a9"
     CDS             150..164
                     /label="enterokinase site"
                     /ApEinfo_revcolor="#d59687"
                     /ApEinfo_fwdcolor="#d59687"
     misc_feature    1210..1255
                     /label="T7 terminator"
                     /ApEinfo_revcolor="#b7e6d7"
                     /ApEinfo_fwdcolor="#b7e6d7"
ORIGIN
        1 GATCTTAAGG CTAGAGTACT AATACGACTC ACTATAGGGG AATTGTGAGC GGATAACAAT
       61 TCCCCTCTAG AAATAATTTT GTTTAACTTT AAGAAGGAGA TATACATatg agaggatcgc
      121 atcaccatca ccatcacgga tccgcatgcg atgacgatga caaatcacat ctcgcagaac
      181 tggttgccag tgcgaaggcg gccattagcc aggcgtcaga tgttgccgcg ttagataatg
      241 tgcgcgtcga atatttgggt aaaaaagggc acttaaccct tcagatgacg accctgcgtg
      301 agctgccgcc agaagagcgt ccggcagctg gtgcggttat caacgaagcg aaagagcagg
      361 ttcagcaggc gctgaatgcg cgtaaagcgg aactggaaag cgctgcactg aatgcgcgtc
      421 tggcggcgga aacgattgat gtctctctgc caggtcgtcg cattgaaaac ggcggtctgc
      481 atccggttac ccgtaccatc gaccgtatcg aaagtttctt cggtgagctt ggctttaccg
      541 tggcaaccgg gccggaaatc gaagacgatt atcataactt cgatgctctg aacattcctg
      601 gtcaccaccc ggcgcgcgct gaccacgaca ctttctggtt tgacactacc cgcctgctgc
      661 gtacccagac ctctggcgta cagatccgca ccatgaaagc ccagcagcca ccgattcgta
      721 tcatcgcgcc tggccgtgtt tatcgtaacg actacgacca gactcacacg ccgatgttcc
      781 atcagatgga aggtctgatt gttgatacca acatcagctt taccaacctg aaaggcacgc
      841 tgcacgactt cctgcgtaac ttctttgagg aagatttgca gattcgcttc cgtccttcct
      901 acttcccgtt taccgaacct tctgcagaag tggacgtcat gggtaaaaac ggtaaatggc
      961 tggaagtgct gggctgcggg atggtgcatc cgaacgtgtt gcgtaacgtt ggcatcgacc
     1021 cggaagttta ctctggtttc gccttcggga tggggatgga gcgtctgact atgttgcgtt
     1081 acggcgtcac cgacctgcgt tcattcttcg aaaacgatct gcgtttcctc aaacagttta
     1141 aataaGATCC GGCTGCTAAC AAAGCCCGAA AGGAAGCTGA GTTGGCTGCT GCCACCGCTG
     1201 AGCAATAACT AGCATAACCC CTTGGGGCCT CTAAACGGGT CTTGAGGGGT TTTTT
//
