# Supplementary material for: PURE makes PURE: reconstitution of the PURE cell-free system from self-synthesized proteins
Source: Nat Commun. 2026 May 22;17:6756. doi: 10.1038/s41467-026-73337-0 (PMC13385756; doi:10.1038/s41467-026-73337-0)
Supplement: Supplementary file 4 — Source Data [file 41467_2026_73337_MOESM4_ESM.zip › Source Data/Linear_DNA_Sequences/PheRS_beta_Linear_Template.gb]

LOCUS       PheRS_14b_LT_Twist_sequ 2605 bp ds-DNA     linear       21-MAY-2025
DEFINITION  .
FEATURES             Location/Qualifiers
     misc_feature    20..36
                     /label="T7 promotor"
                     /ApEinfo_revcolor="#9eafd2"
                     /ApEinfo_fwdcolor="#9eafd2"
     misc_feature    78..100
                     /label="efficient ribosome binding site from bacteriophage T7 gene 10 (Olins and Rangwala, 1989)"
                     /ApEinfo_revcolor="#ffef86"
                     /ApEinfo_fwdcolor="#ffef86"
     misc_feature    108..2495
                     /label="Protein 2"
                     /ApEinfo_revcolor="#d59687"
                     /ApEinfo_fwdcolor="#d59687"
     CDS             108..2495
                     /label="Translation 108-2495"
                     /translation="MKFGELWLREWVNPAIDSDALANQITMAGLEVDGVEPVAGSFHGVVVGEVVECAQHPNADKLRVTKVNVGGDRLLDIVCGAPNCRQGLRVAVATIGAVLPGDFKIKAAKLRGEPSEGMLCSFSELGISDDHSGIIELPADAPIGTDIREYLKLDDNTIEISVTPNRADCLGIIGVARDVAVLNQLPLVQPEIVPVGATIDDTLPITVEAPEACPRYLGRVVKGINVKAPTPLWMKEKLRRCGIRSIDAVVDVTNYVLLELGQPMHAFDKDRIEGGIVVRMAKEGETLVLLDGTEAKLNADTLVIADHNKALAMGGIFGGEHSGVNDETQNVLLECAFFSPLSITGRARRHGLHTDASHRYERGVDPALQHKAMERATRLLIDICGGEAGPVIDITNEATLPKRATITLRRSKLDRLIGHHIADEQVTDILRRLGCEVTEGKDEWQAVAPSWRFDMEIEEDLVEEVARVYGYNNIPDEPVQASLIMGTHREADLSLKRVKTLLNDKGYQEVITYSFVDPKVQQMIHPGVEALLLPSPISVEMSAMRLSLWTGLLATVVYNQNRQQNRVRIFESGLRFVPDTQAPLGIRQDLMLAGVICGNRYEEHWNLAKETVDFYDLKGDLESVLDLTGKLNEVEFRAEANPALHPGQSAAIYLKGERIGFVGVVHPELERKLDLNGRTLVFELEWNKLADRVVPQAREISRFPANRRDIAVVVAENVPAADILSECKKVGVNQVVGVNLFDVYRGKGVAEGYKSLAISLILQDTSRTLEEEEIAATVAKCVEALKERFQASLRD*"
     misc_feature    2560..2605
                     /label="T7 terminator"
                     /ApEinfo_revcolor="#b7e6d7"
                     /ApEinfo_fwdcolor="#b7e6d7"
ORIGIN
        1 GATCTTAAGG CTAGAGTACT AATACGACTC ACTATAGGGG AATTGTGAGC GGATAACAAT
       61 TCCCCTCTAG AAATAATTTT GTTTAACTTT AAGAAGGAGA TATACATatg aaattcggtg
      121 aactgtggtt acgcgaatgg gtgaacccgg cgattgatag cgatgcgctg gcaaatcaaa
      181 tcactatggc gggcctggaa gttgacggtg tagaaccggt tgccggcagc ttccacggcg
      241 tggtcgttgg tgaagtggtt gagtgtgcgc agcatccgaa cgctgacaaa ctgcgtgtga
      301 caaaagtgaa tgtcggcggc gatcgcctgc tggacatcgt ctgcggtgcg ccaaactgcc
      361 gtcagggcct gcgtgtagcg gtagcgacca ttggtgctgt tctgccgggt gatttcaaaa
      421 ttaaagcggc gaaactgcgt ggcgaaccgt ctgaagggat gctgtgctcc ttctctgaac
      481 tgggcatttc tgacgatcac agcggcatta tcgaactgcc tgcggatgcg ccgattggca
      541 ccgatatccg tgaatacctg aaacttgatg acaacaccat cgaaatcagc gtgacgccaa
      601 accgtgccga ctgcttaggc atcattggtg ttgcgcgtga cgttgccgtg ctgaaccagc
      661 tgccgctggt tcaaccggaa atcgttccgg ttggtgcgac catcgacgac acgctgccga
      721 ttacagtcga agcgccggaa gcctgcccgc gttatcttgg ccgtgtggta aaaggcatta
      781 acgttaaagc gccaactccg ctgtggatga aagaaaaact gcgtcgttgc gggatccgtt
      841 ctatcgatgc agttgttgac gtcaccaact atgtgctgct cgaactgggc cagccgatgc
      901 acgctttcga taaagatcgc attgaaggcg gcattgtggt gcggatggcg aaagagggcg
      961 aaacgctggt gctgctcgac ggtactgaag cgaagctgaa tgctgacact ctggtcatcg
     1021 ccgaccacaa caaggcgctg gcgatgggcg gcatcttcgg tggcgaacac tctggcgtga
     1081 atgacgaaac acaaaacgtg ctgctggaat gcgcgttctt tagcccgctg tctatcaccg
     1141 gtcgtgctcg tcgtcatggc ctgcataccg atgcgtctca ccgttatgag cgtggcgttg
     1201 atccggcact gcagcacaaa gcgatggaac gtgcgacccg tctgctgatc gacatctgcg
     1261 gtggtgaggc tggcccggta attgatatca ccaacgaagc aacgctgccg aagcgtgcaa
     1321 ccatcactct acgtcgtagc aaactggatc gcctgatcgg ccatcatatt gcggatgagc
     1381 aggtaactga cattctgcgt cgtctcggct gcgaagtgac cgaaggcaaa gacgaatggc
     1441 aggcagttgc gccgagctgg cgtttcgata tggagattga agaagatctg gttgaagaag
     1501 tcgcgcgtgt ttacggctac aacaacatcc cggatgagcc ggtacaggca agcctgatta
     1561 tgggtactca ccgtgaagct gacctgtcgc tcaagcgcgt gaaaacgctg ctcaacgaca
     1621 aaggctatca ggaagtgatc acctacagct tcgttgatcc gaaagtgcag cagatgatcc
     1681 atccaggcgt tgaagcctta ctgctgccaa gcccgatctc tgttgaaatg tcagcaatgc
     1741 gtctttctct gtggactggc ctgctggcaa ccgtggtgta caaccagaac cgtcagcaga
     1801 accgtgtgcg cattttcgaa agcggtctgc gtttcgtacc agatactcag gcaccgttgg
     1861 gcattcgtca ggatctgatg ttagccggtg tgatttgcgg taaccgttac gaagagcact
     1921 ggaacctggc aaaagagacc gttgatttct atgatttgaa aggcgatctt gaatccgttc
     1981 tcgacctgac cggtaaactg aatgaggttg agttccgtgc agaagcgaat ccggcactgc
     2041 atccggggca atccgcagcg atttatctga aaggtgaacg tattggtttt gttggggttg
     2101 ttcatcctga actggaacgt aaactggatc ttaacggtcg cactctggtg ttcgaactgg
     2161 agtggaacaa gctcgcagac cgcgtggtgc ctcaggcgcg cgagatttct cgcttcccgg
     2221 cgaaccgtcg tgacatcgcg gtggtggtcg cagaaaacgt tcccgcagcg gatattttat
     2281 ccgaatgtaa gaaagttggc gtaaatcagg tagttggcgt aaacttattt gacgtgtacc
     2341 gcggtaaggg tgttgcggag gggtataaga gcctcgccat aagcctgatc ctgcaagata
     2401 ccagccgtac actcgaagaa gaggagattg ccgctaccgt cgccaaatgt gtagaggcat
     2461 taaaagagcg attccaggca tcattgaggg attgaGATCC GGCTGCTAAC AAAGCCCGAA
     2521 AGGAAGCTGA GTTGGCTGCT GCCACCGCTG AGCAATAACT AGCATAACCC CTTGGGGCCT
     2581 CTAAACGGGT CTTGAGGGGT TTTTT
//
