# Supplementary material for: PURE makes PURE: reconstitution of the PURE cell-free system from self-synthesized proteins
Source: Nat Commun. 2026 May 22;17:6756. doi: 10.1038/s41467-026-73337-0 (PMC13385756; doi:10.1038/s41467-026-73337-0)
Supplement: Supplementary file 4 — Source Data [file 41467_2026_73337_MOESM4_ESM.zip › Source Data/Linear_DNA_Sequences/PPiase_Linear_Template.gb]

LOCUS       PPiase_Twist_LT_sequenc 1105 bp ds-DNA     linear       04-DEC-2024
DEFINITION  .
FEATURES             Location/Qualifiers
     misc_feature    20..36
                     /label="T7 promotor"
                     /ApEinfo_revcolor="#9eafd2"
                     /ApEinfo_fwdcolor="#9eafd2"
     misc_feature    78..100
                     /label="efficient ribosome binding site from bacteriophage T7 gene 10 (Olins and Rangwala, 1989)"
                     /ApEinfo_revcolor="#ffef86"
                     /ApEinfo_fwdcolor="#ffef86"
     misc_feature    108..995
                     /label="Protein"
                     /ApEinfo_revcolor="#c7b0e3"
                     /ApEinfo_fwdcolor="#c7b0e3"
     CDS             108..995
                     /label="Translation 108-995"
                     /translation="MTYTTRQIGAKNTLEYKVYIEKDGKPVSAFHDIPLYADKENNIFNMVVEIPRWTNAKLEITKEETLNPIIQDTKKGKLRFVRNCFPHHGYIHNYGAFPQTWEDPNVSHPETKAVGDNDPIDVLEIGETIAYTGQVKQVKALGIMALLDEGETDWKVIAIDINDPLAPKLNDIEDVEKYFPGLLRATNEWFRIYKIPDGKPENQFAFSGEAKNKKYALDIIKETHDSWKQLIAGKSSDSKGIDLTNVTLPDTPTYSKAASDAIPPASPKADAPIDKSIDKWFFISGSVLEHHHHHH*"
     CDS             975..992
                     /label="6xHis"
                     /ApEinfo_revcolor="#ff9ccd"
                     /ApEinfo_fwdcolor="#ff9ccd"
     misc_feature    1060..1105
                     /label="T7 terminator"
                     /ApEinfo_revcolor="#b7e6d7"
                     /ApEinfo_fwdcolor="#b7e6d7"
ORIGIN
        1 GATCTTAAGG CTAGAGTACT AATACGACTC ACTATAGGGG AATTGTGAGC GGATAACAAT
       61 TCCCCTCTAG AAATAATTTT GTTTAACTTT AAGAAGGAGA TATACATatg acctacacta
      121 ccagacaaat tggtgccaag aacaccttgg aatacaaagt ttatatcgaa aaggatggta
      181 agccagtttc tgccttccac gacattccct tgtacgctga caaggaaaac aacattttca
      241 acatggttgt tgaaattcca cgttggacca acgccaagtt agaaatcacc aaggaagaaa
      301 ctttgaaccc aatcatccaa gacaccaaga agggcaagtt gagatttgtt agaaactgtt
      361 tccctcacca tggttacatt cacaactatg gtgctttccc acaaacttgg gaagacccaa
      421 acgtaagcca cccagaaact aaggcagttg gtgacaacga tccaattgat gtgttggaaa
      481 ttggtgaaac tattgcttac actggtcaag tcaagcaagt taaggctcta ggtatcatgg
      541 ctttattgga tgaaggtgag accgattgga aagttattgc cattgatatt aacgatccat
      601 tagccccaaa attgaacgac attgaggatg ttgagaaata cttcccaggt ctgttgaggg
      661 ctactaacga atggttcaga atttacaaaa tcccagatgg taagccagaa aaccaatttg
      721 ccttctccgg tgaagctaag aacaagaagt acgctttgga tatcatcaag gaaacacatg
      781 actcctggaa acaattaatt gctggtaagt cttctgacag caagggtatt gatttgacca
      841 atgttacttt gcctgacacc ccaacctact ccaaggctgc ctctgatgcc atcccaccag
      901 cttctccaaa ggcagatgct ccaattgaca agtctattga caagtggttc ttcatctccg
      961 gttctgttct cgagcaccac caccaccacc actgaGATCC GGCTGCTAAC AAAGCCCGAA
     1021 AGGAAGCTGA GTTGGCTGCT GCCACCGCTG AGCAATAACT AGCATAACCC CTTGGGGCCT
     1081 CTAAACGGGT CTTGAGGGGT TTTTT
//
