# Supplementary material for: PURE makes PURE: reconstitution of the PURE cell-free system from self-synthesized proteins
Source: Nat Commun. 2026 May 22;17:6756. doi: 10.1038/s41467-026-73337-0 (PMC13385756; doi:10.1038/s41467-026-73337-0)
Supplement: Supplementary file 4 — Source Data [file 41467_2026_73337_MOESM4_ESM.zip › Source Data/Linear_DNA_Sequences/ProRS_Linear_Template.gb]

LOCUS       ProRS_LT_Twist_sequence 1960 bp ds-DNA     linear       21-MAY-2025
DEFINITION  .
FEATURES             Location/Qualifiers
     misc_feature    20..36
                     /label="T7 promotor"
                     /ApEinfo_revcolor="#9eafd2"
                     /ApEinfo_fwdcolor="#9eafd2"
     misc_feature    78..100
                     /label="efficient ribosome binding site from bacteriophage T7 gene 10 (Olins and Rangwala, 1989)"
                     /ApEinfo_revcolor="#ffef86"
                     /ApEinfo_fwdcolor="#ffef86"
     misc_feature    108..1850
                     /label="Protein"
                     /ApEinfo_revcolor="#b1ff67"
                     /ApEinfo_fwdcolor="#b1ff67"
     CDS             108..1850
                     /label="Translation 108-1850"
                     /translation="MRTSQYLLSTLKETPADAEVISHQLMLRAGMIRKLASGLYTWLPTGVRVLKKVENIVREEMNNAGAIEVSMPVVQPADLWQESGRWEQYGPELLRFVDRGERPFVLGPTHEEVITDLIRNELSSYKQLPLNFYQIQTKFRDEVRPRFGVMRSREFLMKDAYSFHTSQESLQETYDAMYAAYSKIFSRMGLDFRAVQADTGSIGGSASHEFQVLAQSGEDDVVFSDTSDYAANIELAEAIAPKEPRAAATQEMTLVDTPNAKTIAELVEQFNLPIEKTVKTLLVKAVEGSSFPQVALLVRGDHELNEVKAEKLPQVASPLTFATEEEIRAVVKAGPGSLGPVNMPIPVVIDRTVAAMSDFAAGANIDGKHYFGINWDRDVATPEVADIRNVVAGDPSPDGQGRLLIKRGIEVGHIFQLGTKYSEALKASVQGEDGRNQILTMGCYGIGVTRVVAAAIEQNYDERGIVWPDAIAPFQVAILPMNMHKSFRVQELAEKLYSELRAQGIEVLLDDRKERPGVMFADMELIGIPHTIVLGDRNLDNDDIEYKYRRNGEKQLIKTGDIVEYLVKQIKGLEHHHHHH*"
     CDS             1830..1847
                     /label="6xHis"
                     /ApEinfo_revcolor="#b4abac"
                     /ApEinfo_fwdcolor="#b4abac"
     misc_feature    1915..1960
                     /label="T7 terminator"
                     /ApEinfo_revcolor="#b7e6d7"
                     /ApEinfo_fwdcolor="#b7e6d7"
ORIGIN
        1 GATCTTAAGG CTAGAGTACT AATACGACTC ACTATAGGGG AATTGTGAGC GGATAACAAT
       61 TCCCCTCTAG AAATAATTTT GTTTAACTTT AAGAAGGAGA TATACATatg cgtactagcc
      121 aatacctgct ctccactctc aaggagacac ctgccgacgc cgaggtgatc agccatcagc
      181 tgatgctgcg cgccgggatg atccgcaagc tggcctccgg gttatatacc tggctgccga
      241 ccggcgtgcg cgttctgaaa aaagtcgaaa acatcgtgcg tgaagagatg aacaacgccg
      301 gtgcgatcga ggtgtcgatg ccggtggttc agccagccga tttgtggcaa gagagtggtc
      361 gttgggaaca gtacggtccg gaactgctgc gttttgttga ccgtggcgag cgtccgttcg
      421 tactcggccc aactcatgaa gaagttatca ctgacctgat tcgtaacgag cttagctctt
      481 acaaacagct gccgctgaac ttctatcaga tccagaccaa gttccgcgac gaagtgcgtc
      541 cgcgtttcgg cgtcatgcgt tcccgcgaat tcctgatgaa agatgcttac tctttccata
      601 cttctcagga atccctgcag gaaacctacg atgcaatgta tgcggcctac agcaaaatct
      661 tcagccgcat ggggctggat ttccgcgccg tacaagccga caccggttct atcggcggca
      721 gcgcctctca cgaattccag gtgctggcgc agagcggtga agacgatgtg gtcttctccg
      781 acacctctga ctatgcagcg aacattgaac tggcagaagc tatcgcgccg aaagaaccgc
      841 gcgctgctgc tacccaggaa atgacgctgg ttgatacgcc gaacgcgaaa accatcgcgg
      901 aactggttga acagttcaat ctgccgattg agaaaacggt taagactctg ctggttaaag
      961 cggttgaagg cagcagcttc ccgcaggttg cgctgctggt gcgcggtgat cacgagctga
     1021 acgaagttaa agcagaaaaa ctgccgcagg ttgcaagccc gctgactttc gcgaccgaag
     1081 aagaaattcg tgccgtggtt aaagccggtc cgggttcact gggtccggta aacatgccga
     1141 ttccggtggt gattgaccgt accgttgcgg cgatgagtga tttcgctgct ggtgctaaca
     1201 tcgatggtaa acactacttc ggcatcaact gggatcgcga tgtcgctacc ccggaagttg
     1261 cagatatccg taacgtggtg gctggcgatc caagcccgga tggccagggt aggctgctga
     1321 tcaaacgtgg tatcgaagtt ggtcacatct tccagctggg taccaagtac tccgaagcac
     1381 tgaaagcctc cgtacagggt gaagatggcc gtaaccaaat cctgacgatg ggttgctacg
     1441 gtatcggggt aacgcgtgtg gtagctgcgg cgattgagca gaactacgac gaacgaggca
     1501 tcgtatggcc tgacgctatc gcgccgttcc aggtggcgat tctgccgatg aacatgcaca
     1561 aatccttccg cgtacaagag cttgctgaga aactgtacag cgaactgcgt gcacaaggta
     1621 tcgaagtgct gctggatgac cgcaaagagc gtccgggcgt gatgtttgct gatatggaac
     1681 tgatcggtat tccgcacact attgtgctgg gcgaccgtaa cctcgacaac gacgatatcg
     1741 aatataaata tcgtcgcaac ggcgagaaac agttaattaa gactggtgac atcgtcgaat
     1801 atctggtgaa acagattaaa ggcctcgagc accaccacca ccaccactga GATCCGGCTG
     1861 CTAACAAAGC CCGAAAGGAA GCTGAGTTGG CTGCTGCCAC CGCTGAGCAA TAACTAGCAT
     1921 AACCCCTTGG GGCCTCTAAA CGGGTCTTGA GGGGTTTTTT
//
