# Supplementary material for: PURE makes PURE: reconstitution of the PURE cell-free system from self-synthesized proteins
Source: Nat Commun. 2026 May 22;17:6756. doi: 10.1038/s41467-026-73337-0 (PMC13385756; doi:10.1038/s41467-026-73337-0)
Supplement: Supplementary file 4 — Source Data [file 41467_2026_73337_MOESM4_ESM.zip › Source Data/Linear_DNA_Sequences/RF1_Linear_Template.gb]

LOCUS       RF1_Twist_LT_(to_order) 1300 bp ds-DNA     linear       04-DEC-2024
DEFINITION  .
FEATURES             Location/Qualifiers
     misc_feature    20..36
                     /label="T7 promotor"
                     /ApEinfo_revcolor="#9eafd2"
                     /ApEinfo_fwdcolor="#9eafd2"
     misc_feature    78..100
                     /label="efficient ribosome binding site from bacteriophage T7 gene 10 (Olins and Rangwala, 1989)"
                     /ApEinfo_revcolor="#ffef86"
                     /ApEinfo_fwdcolor="#ffef86"
     misc_feature    108..1190
                     /label="RF1 protein"
                     /ApEinfo_revcolor="#b4abac"
                     /ApEinfo_fwdcolor="#b4abac"
     CDS             108..1190
                     /label="RF1 protein"
                     /ApEinfo_revcolor="#84b0dc"
                     /ApEinfo_fwdcolor="#84b0dc"
                     /translation="MKPSIVAKLEALHERHEEVQALLGDAQTIADQERFRALSREYAQLSDVSRCFTDWQQVQEDIETAQMMLDDPEMREMAQDELREAKEKSEQLEQQLQVLLLPKDPDDERNAFLEVRAGTGGDEAALFAGDLFRMYSRYAEARRWRVEIMSASEGEHGGYKEIIAKISGDGVYGRLKFESGGHRVQRVPATESQGRIHTSACTVAVMPELPDAELPDINPADLRIDTFRSSGAGGQHVNTTGSAIRITHLPTGIVVECQDERSQHKNKAKALSVLGARIHAAEMAKRQQAEASTRRNLLGSGDRSDRNRTYNFPQGRVTDHRINLTLYRLDEVMEGKLDMLIEPIIQEHQADQLAALSEQE*"
     misc_feature    1255..1300
                     /label="T7 terminator"
                     /ApEinfo_revcolor="#b7e6d7"
                     /ApEinfo_fwdcolor="#b7e6d7"
ORIGIN
        1 GATCTTAAGG CTAGAGTACT AATACGACTC ACTATAGGGG AATTGTGAGC GGATAACAAT
       61 TCCCCTCTAG AAATAATTTT GTTTAACTTT AAGAAGGAGA TATACATatg aaaccgagca
      121 ttgtggcgaa actggaagcg ctgcatgaac gccatgaaga agtgcaggcg ctgctgggcg
      181 atgcgcagac cattgcggat caggaacgct ttcgcgcgct gagccgcgaa tatgcgcagc
      241 tgagcgatgt gagccgctgc tttaccgatt ggcagcaggt gcaggaagat attgaaaccg
      301 cgcagatgat gctggatgat ccggaaatgc gcgaaatggc gcaggatgaa ctgcgcgaag
      361 cgaaagaaaa aagcgaacag ctggaacagc agctgcaggt gctgctgctg ccgaaagatc
      421 cggatgatga acgcaacgcg tttctggaag tgcgcgcggg caccggcggc gatgaagcgg
      481 cgctgtttgc gggcgatctg tttcgcatgt atagccgcta tgcggaagcg cgccgctggc
      541 gcgtggaaat tatgagcgcg agcgaaggcg aacatggcgg ctataaagaa attattgcga
      601 aaattagcgg cgatggcgtg tatggccgcc tgaaatttga aagcggcggc catcgcgtgc
      661 agcgcgtgcc ggcgaccgaa agccagggcc gcattcatac cagcgcgtgc accgtggcgg
      721 tgatgccgga actgccggat gcggaactgc cggatattaa cccggcggat ctgcgcattg
      781 atacctttcg cagcagcggc gcgggcggcc agcatgtgaa caccaccggc agcgcgattc
      841 gcattaccca tctgccgacc ggcattgtgg tggaatgcca ggatgaacgc agccagcata
      901 aaaacaaagc gaaagcgctg agcgtgctgg gcgcgcgcat tcatgcggcg gaaatggcga
      961 aacgccagca ggcggaagcg agcacccgcc gcaacctgct gggcagcggc gatcgcagcg
     1021 atcgcaaccg cacctataac tttccgcagg gccgcgtgac cgatcatcgc attaacctga
     1081 ccctgtatcg cctggatgaa gtgatggaag gcaaactgga tatgctgatt gaaccgatta
     1141 ttcaggaaca tcaggcggat cagctggcgg cgctgagcga acaggaataa GATCCGGCTG
     1201 CTAACAAAGC CCGAAAGGAA GCTGAGTTGG CTGCTGCCAC CGCTGAGCAA TAACTAGCAT
     1261 AACCCCTTGG GGCCTCTAAA CGGGTCTTGA GGGGTTTTTT
//
