# Supplementary material for: PURE makes PURE: reconstitution of the PURE cell-free system from self-synthesized proteins
Source: Nat Commun. 2026 May 22;17:6756. doi: 10.1038/s41467-026-73337-0 (PMC13385756; doi:10.1038/s41467-026-73337-0)
Supplement: Supplementary file 4 — Source Data [file 41467_2026_73337_MOESM4_ESM.zip › Source Data/Linear_DNA_Sequences/RF2_Linear_Template.gb]

LOCUS       RF2_LT_twist_sequence   1375 bp ds-DNA     linear       21-MAY-2025
DEFINITION  .
FEATURES             Location/Qualifiers
     misc_feature    20..36
                     /label="T7 promotor"
                     /ApEinfo_revcolor="#9eafd2"
                     /ApEinfo_fwdcolor="#9eafd2"
     misc_feature    78..100
                     /label="efficient ribosome binding site from bacteriophage T7 gene 10 (Olins and Rangwala, 1989)"
                     /ApEinfo_revcolor="#ffef86"
                     /ApEinfo_fwdcolor="#ffef86"
     misc_feature    108..1265
                     /label="Protein"
                     /ApEinfo_revcolor="#b4abac"
                     /ApEinfo_fwdcolor="#b4abac"
     CDS             108..1265
                     /label="Translation 108-1265"
                     /translation="MGSSHHHHHHSSGLVPRGSHMFEINPVNNRIQDLTERSDVLRGYLDYDAKKERLEEVNAELEQPDVWNEPERAQALGKERSSLEAVVDTLDQMKQGLEDVSGLLELAVEADDEETFNEAVAELDALEEKLAQLEFRRMFSGEYDSADCYLDIQAGSGGTEAQDWASMLERMYLRWAESRGFKTEIIEESEGEVAGIKSVTIKISGDYAYGWLRTETGVHRLVRKSPFDSGGRRHTSFSSAFVYPEVDDDIDIEINPADLRIDVYRTSGAGGQHVNRTESAVRITHIPTGIVTQCQNDRSQHKNKDQAMKQMKAKLYELEMQKKNAEKQAMEDNKSDIGWGSQIRSYVLDDSRIKDLRTGVETRNTQAVLDGSLDQFIEASLKAGL*"
     CDS             120..137
                     /label="6xHis"
                     /ApEinfo_revcolor="#d6b295"
                     /ApEinfo_fwdcolor="#d6b295"
     CDS             147..164
                     /label="thrombin site"
                     /ApEinfo_revcolor="#ff9ccd"
                     /ApEinfo_fwdcolor="#ff9ccd"
     misc_feature    1330..1375
                     /label="T7 terminator"
                     /ApEinfo_revcolor="#b7e6d7"
                     /ApEinfo_fwdcolor="#b7e6d7"
ORIGIN
        1 GATCTTAAGG CTAGAGTACT AATACGACTC ACTATAGGGG AATTGTGAGC GGATAACAAT
       61 TCCCCTCTAG AAATAATTTT GTTTAACTTT AAGAAGGAGA TATACATatg ggcagcagcc
      121 atcatcatca tcatcacagc agcggcctgg tgccgcgcgg cagccatatg tttgaaatta
      181 atccggtaaa taatcgcatt caggacctca cggaacgctc cgacgttctt agggggtatc
      241 ttgactacga cgccaagaaa gagcgtctgg aagaagtaaa cgccgagctg gaacagccgg
      301 atgtctggaa cgaacccgaa cgcgcacagg cgctgggtaa agagcgttcc tccctcgaag
      361 ccgttgtcga caccctcgac caaatgaaac aggggctgga agatgtttct ggtctgctgg
      421 aactggctgt agaagctgac gacgaagaaa cctttaacga agccgttgct gaactcgacg
      481 ccctggaaga aaaactggcg cagcttgagt tccgccgtat gttctctggc gaatatgaca
      541 gcgccgactg ctacctcgat attcaggcgg ggtctggcgg tacggaagca caggactggg
      601 cgagcatgct tgagcgtatg tatctgcgct gggcagaatc gcgtggtttc aaaactgaaa
      661 tcatcgaaga gtcggaaggt gaagtggcgg gtattaaatc cgtgacgatc aaaatctccg
      721 gcgattacgc ttacggctgg ctgcgtacag aaaccggcgt tcaccgcctg gtgcgtaaaa
      781 gcccgtttga ctccggcggt cgtcgccaca cgtcgttcag ctccgcgttt gtttatccgg
      841 aagttgatga tgatattgat atcgaaatca acccggcgga tctgcgcatt gacgtttatc
      901 gcacgtccgg cgcgggcggt cagcacgtta accgtaccga atctgcggtg cgtattaccc
      961 acatcccgac cgggatcgtg acccagtgcc agaacgaccg ttcccagcac aagaacaaag
     1021 atcaggccat gaagcagatg aaagcgaagc tttatgaact ggagatgcag aagaaaaatg
     1081 ccgagaaaca ggcgatggaa gataacaaat ccgacatcgg ctggggcagc cagattcgtt
     1141 cttatgtcct tgatgactcc cgcattaaag atctgcgcac cggggtagaa acccgcaaca
     1201 cgcaggccgt gctggacggc agcctggatc aatttatcga agcaagtttg aaagcagggt
     1261 tatgaGATCC GGCTGCTAAC AAAGCCCGAA AGGAAGCTGA GTTGGCTGCT GCCACCGCTG
     1321 AGCAATAACT AGCATAACCC CTTGGGGCCT CTAAACGGGT CTTGAGGGGT TTTTT
//
