# Supplementary material for: PURE makes PURE: reconstitution of the PURE cell-free system from self-synthesized proteins
Source: Nat Commun. 2026 May 22;17:6756. doi: 10.1038/s41467-026-73337-0 (PMC13385756; doi:10.1038/s41467-026-73337-0)
Supplement: Supplementary file 4 — Source Data [file 41467_2026_73337_MOESM4_ESM.zip › Source Data/Linear_DNA_Sequences/RF3_Linear_Template.gb]

LOCUS       RF3_Twist_LT_sequence_( 1858 bp ds-DNA     linear       04-DEC-2024
DEFINITION  .
FEATURES             Location/Qualifiers
     misc_feature    20..36
                     /label="T7 promotor"
                     /ApEinfo_revcolor="#9eafd2"
                     /ApEinfo_fwdcolor="#9eafd2"
     misc_feature    78..100
                     /label="efficient ribosome binding site from bacteriophage T7 gene 10 (Olins and Rangwala, 1989)"
                     /ApEinfo_revcolor="#ffef86"
                     /ApEinfo_fwdcolor="#ffef86"
     misc_feature    108..1748
                     /label="Protein"
                     /ApEinfo_revcolor="#f8d3a9"
                     /ApEinfo_fwdcolor="#f8d3a9"
     CDS             108..1748
                     /label="Translation 108-1748"
                     /translation="MRGSHHHHHHGSDDDDKMTLSPYLQEVAKRRTFAIISHPDAGKTTITEKVLLFGQAIQTAGTVKGRGSNQHAKSDWMEMEKQRGISITTSVMQFPYHDCLVNLLDTPGHEDFSEDTYRTLTAVDCCLMVIDAAKGVEDRTRKLMEVTRLRDTPILTFMNKLDRDIRDPMELLDEVENELKIGCAPITWPIGCGKLFKGVYHLYKDETYLYQSGKGHTIQEVRIVKGLNNPDLDAAVGEDLAQQLRDELELVKGASNEFDKELFLAGEITPVFFGTALGNFGVDHMLDGLVEWAPAPMPRQTDTRTVEASEDKFTGFVFKIQANMDPKHRDRVAFMRVVSGKYEKGMKLRQVRTAKDVVISDALTFMAGDRSHVEEAYPGDILGLHNHGTIQIGDTFTQGEMMKFTGIPNFAPELFRRIRLKDPLKQKQLLKGLVQLSEEGAVQVFRPISNNDLIVGAVGVLQFDVVVARLKSEYNVEAVYESVNVATARWVECADAKKFEEFKRKNESQLALDGGDNLAYIATSMVNLRLAQERYPDVQFHQTREH*"
     CDS             120..137
                     /label="6xHis"
                     /ApEinfo_revcolor="#d59687"
                     /ApEinfo_fwdcolor="#d59687"
     CDS             144..158
                     /label="enterokinase site"
                     /ApEinfo_revcolor="#d59687"
                     /ApEinfo_fwdcolor="#d59687"
     misc_feature    1813..1858
                     /label="T7 terminator"
                     /ApEinfo_revcolor="#b7e6d7"
                     /ApEinfo_fwdcolor="#b7e6d7"
ORIGIN
        1 GATCTTAAGG CTAGAGTACT AATACGACTC ACTATAGGGG AATTGTGAGC GGATAACAAT
       61 TCCCCTCTAG AAATAATTTT GTTTAACTTT AAGAAGGAGA TATACATatg agaggatcgc
      121 atcaccatca ccatcacgga tccgatgacg atgacaaaat gacgttgtct ccttatttgc
      181 aagaggtggc gaagcgccgc acttttgcca ttatttctca cccggacgcc ggtaagacta
      241 ccatcaccga gaaggtgctg ctgttcggac aggccattca gaccgccggt acagtaaaag
      301 gccgtggttc caaccagcac gctaagtcgg actggatgga gatggaaaag cagcgtggga
      361 tctccattac tacgtctgtg atgcagtttc cgtatcacga ttgcctggtt aacctgctcg
      421 acaccccggg gcacgaagac ttctcggaag atacctatcg taccctgacg gcggtggact
      481 gctgcctgat ggttatcgac gccgcaaaag gtgttgaaga tcgtacccgt aagctgatgg
      541 aagttacccg tctgcgcgac acgccgatcc tcacctttat gaacaaactt gaccgtgata
      601 tccgcgaccc gatggagctg ctcgatgaag ttgagaacga gctgaaaatc ggctgtgcgc
      661 cgatcacctg gccgattggc tgcggcaagc tgtttaaagg cgtttaccac ctttataaag
      721 acgaaaccta tctctatcag agcggtaaag gccacaccat tcaggaagtc cgcattgtta
      781 aagggctgaa taacccggat ctcgatgctg cggttggtga agatctggca cagcagctgc
      841 gtgacgaact ggaactggtg aaaggcgcgt ctaacgagtt cgacaaagag ctgttccttg
      901 cgggcgaaat cactccggta ttcttcggta ctgcgctggg taacttcggc gtcgatcata
      961 tgttggatgg cctggtggag tgggcacctg cgccgatgcc gcgtcagact gatacccgta
     1021 ccgtagaagc gagcgaagat aaatttaccg gcttcgtatt taaaattcag gccaacatgg
     1081 acccgaaaca ccgcgaccgc gtggcgttta tgcgtgtggt gtccggtaaa tatgaaaaag
     1141 gcatgaaact gcgccaggtg cgcactgcga aagatgtggt gatctccgac gcgctgacct
     1201 ttatggcggg tgaccgttcg cacgttgaag aagcgtatcc gggcgatatc ctcggcctgc
     1261 acaaccacgg caccattcag atcggcgaca cctttaccca gggtgagatg atgaagttca
     1321 ccggtattcc gaacttcgca ccagaactgt tccgtcgtat ccgcctgaaa gatccgctga
     1381 agcaaaaaca gctgctcaaa gggctggtac agctttccga agagggcgcg gtgcaggtgt
     1441 tccgtccaat ctccaacaac gatctgatcg ttggtgcagt tggtgtgctg cagtttgatg
     1501 tggtggtagc gcgcctgaag agcgaataca acgttgaagc agtgtatgag tcagtcaacg
     1561 ttgccactgc ccgctgggta gaatgtgcag acgcgaagaa attcgaagag ttcaagcgta
     1621 agaacgaaag ccaactggcg cttgatggcg gcgataacct cgcttacatc gctaccagca
     1681 tggtcaacct gcgcctggca caggaacgtt atccggacgt tcagttccac cagacccgcg
     1741 agcattaaGA TCCGGCTGCT AACAAAGCCC GAAAGGAAGC TGAGTTGGCT GCTGCCACCG
     1801 CTGAGCAATA ACTAGCATAA CCCCTTGGGG CCTCTAAACG GGTCTTGAGG GGTTTTTT
//
