# Supplementary material for: PURE makes PURE: reconstitution of the PURE cell-free system from self-synthesized proteins
Source: Nat Commun. 2026 May 22;17:6756. doi: 10.1038/s41467-026-73337-0 (PMC13385756; doi:10.1038/s41467-026-73337-0)
Supplement: Supplementary file 4 — Source Data [file 41467_2026_73337_MOESM4_ESM.zip › Source Data/Linear_DNA_Sequences/RRF_Linear_Template.gb]

LOCUS       RRF_LT_twist_seq_(to_ord 805 bp ds-DNA     linear       06-MAR-2025
DEFINITION  .
FEATURES             Location/Qualifiers
     misc_feature    20..36
                     /label="T7 promotor"
                     /ApEinfo_revcolor="#9eafd2"
                     /ApEinfo_fwdcolor="#9eafd2"
     misc_feature    78..100
                     /label="efficient ribosome binding site from bacteriophage T7 gene 10 (Olins and Rangwala, 1989)"
                     /ApEinfo_revcolor="#ffef86"
                     /ApEinfo_fwdcolor="#ffef86"
     misc_feature    108..695
                     /label="Protein"
                     /ApEinfo_revcolor="#f58a5e"
                     /ApEinfo_fwdcolor="#f58a5e"
     CDS             108..695
                     /label="Translation 108-695"
                     /translation="MISDIRKDAEVRMDKCVEAFKTQISKIRTGRASPSLLDGIVVEYYGTPTPLRQLASVTVEDSRTLKINVFDRSMSPAVEKAIMASDLGLNPNSAGSDIRVPLPPLTEERRKDLTKIVRGEAEQARVAVRNVRRDANDKVKALLKDKEISEDDDRRSQDDVQKLTDAAIKKIEAALADKEAELMQFGSRSHHHHHH*"
     CDS             675..692
                     /label="6xHis"
                     /ApEinfo_revcolor="#85dae9"
                     /ApEinfo_fwdcolor="#85dae9"
     misc_feature    760..805
                     /label="T7 terminator"
                     /ApEinfo_revcolor="#b7e6d7"
                     /ApEinfo_fwdcolor="#b7e6d7"
ORIGIN
        1 GATCTTAAGG CTAGAGTACT AATACGACTC ACTATAGGGG AATTGTGAGC GGATAACAAT
       61 TCCCCTCTAG AAATAATTTT GTTTAACTTT AAGAAGGAGA TATACATatg attagcgata
      121 tcagaaaaga tgctgaagta cgcatggaca aatgcgtaga agcgttcaaa acccaaatca
      181 gcaaaatacg cacgggtcgt gcttctccca gcctgctgga tggcattgtc gtggaatatt
      241 acggcacgcc gacgccgctg cgtcagctgg caagcgtaac ggtagaagat tcccgtacac
      301 tgaaaatcaa cgtgtttgat cgttcaatgt ctccggccgt tgaaaaagcg attatggcgt
      361 ccgatcttgg cctgaacccg aactctgcgg gtagcgacat ccgtgttccg ctgccgccgc
      421 tgacggaaga acgtcgtaaa gatctgacca aaatcgttcg tggtgaagca gaacaagcgc
      481 gtgttgcagt acgtaacgtg cgtcgtgacg cgaacgacaa agtgaaagca ctgttgaaag
      541 ataaagagat cagcgaagac gacgatcgcc gttctcagga cgatgtacag aaactgactg
      601 atgctgcaat caagaaaatt gaagcggcgc tggcagacaa agaagcagaa ctgatgcagt
      661 tcggatccag atctcatcac catcaccatc actaaGATCC GGCTGCTAAC AAAGCCCGAA
      721 AGGAAGCTGA GTTGGCTGCT GCCACCGCTG AGCAATAACT AGCATAACCC CTTGGGGCCT
      781 CTAAACGGGT CTTGAGGGGT TTTTT
//
