# Supplementary material for: PURE makes PURE: reconstitution of the PURE cell-free system from self-synthesized proteins
Source: Nat Commun. 2026 May 22;17:6756. doi: 10.1038/s41467-026-73337-0 (PMC13385756; doi:10.1038/s41467-026-73337-0)
Supplement: Supplementary file 4 — Source Data [file 41467_2026_73337_MOESM4_ESM.zip › Source Data/Linear_DNA_Sequences/T7 RNAP_Linear_Template.gb]

LOCUS       T7RNAP_Twist_LT_sequenc 2905 bp ds-DNA     linear       04-DEC-2024
DEFINITION  .
FEATURES             Location/Qualifiers
     misc_feature    20..36
                     /label="T7 promotor"
                     /ApEinfo_revcolor="#9eafd2"
                     /ApEinfo_fwdcolor="#9eafd2"
     misc_feature    78..100
                     /label="efficient ribosome binding site from bacteriophage T7 gene 10 (Olins and Rangwala, 1989)"
                     /ApEinfo_revcolor="#ffef86"
                     /ApEinfo_fwdcolor="#ffef86"
     CDS             108..2795
                     /label="Translation 108-2795"
                     /translation="MRGSHHHHHHGSMNTINIAKNDFSDIELAAIPFNTLADHYGERLAREQLALEHESYEMGEARFRKMFERQLKAGEVADNAAAKPLITTLLPKMIARINDWFEEVKAKRGKRPTAFQFLQEIKPEAVAYITIKTTLACLTSADNTTVQAVASAIGRAIEDEARFGRIRDLEAKHFKKNVEEQLNKRVGHVYKKAFMQVVEADMLSKGLLGGEAWSSWHKEDSIHVGVRCIEMLIESTGMVSLHRQNAGVVGQDSETIELAPEYAEAIATRAGALAGISPMFQPCVVPPKPWTGITGGGYWANGRRPLALVRTHSKKALMRYEDVYMPEVYKAINIAQNTAWKINKKVLAVANVITKWKHCPVEDIPAIEREELPMKPEDIDMNPEALTAWKRAAAAVYRKDKARKSRRISLEFMLEQANKFANHKAIWFPYNMDWRGRVYAVSMFNPQGNDMTKGLLTLAKGKPIGKEGYYWLKIHGANCAGVDKVPFPERIKFIEENHENIMACAKSPLENTWWAEQDSPFCFLAFCFEYAGVQHHGLSYNCSLPLAFDGSCSGIQHFSAMLRDEVGGRAVNLLPSETVQDIYGIVAKKVNEILQADAINGTDNEVVTVTDENTGEISEKVKLGTKALAGQWLAYGVTRSVTKRSVMTLAYGSKEFGFRQQVLEDTIQPAIDSGKGLMFTQPNQAAGYMAKLIWESVSVTVVAAVEAMNWLKSAAKLLAAEVKDKKTGEILRKRCAVHWVTPDGFPVWQEYKKPIQTRLNLMFLGQFRLQPTINTNKDSEIDAHKQESGIAPNFVHSQDGSHLRKTVVWAHEKYGIESFALIHDSFGTIPADAANLFKAVRETMVDTYESCDVLADFYDQFADQLHESQLDKMPALPAKGNLNLRDILESDFAFA*"
     CDS             120..137
                     /label="6xHis"
                     /ApEinfo_revcolor="#85dae9"
                     /ApEinfo_fwdcolor="#85dae9"
     misc_feature    144..2795
                     /label="WT T7"
                     /ApEinfo_revcolor="#c6c9d1"
                     /ApEinfo_fwdcolor="#c6c9d1"
     primer          167..186
                     /label="T7n Fw"
                     /note="sequence: gaacgacttctctgacatcg"
                     /ApEinfo_revcolor="#faac61"
                     /ApEinfo_fwdcolor="#faac61"
     primer          710..731
                     /label="T7 180+ Fw"
                     /note="sequence: catgctctctaagggtctactc"
                     /ApEinfo_revcolor="#9eafd2"
                     /ApEinfo_fwdcolor="#9eafd2"
     primer          complement(1514..1533)
                     /label="T7n Rev"
                     /note="sequence: cgtggattttcagccagtag"
                     /ApEinfo_revcolor="#d59687"
                     /ApEinfo_fwdcolor="#d59687"
     misc_feature    2860..2905
                     /label="T7 terminator"
                     /ApEinfo_revcolor="#b7e6d7"
                     /ApEinfo_fwdcolor="#b7e6d7"
ORIGIN
        1 GATCTTAAGG CTAGAGTACT AATACGACTC ACTATAGGGG AATTGTGAGC GGATAACAAT
       61 TCCCCTCTAG AAATAATTTT GTTTAACTTT AAGAAGGAGA TATACATatg agaggatcgc
      121 atcaccatca ccatcacgga tccatgaaca cgattaacat cgctaagaac gacttctctg
      181 acatcgaact ggctgctatc ccgttcaaca ctctggctga ccattacggt gagcgtttag
      241 ctcgcgaaca gttggccctt gagcatgagt cttacgagat gggtgaagca cgcttccgca
      301 agatgtttga gcgtcaactt aaagctggtg aggttgcgga taacgctgcc gccaagcctc
      361 tcatcactac cctactccct aagatgattg cacgcatcaa cgactggttt gaggaagtga
      421 aagctaagcg cggcaagcgc ccgacagcct tccagttcct gcaagaaatc aagccggaag
      481 ccgtagcgta catcaccatt aagaccactc tggcttgcct aaccagtgct gacaatacaa
      541 ccgttcaggc tgtagcaagc gcaatcggtc gggccattga ggacgaggct cgcttcggtc
      601 gtatccgtga ccttgaagct aagcacttca agaaaaacgt tgaggaacaa ctcaacaagc
      661 gcgtagggca cgtctacaag aaagcattta tgcaagttgt cgaggctgac atgctctcta
      721 agggtctact cggtggcgag gcgtggtctt cgtggcataa ggaagactct attcatgtag
      781 gagtacgctg catcgagatg ctcattgagt caaccggaat ggttagctta caccgccaaa
      841 atgctggcgt agtaggtcaa gactctgaga ctatcgaact cgcacctgaa tacgctgagg
      901 ctatcgcaac ccgtgcaggt gcgctggctg gcatctctcc gatgttccaa ccttgcgtag
      961 ttcctcctaa gccgtggact ggcattactg gtggtggcta ttgggctaac ggtcgtcgtc
     1021 ctctggcgct ggtgcgtact cacagtaaga aagcactgat gcgctacgaa gacgtttaca
     1081 tgcctgaggt gtacaaagcg attaacattg cgcaaaacac cgcatggaaa atcaacaaga
     1141 aagtcctagc ggtcgccaac gtaatcacca agtggaagca ttgtccggtc gaggacatcc
     1201 ctgcgattga gcgtgaagaa ctcccgatga aaccggaaga catcgacatg aatcctgagg
     1261 ctctcaccgc gtggaaacgt gctgccgctg ctgtgtaccg caaggacaag gctcgcaagt
     1321 ctcgccgtat cagccttgag ttcatgcttg agcaagccaa taagtttgct aaccataagg
     1381 ccatctggtt cccttacaac atggactggc gcggtcgtgt ttacgctgtg tcaatgttca
     1441 acccgcaagg taacgatatg accaaaggac tgcttacgct ggcgaaaggt aaaccaatcg
     1501 gtaaggaagg ttactactgg ctgaaaatcc acggtgcaaa ctgtgcgggt gtcgataagg
     1561 ttccgttccc tgagcgcatc aagttcattg aggaaaacca cgagaacatc atggcttgcg
     1621 ctaagtctcc actggagaac acttggtggg ctgagcaaga ttctccgttc tgcttccttg
     1681 cgttctgctt tgagtacgct ggggtacagc accacggcct gagctataac tgctcccttc
     1741 cgctggcgtt tgacgggtct tgctctggca tccagcactt ctccgcgatg ctccgagatg
     1801 aggtaggtgg tcgcgcggtt aacttgcttc ctagtgaaac cgttcaggac atctacggga
     1861 ttgttgctaa gaaagtcaac gagattctac aagcagacgc aatcaatggg accgataacg
     1921 aagtagttac cgtgaccgat gagaacactg gtgaaatctc tgagaaagtc aagctgggca
     1981 ctaaggcact ggctggtcaa tggctggctt acggtgttac tcgcagtgtg actaagcgtt
     2041 cagtcatgac gctggcttac gggtccaaag agttcggctt ccgtcaacaa gtgctggaag
     2101 ataccattca gccagctatt gattccggca agggtctgat gttcactcag ccgaatcagg
     2161 ctgctggata catggctaag ctgatttggg aatctgtgag cgtgacggtg gtagctgcgg
     2221 ttgaagcaat gaactggctt aagtctgctg ctaagctgct ggctgctgag gtcaaagata
     2281 agaagactgg agagattctt cgcaagcgtt gcgctgtgca ttgggtaact cctgatggtt
     2341 tccctgtgtg gcaggaatac aagaagccta ttcagacgcg cttgaacctg atgttcctcg
     2401 gtcagttccg cttacagcct accattaaca ccaacaaaga tagcgagatt gatgcacaca
     2461 aacaggagtc tggtatcgct cctaactttg tacacagcca agacggtagc caccttcgta
     2521 agactgtagt gtgggcacac gagaagtacg gaatcgaatc ttttgcactg attcacgact
     2581 ccttcggtac cattccggct gacgctgcga acctgttcaa agcagtgcgc gaaactatgg
     2641 ttgacacata tgagtcttgt gatgtactgg ctgatttcta cgaccagttc gctgaccagt
     2701 tgcacgagtc tcaattggac aaaatgccag cacttccggc taaaggtaac ttgaacctcc
     2761 gtgacatctt agagtcggac ttcgcgttcg cgtaaGATCC GGCTGCTAAC AAAGCCCGAA
     2821 AGGAAGCTGA GTTGGCTGCT GCCACCGCTG AGCAATAACT AGCATAACCC CTTGGGGCCT
     2881 CTAAACGGGT CTTGAGGGGT TTTTT
//
