# Supplementary material for: PURE makes PURE: reconstitution of the PURE cell-free system from self-synthesized proteins
Source: Nat Commun. 2026 May 22;17:6756. doi: 10.1038/s41467-026-73337-0 (PMC13385756; doi:10.1038/s41467-026-73337-0)
Supplement: Supplementary file 4 — Source Data [file 41467_2026_73337_MOESM4_ESM.zip › Source Data/Linear_DNA_Sequences/ThrRS__Linear_Template.gb]

LOCUS       ThrRS_LT_Twist_sequence 2194 bp ds-DNA     linear       21-MAY-2025
DEFINITION  .
FEATURES             Location/Qualifiers
     misc_feature    20..36
                     /label="T7 promotor"
                     /ApEinfo_revcolor="#9eafd2"
                     /ApEinfo_fwdcolor="#9eafd2"
     misc_feature    78..100
                     /label="efficient ribosome binding site from bacteriophage T7 gene 10 (Olins and Rangwala, 1989)"
                     /ApEinfo_revcolor="#ffef86"
                     /ApEinfo_fwdcolor="#ffef86"
     misc_feature    108..2084
                     /label="Protein"
                     /ApEinfo_revcolor="#b7e6d7"
                     /ApEinfo_fwdcolor="#b7e6d7"
     CDS             108..2084
                     /label="Translation 108-2084"
                     /translation="MRGSHHHHHHGSDDDDKPVITLPDGSQRHYDHAVSPMDVALDIGPGLAKACIAGRVNGELVDACDLIENDAQLSIITAKDEEGLEIIRHSCAHLLGHAIKQLWPHTKMAIGPVIDNGFYYDVDLDRTLTQEDVEALEKRMHELAEKNYDVIKKKVSWHEARETFANRGESYKVSILDENIAHDDKPGLYFHEEYVDMCRGPHVPNMRFCHHFKLMKTAGAYWRGDSNNKMLQRIYGTAWADKKALNAYLQRLEEAAKRDHRKIGKQLDLYHMQEEAPGMVFWHNDGWTIFRELEVFVRSKLKEYQYQEVKGPFMMDRVLWEKTGHWDNYKDAMFTTSSENREYCIKPMNCPGHVQIFNQGLKSYRDLPLRMAEFGSCHRNEPSGSLHGLMRVRGFTQDDAHIFCTEEQIRDEVNGCIRLVYDMYSTFGFEKIVVKLSTRPEKRIGSDEMWDRAEADLAVALEENNIPFEYQLGEGAFYGPKIEFTLYDCLDRAWQCGTVQLDFSLPSRLSASYVGEDNERKVPVMIHRAILGSMERFIGILTEEFAGFFPTWLAPVQVVIMNITDSQSEYVNELTQKLSNAGIRVKADLRNEKIGFKIREHTLRRVPYMLVCGDKEVESGKVAVRTRRGKDLGSMDVNEVIEKLQQEIRSRSLKQLEE*"
     CDS             120..137
                     /label="6xHis"
                     /ApEinfo_revcolor="#d59687"
                     /ApEinfo_fwdcolor="#d59687"
     CDS             144..158
                     /label="enterokinase site"
                     /ApEinfo_revcolor="#f8d3a9"
                     /ApEinfo_fwdcolor="#f8d3a9"
     misc_feature    2149..2194
                     /label="T7 terminator"
                     /ApEinfo_revcolor="#b7e6d7"
                     /ApEinfo_fwdcolor="#b7e6d7"
ORIGIN
        1 GATCTTAAGG CTAGAGTACT AATACGACTC ACTATAGGGG AATTGTGAGC GGATAACAAT
       61 TCCCCTCTAG AAATAATTTT GTTTAACTTT AAGAAGGAGA TATACATatg agaggatcgc
      121 atcaccatca ccatcacgga tccgatgacg atgacaaacc tgttataact cttcctgatg
      181 gcagccaacg ccattacgat cacgctgtaa gccccatgga tgttgcgctg gacattggtc
      241 caggtctggc gaaagcctgt atcgcagggc gcgttaatgg cgaactggtt gatgcttgcg
      301 atctgattga aaacgacgca caactgtcga tcattaccgc caaagacgaa gaaggtctgg
      361 agatcattcg tcactcctgt gcgcacctgt tagggcacgc gattaaacaa ctttggccgc
      421 ataccaaaat ggcaatcggc ccggttattg acaacggttt ttattacgac gttgatcttg
      481 accgcacgtt aacccaggaa gatgtcgaag cactcgagaa gcggatgcat gagcttgctg
      541 agaaaaacta cgacgtcatt aagaagaaag tcagctggca cgaagcgcgt gaaactttcg
      601 ccaaccgtgg ggagagctac aaagtctcca ttcttgacga aaacatcgcc catgatgaca
      661 agccaggtct gtacttccat gaagaatatg tcgatatgtg ccgcggtccg cacgtaccga
      721 acatgcgttt ctgccatcat ttcaaactaa tgaaaacggc aggggcttac tggcgtggcg
      781 acagcaacaa caaaatgttg caacgtattt acggtacggc gtgggcagac aaaaaagcac
      841 ttaacgctta cctgcagcgc ctggaagaag ccgcgaaacg cgaccaccgt aaaatcggta
      901 aacagctcga cctgtaccat atgcaggaag aagcgccggg tatggtattc tggcacaacg
      961 acggctggac catcttccgt gaactggaag tgtttgttcg ttctaaactg aaagagtacc
     1021 agtatcagga agttaaaggt ccgttcatga tggaccgtgt cctgtgggaa aaaaccggtc
     1081 actgggacaa ctacaaagat gcaatgttca ccacatcttc tgagaaccgt gaatactgca
     1141 ttaagccgat gaactgcccg ggtcacgtac aaattttcaa ccaggggctg aagtcttatc
     1201 gcgatctgcc gctgcgtatg gccgagtttg gtagctgcca ccgtaacgag ccgtcaggtt
     1261 cgctgcatgg cctgatgcgc gtgcgtggat ttacccagga tgacgcgcat atcttctgta
     1321 ctgaagaaca aattcgcgat gaagttaacg gatgtatccg tttagtctat gatatgtaca
     1381 gcacttttgg cttcgagaag atcgtcgtca aactctccac tcgtcctgaa aaacgtattg
     1441 gcagcgacga aatgtgggat cgtgctgagg cggacctggc ggttgcgctg gaagaaaaca
     1501 acatcccgtt tgaatatcaa ctgggtgaag gcgctttcta cggtccgaaa attgaattta
     1561 ccctgtatga ctgcctcgat cgtgcatggc agtgcggtac agtacagctg gacttctctt
     1621 tgccgtctcg tctgagcgct tcttatgtag gcgaagacaa tgaacgtaaa gtaccggtaa
     1681 tgattcaccg cgcaattctg gggtcgatgg aacgtttcat cggtatcctg accgaagagt
     1741 tcgctggttt cttcccgacc tggcttgcgc cggttcaggt tgttatcatg aatattaccg
     1801 attcacagtc tgaatacgtt aacgaattga cgcaaaaact atcaaatgcg ggcattcgtg
     1861 ttaaagcaga cttgagaaat gagaagattg gctttaaaat ccgcgagcac actttgcgtc
     1921 gcgtcccata tatgctggtc tgtggtgata aagaggtgga atcaggcaaa gttgccgttc
     1981 gcacccgccg tggtaaagac ctgggaagca tggacgtaaa tgaagtgatc gagaagctgc
     2041 aacaagagat tcgcagccgc agtcttaaac aattggagga ataaGATCCG GCTGCTAACA
     2101 AAGCCCGAAA GGAAGCTGAG TTGGCTGCTG CCACCGCTGA GCAATAACTA GCATAACCCC
     2161 TTGGGGCCTC TAAACGGGTC TTGAGGGGTT TTTT
//
