# Supplementary material for: PURE makes PURE: reconstitution of the PURE cell-free system from self-synthesized proteins
Source: Nat Commun. 2026 May 22;17:6756. doi: 10.1038/s41467-026-73337-0 (PMC13385756; doi:10.1038/s41467-026-73337-0)
Supplement: Supplementary file 4 — Source Data [file 41467_2026_73337_MOESM4_ESM.zip › Source Data/Linear_DNA_Sequences/TrpRS_Linear_Template.gb]

LOCUS       TrpRS_LT_Twist_sequence 1246 bp ds-DNA     linear       21-MAY-2025
DEFINITION  .
FEATURES             Location/Qualifiers
     misc_feature    20..36
                     /label="T7 promotor"
                     /ApEinfo_revcolor="#9eafd2"
                     /ApEinfo_fwdcolor="#9eafd2"
     misc_feature    78..100
                     /label="efficient ribosome binding site from bacteriophage T7 gene 10 (Olins and Rangwala, 1989)"
                     /ApEinfo_revcolor="#ffef86"
                     /ApEinfo_fwdcolor="#ffef86"
     misc_feature    108..1136
                     /label="Protein"
                     /ApEinfo_revcolor="#b7e6d7"
                     /ApEinfo_fwdcolor="#b7e6d7"
     CDS             108..1136
                     /label="Translation 108-1136"
                     /translation="MTKPIVFSGAQPSGELTIGNYMGALRQWVNMQDDYHCIYCIVDQHAITVRQDAQKLRKATLDTLALYLACGIDPEKSTIFVQSHVPEHAQLGWALNCYTYFGELSRMTQFKDKSARYAENINAGLFDYPVLMAADILLYQTNLVPVGEDQKQHLELSRDIAQRFNALYGEIFKVPEPFIPKSGARVMSLLEPTKKMSKSDDNRNNVIGLLEDPKSVVKKIKRAVTDSDEPPVVRYDVQNKAGVSNLLDILSAVTGQSIPELEKQFEGKMYGHLKGEVADAVSGMLTELQERYHRFRNDEAFLQQVMKDGAEKASAHASRTLKAVYEAIGFVAKRLEHHHHHH*"
     CDS             1116..1133
                     /label="6xHis"
                     /ApEinfo_revcolor="#9eafd2"
                     /ApEinfo_fwdcolor="#9eafd2"
     misc_feature    1201..1246
                     /label="T7 terminator"
                     /ApEinfo_revcolor="#b7e6d7"
                     /ApEinfo_fwdcolor="#b7e6d7"
ORIGIN
        1 GATCTTAAGG CTAGAGTACT AATACGACTC ACTATAGGGG AATTGTGAGC GGATAACAAT
       61 TCCCCTCTAG AAATAATTTT GTTTAACTTT AAGAAGGAGA TATACATatg actaagccca
      121 tcgtttttag tggcgcacag ccctcaggtg aattgaccat tggtaactac atgggtgcgc
      181 tgcgtcagtg ggtaaacatg caggatgact accattgcat ttactgtatc gttgaccaac
      241 acgcgatcac cgtgcgccag gatgcacaga agctgcgtaa agcgacgctg gatacgctgg
      301 ccttgtatct ggcttgtggt atcgatcctg agaaaagcac catttttgtt cagtcccacg
      361 tgccggaaca tgcacagtta ggctgggcac tgaactgcta tacctacttc ggcgaactga
      421 gtcgcatgac gcagtttaaa gataaatctg cgcgttatgc cgagaacatc aacgctggtc
      481 tgtttgacta tccggtgctg atggcagcgg acatcctgct gtatcaaact aatctggtac
      541 cggtgggtga agaccagaaa cagcacctcg aactgagccg cgatattgcc cagcgtttca
      601 acgcgctgta tggcgagatc tttaaggtgc cggagccgtt tattccgaaa tctggcgcgc
      661 gcgtaatgtc gctgctggag ccgaccaaga agatgtccaa gtctgacgat aatcgcaata
      721 acgttatcgg cctgctggaa gatccgaaat cggtagtgaa gaaaatcaaa cgtgcggtca
      781 ctgactccga cgagccgccg gtagttcgct acgatgtgca gaacaaagcg ggcgtttcca
      841 acctgttgga tatcctttca gcggtaacgg gccagagcat cccagaactg gaaaaacagt
      901 tcgaaggcaa gatgtatggt catctgaaag gtgaagtggc tgatgccgtt tccggtatgc
      961 tgactgaatt gcaggaacgc tatcaccgtt tccgcaacga tgaagccttc ctgcaacagg
     1021 tgatgaaaga tggcgcggaa aaagccagcg cgcacgcttc ccgtacgcta aaagcggtgt
     1081 acgaagcgat tggttttgtg gcgaagcgtc tcgagcacca ccaccaccac cactgaGATC
     1141 CGGCTGCTAA CAAAGCCCGA AAGGAAGCTG AGTTGGCTGC TGCCACCGCT GAGCAATAAC
     1201 TAGCATAACC CCTTGGGGCC TCTAAACGGG TCTTGAGGGG TTTTTT
//
