# Supplementary material for: PURE makes PURE: reconstitution of the PURE cell-free system from self-synthesized proteins
Source: Nat Commun. 2026 May 22;17:6756. doi: 10.1038/s41467-026-73337-0 (PMC13385756; doi:10.1038/s41467-026-73337-0)
Supplement: Supplementary file 4 — Source Data [file 41467_2026_73337_MOESM4_ESM.zip › Source Data/Linear_DNA_Sequences/TyrRS_Linear_Template.gb]

LOCUS       TyrRS_LT_Twist_sequence 1516 bp ds-DNA     linear       21-MAY-2025
DEFINITION  .
FEATURES             Location/Qualifiers
     misc_feature    20..36
                     /label="T7 promotor"
                     /ApEinfo_revcolor="#9eafd2"
                     /ApEinfo_fwdcolor="#9eafd2"
     misc_feature    78..100
                     /label="efficient ribosome binding site from bacteriophage T7 gene 10 (Olins and Rangwala, 1989)"
                     /ApEinfo_revcolor="#ffef86"
                     /ApEinfo_fwdcolor="#ffef86"
     misc_feature    108..1406
                     /label="Protein"
                     /ApEinfo_revcolor="#85dae9"
                     /ApEinfo_fwdcolor="#85dae9"
     CDS             108..1406
                     /label="Translation 108-1406"
                     /translation="MASSNLIKQLQERGLVAQVTDEEALAERLAQGPIALYCGFDPTADSLHLGHLVPLLCLKRFQQAGHKPVALVGGATGLIGDPSFKAAERKLNTEETVQEWVDKIRKQVAPFLDFDCGENSAIAANNYDWFGNMNVLTFLRDIGKHFSVNQMINKEAVKQRLNREDQGISFTEFSYNLLQGYDFACLNKQYGVVLQIGGSDQWGNITSGIDLTRRLHQNQVFGLTVPLITKADGTKFGKTEGGAVWLDPKKTSPYKFYQFWINTADADVYRFLKFFTFMSIEEINALEEEDKNSGKAPRAQYVLAEQVTRLVHGEEGLQAAKRITECLFSGSLSALSEADFEQLAQDGVPMVEMEKGADLMQALVDSELQPSRGQARKTIASNAITINGEKQSDPEYFFKEEDRLFGRFTLLRRGKKNYCLICWKLEHHHHHH*"
     CDS             1386..1403
                     /label="6xHis"
                     /ApEinfo_revcolor="#9eafd2"
                     /ApEinfo_fwdcolor="#9eafd2"
     misc_feature    1471..1516
                     /label="T7 terminator"
                     /ApEinfo_revcolor="#b7e6d7"
                     /ApEinfo_fwdcolor="#b7e6d7"
ORIGIN
        1 GATCTTAAGG CTAGAGTACT AATACGACTC ACTATAGGGG AATTGTGAGC GGATAACAAT
       61 TCCCCTCTAG AAATAATTTT GTTTAACTTT AAGAAGGAGA TATACATatg gcaagcagta
      121 acttgattaa acaattgcaa gagcgggggc tggtagccca ggtgacggac gaggaagcgt
      181 tagcagagcg actggcgcaa ggcccgatcg cgctctattg cggcttcgat cctaccgctg
      241 acagcttgca tttggggcat cttgttccat tgttatgcct gaaacgcttc cagcaggcgg
      301 gccacaagcc ggttgcgctg gtaggcggcg cgacgggtct gattggcgac ccgagcttca
      361 aagctgccga gcgtaagctg aacaccgaag aaactgttca ggagtgggtg gacaaaatcc
      421 gtaagcaggt tgccccgttc ctcgatttcg actgtggaga aaactctgct atcgcggcga
      481 acaactatga ctggttcggc aatatgaatg tgctgacctt cctgcgcgat attggcaaac
      541 acttctccgt taaccagatg atcaacaaag aagcggttaa gcagcgtctc aaccgtgaag
      601 atcaggggat ttcgttcact gagttttcct acaacctgtt gcagggttat gacttcgcct
      661 gtctgaacaa acagtacggt gtggtgctgc aaattggtgg ttctgaccag tggggtaaca
      721 tcacttctgg tatcgacctg acccgtcgtc tgcatcagaa tcaggtgttt ggcctgaccg
      781 ttccgctgat cactaaagca gatggcacca aatttggtaa aactgaaggc ggcgcagtct
      841 ggttggatcc gaagaaaacc agcccgtaca aattctacca gttctggatc aacactgcgg
      901 atgccgacgt ttaccgcttc ctgaagttct tcacctttat gagcattgaa gagatcaacg
      961 ccctggaaga agaagataaa aacagcggta aagcaccgcg cgcccagtat gtactggcgg
     1021 agcaggtgac tcgtctggtt cacggtgaag aaggtttaca ggcggcaaaa cgtattaccg
     1081 aatgcctgtt cagcggttct ttgagtgcgc tgagtgaagc ggacttcgaa cagctggcgc
     1141 aggacggcgt accgatggtt gagatggaaa agggcgcaga cctgatgcag gcactggtcg
     1201 attctgaact gcaaccttcc cgtggtcagg cacgtaaaac tatcgcctcc aatgccatca
     1261 ccattaacgg tgaaaaacag tccgatcctg aatacttctt taaagaagaa gatcgtctgt
     1321 ttggtcgttt taccttactg cgtcgcggta aaaagaatta ctgtctgatt tgctggaaac
     1381 tcgagcacca ccaccaccac cactgaGATC CGGCTGCTAA CAAAGCCCGA AAGGAAGCTG
     1441 AGTTGGCTGC TGCCACCGCT GAGCAATAAC TAGCATAACC CCTTGGGGCC TCTAAACGGG
     1501 TCTTGAGGGG TTTTTT
//
