# Supplementary material for: PURE makes PURE: reconstitution of the PURE cell-free system from self-synthesized proteins
Source: Nat Commun. 2026 May 22;17:6756. doi: 10.1038/s41467-026-73337-0 (PMC13385756; doi:10.1038/s41467-026-73337-0)
Supplement: Supplementary file 4 — Source Data [file 41467_2026_73337_MOESM4_ESM.zip › Source Data/Linear_DNA_Sequences/ValRS_Linear_Template.gb]

LOCUS       ValRS_LT_Twist_seq_(to_ 3100 bp ds-DNA     linear       06-MAR-2025
DEFINITION  .
FEATURES             Location/Qualifiers
     misc_feature    20..36
                     /label="T7 promotor"
                     /ApEinfo_revcolor="#9eafd2"
                     /ApEinfo_fwdcolor="#9eafd2"
     misc_feature    78..100
                     /label="efficient ribosome binding site from bacteriophage T7 gene 10 (Olins and Rangwala, 1989)"
                     /ApEinfo_revcolor="#ffef86"
                     /ApEinfo_fwdcolor="#ffef86"
     misc_feature    108..2990
                     /label="Protein"
                     /ApEinfo_revcolor="#b7e6d7"
                     /ApEinfo_fwdcolor="#b7e6d7"
     CDS             108..2990
                     /label="Translation 108-2990"
                     /translation="MEKTYNPQDIEQPLYEHWEKQGYFKPNGDESQESFCIMIPPPNVTGSLHMGHAFQQTIMDTMIRYQRMQGKNTLWQVGTDHAGIATQMVVERKIAAEEGKTRHDYGREAFIDKIWEWKAESGGTITRQMRRLGNSVDWERERFTMDEGLSNAVKEVFVRLYKEDLIYRGKRLVNWDPKLRTAISDLEVENRESKGSMWHIRYPLADGAKTADGKDYLVVATTRPETLLGDTGVAVNPEDPRYKDLIGKYVILPLVNRRIPIVGDEHADMEKGTGCVKITPAHDFNDYEVGKRHALPMINILTFDGDIRESAQVFDTKGNESDVYSSEIPAEFQKLERFAARKAVVAAVDALGLLEEIKPHDLTVPYGDRGGVVIEPMLTDQWYVRADVLAKPAVEAVENGDIQFVPKQYENMYFSWMRDIQDWCISRQLWWGHRIPAWYDEAGNVYVGRNEDEVRKENNLGADVVLRQDEDVLDTWFSSALWTFSTLGWPENTDALRQFHPTSVMVSGFDIIFFWIARMIMMTMHFIKDENGKPQVPFHTVYMTGLIRDDEGQKMSKSKGNVIDPLDMVDGISLPELLEKRTGNMMQPQLADKIRKRTEKQFPNGIEPHGTDALRFTLAALASTGRDINWDMKRLEGYRNFCNKLWNASRFVLMNTEGQDCGFNGGEMTLSLADRWILAEFNQTIKAYREALDSFRFDIAAGILYEFTWNQFCDWYLELTKPVMNGGTEAELRGTRHTLVTVLEGLLRLAHPIIPFITETIWQRVKVLCGITADTIMLQPFPQYDASQVDEAALADTEWLKQAIVAVRNIRAEMNIAPGKPLELLLRGCSADAERRVNENRGFLQTLARLESITVLPADDKGPVSVTKIIDGAELLIPMAGLINKEDELARLAKEVAKIEGEISRIENKLANEGFVARAPEAVIAKEREKLEGYAEAKAKLIEQQAVIAAAALEHHHHHH*"
     CDS             2970..2987
                     /label="6xHis"
                     /ApEinfo_revcolor="#84b0dc"
                     /ApEinfo_fwdcolor="#84b0dc"
     misc_feature    3055..3100
                     /label="T7 terminator"
                     /ApEinfo_revcolor="#b7e6d7"
                     /ApEinfo_fwdcolor="#b7e6d7"
ORIGIN
        1 GATCTTAAGG CTAGAGTACT AATACGACTC ACTATAGGGG AATTGTGAGC GGATAACAAT
       61 TCCCCTCTAG AAATAATTTT GTTTAACTTT AAGAAGGAGA TATACATatg gaaaagacat
      121 ataacccaca agatatcgaa cagccgcttt acgagcactg ggaaaagcag ggctacttta
      181 agcctaatgg cgatgaaagc caggaaagtt tctgcatcat gatcccgccg ccgaacgtca
      241 ccggcagttt gcatatgggt cacgccttcc agcaaaccat catggatacc atgatccgct
      301 atcagcgcat gcagggcaaa aacaccctgt ggcaggtcgg tactgaccac gccgggatcg
      361 ctacccagat ggtcgttgag cgcaagattg ccgcagaaga aggtaaaacc cgtcacgact
      421 acggccgcga agctttcatc gacaaaatct gggaatggaa agcggaatct ggcggcacca
      481 ttacccgtca gatgcgccgt ctcggcaact ccgtcgactg ggagcgtgaa cgcttcacca
      541 tggacgaagg cctgtccaat gcggtgaaag aagttttcgt tcgtctgtat aaagaagacc
      601 tgatttaccg tggcaaacgc ctggtaaact gggatccgaa actgcgcacc gctatctctg
      661 acctggaagt cgaaaaccgc gaatcgaaag gttcgatgtg gcacatccgc tatccgctgg
      721 ctgacggtgc gaaaaccgca gacggtaaag attatctggt ggtcgcgact acccgtccag
      781 aaaccctgct gggcgatact ggcgtagccg ttaacccgga agatccgcgt tacaaagatc
      841 tgattggcaa atatgtcatt ctgccgctgg ttaaccgtcg tattccgatc gttggcgacg
      901 aacacgccga catggaaaaa ggcaccggct gcgtgaaaat cactccggcg cacgacttta
      961 acgactatga agtgggtaaa cgtcacgccc tgccgatgat caacatcctg acctttgacg
     1021 gcgatatccg tgaaagcgcc caggtgttcg ataccaaagg taacgaatct gacgtttatt
     1081 ccagcgaaat ccctgcagag ttccagaaac tggagcgttt tgctgcacgt aaagcagtcg
     1141 ttgccgcagt tgacgcgctt ggcctgctgg aagaaattaa accgcacgac ctgaccgttc
     1201 cttacggcga ccgtggcggc gtagttatcg aaccaatgct gaccgaccag tggtacgtgc
     1261 gtgccgatgt cctggcgaaa ccggcggttg aagcggttga gaacggcgac attcagttcg
     1321 taccgaagca gtacgaaaac atgtacttct cctggatgcg cgatattcag gactggtgta
     1381 tctctcgtca gttgtggtgg ggtcaccgta tcccggcatg gtatgacgaa gcgggtaacg
     1441 tttatgttgg ccgcaacgaa gacgaagtgc gtaaagaaaa taacctcggt gctgatgttg
     1501 tcctgcgtca ggacgaagac gttctcgata cctggttctc ttctgcgctg tggaccttct
     1561 ctacccttgg ctggccggaa aataccgacg ccctgcgtca gttccaccca accagcgtga
     1621 tggtatctgg tttcgacatc attttcttct ggattgcccg catgatcatg atgaccatgc
     1681 acttcatcaa agatgaaaat ggcaaaccgc aggtgccgtt ccacaccgtt tacatgaccg
     1741 gcctgattcg tgatgacgaa ggccagaaga tgtccaaatc caagggtaac gttatcgacc
     1801 cactggatat ggttgacggt atttcgctgc cagaactgct ggaaaaacgt accggcaata
     1861 tgatgcagcc gcagctggcg gacaaaatcc gtaagcgcac cgagaagcag ttcccgaacg
     1921 gtattgagcc gcacggtact gacgcgctgc gcttcaccct ggcggcgctg gcgtctaccg
     1981 gtcgtgacat caactgggat atgaagcgtc tggaaggtta ccgtaacttc tgtaacaagc
     2041 tgtggaacgc cagccgcttt gtgctgatga acacagaagg tcaggattgc ggcttcaacg
     2101 gcggcgaaat gacgctgtcg ctggcggacc gctggattct ggcggagttc aaccagacca
     2161 tcaaagcgta ccgcgaagcg ctggacagct tccgcttcga tatcgccgca ggcattctgt
     2221 atgagttcac ctggaaccag ttctgtgact ggtatctcga gctgaccaag ccggtaatga
     2281 acggtggcac cgaagcagaa ctgcgcggta ctcgccatac gctggtgact gtactggaag
     2341 gtctgctgcg cctcgcgcat ccgatcattc cgttcatcac cgaaaccatc tggcagcgtg
     2401 tgaaagtact ttgcggtatc actgccgaca ccatcatgct gcagccgttc ccgcagtacg
     2461 atgcatctca ggttgatgaa gccgcactgg ccgacaccga atggctgaaa caggcgatcg
     2521 ttgcggtacg taacatccgt gcagaaatga acatcgcgcc gggcaaaccg ctggagctgc
     2581 tgctgcgtgg ttgcagcgcg gatgcagaac gtcgcgtaaa tgaaaaccgt ggcttcctgc
     2641 aaaccctggc gcgtctggaa agtatcaccg tgctgcctgc cgatgacaaa ggtccggttt
     2701 ccgttacgaa gatcatcgac ggtgcagagc tgctgatccc gatggctggc ctcatcaaca
     2761 aagaagatga gctggcgcgt ctggcgaaag aagtggcgaa gattgaaggt gaaatcagcc
     2821 gtatcgagaa caaactggcg aacgaaggct ttgtcgcccg cgcaccggaa gcggtcatcg
     2881 cgaaagagcg tgagaagctg gaaggctatg cggaagcgaa agcgaaactg attgaacagc
     2941 aggctgttat cgccgcggcc gcactcgagc accaccacca ccaccactga GATCCGGCTG
     3001 CTAACAAAGC CCGAAAGGAA GCTGAGTTGG CTGCTGCCAC CGCTGAGCAA TAACTAGCAT
     3061 AACCCCTTGG GGCCTCTAAA CGGGTCTTGA GGGGTTTTTT
//
