# Supplementary material for: PURE makes PURE: reconstitution of the PURE cell-free system from self-synthesized proteins
Source: Nat Commun. 2026 May 22;17:6756. doi: 10.1038/s41467-026-73337-0 (PMC13385756; doi:10.1038/s41467-026-73337-0)
Supplement: Supplementary file 4 — Source Data [file 41467_2026_73337_MOESM4_ESM.zip › Source Data/Source Data.xlsx]

## Sheet: Figure 1b
AARS1													AARS2													TLF													EF-Tu

## Sheet: Figure 1c-d
AARS1	Kinetic read	ΔPURE + PE AARS1	ΔPURE + EE AARS1	ΔPURE + pur. ctrl	Full PURE	ΔPURE + PE AARS1	ΔPURE + EE AARS1	ΔPURE + pur. ctrl	Full PURE		AARS2	Kinetic read	ΔPURE + PE AARS2	ΔPURE + EE AARS2	ΔPURE + pur. ctrl	Full PURE	ΔPURE + PE AARS2	ΔPURE + EE AARS2	ΔPURE + pur. ctrl	Full PURE		TLF	Kinetic read	ΔPURE + PE TLF	ΔPURE + EE TLF	ΔPURE + pur. ctrl	Full PURE	ΔPURE + PE TLF	ΔPURE + EE TLF	ΔPURE + pur. ctrl	Full PURE		EF-Tu	Kinetic read	ΔPURE + PE EF-Tu	ΔPURE + EE EF-Tu	ΔPURE + pur. ctrl	Full PURE	ΔPURE + PE EF-Tu	ΔPURE + EE EF-Tu	ΔPURE + pur. ctrl	Full PURE		Enzymes	Kinetic read	ΔPURE + PE Enzymes	ΔPURE + EE Enzymes	ΔPURE + pur. ctrl	Full PURE
	00:00:21	203	224	268	257	233	263	216	214			00:00:21	269	285	232	248	221	227	220	218			00:00:21	214	229	215	256	252	241	191	234			00:00:21	213	229	200	242	240	227	216	208			00:00:17	205	254	221	248
	00:02:21	239	225	220	174	251	203	229	242			00:02:21	226	248	243	213	250	243	217	211			00:02:21	261	239	247	227	212	220	226	282			00:02:21	241	233	235	251	216	180	218	241			00:02:17	236	211	206	242
	00:04:21	239	247	189	241	233	245	245	255			00:04:21	245	254	236	216	236	222	215	252			00:04:21	244	237	252	253	204	229	240	268			00:04:21	260	213	228	241	211	229	236	216			00:04:17	270	257	227	264
	00:06:21	219	242	252	276	229	254	202	282			00:06:21	244	259	230	293	257	282	246	279			00:06:21	227	229	199	259	233	225	209	263			00:06:21	200	267	254	228	235	237	252	275			00:06:17	268	228	222	263
	00:08:21	248	281	224	283	289	314	250	299			00:08:21	308	323	241	336	352	310	217	328			00:08:21	224	228	226	340	263	255	236	327			00:08:21	219	285	239	366	239	255	235	345			00:08:17	278	248	218	311
	00:10:21	314	345	219	458	333	317	198	400			00:10:21	419	411	227	476	456	393	230	463			00:10:21	239	180	241	420	243	273	229	463			00:10:21	272	310	229	496	276	255	185	467			00:10:17	244	218	209	402
	00:12:21	450	491	191	618	445	451	183	616			00:12:21	673	650	243	678	658	576	242	700			00:12:21	262	246	194	625	282	249	212	651			00:12:21	251	342	210	678	288	362	235	660			00:12:17	255	332	192	597
	00:14:21	689	633	185	943	666	624	205	954			00:14:21	1002	885	243	982	953	880	187	1027			00:14:21	302	320	232	984	353	346	197	954			00:14:21	325	447	207	1026	312	406	209	983			00:14:17	321	427	205	879
	00:16:21	973	829	204	1366	920	802	211	1380			00:16:21	1411	1270	217	1446	1444	1273	192	1443			00:16:21	430	453	182	1455	416	402	252	1420			00:16:21	400	581	209	1530	384	500	226	1422			00:16:17	393	604	229	1293
	00:18:21	1340	1125	202	2007	1325	1068	195	1845			00:18:21	1987	1761	236	2029	2009	1789	185	2149			00:18:21	549	584	209	2047	571	530	183	1985			00:18:21	502	741	225	2039	482	654	201	1938			00:18:17	512	855	244	1766
	00:20:21	1795	1468	183	2631	1824	1390	211	2498			00:20:21	2634	2339	231	2706	2597	2322	232	2864			00:20:21	720	774	235	2709	715	671	189	2710			00:20:21	609	918	189	2817	500	776	205	2720			00:20:17	618	1178	217	2425
	00:22:21	2326	1826	140	3491	2319	1742	184	3276			00:22:21	3424	2951	264	3506	3423	2974	238	3683			00:22:21	915	976	217	3579	925	938	177	3453			00:22:21	754	1155	219	3646	717	890	198	3526			00:22:17	844	1562	204	3078
	00:24:21	3013	2193	228	4295	2975	2110	187	4072			00:24:21	4290	3740	184	4421	4193	3711	215	4570			00:24:21	1167	1215	229	4429	1175	1153	213	4397			00:24:21	871	1352	185	4537	793	1120	217	4326			00:24:17	1022	1980	225	3864
	00:26:21	3731	2637	168	5285	3719	2506	205	4938			00:26:21	5250	4422	240	5276	5261	4507	233	5501			00:26:21	1415	1589	236	5462	1369	1444	193	5319			00:26:21	968	1558	203	5548	946	1373	218	5348			00:26:17	1313	2502	235	4603
	00:28:21	4456	3070	199	6375	4409	2882	169	5968			00:28:21	6098	5347	229	6227	6141	5223	236	6557			00:28:21	1704	1864	215	6533	1719	1744	228	6458			00:28:21	1191	1832	207	6576	1076	1552	201	6349			00:28:17	1586	3114	198	5516
	00:30:21	5189	3422	172	7328	5214	3246	198	6958			00:30:21	7103	5955	182	7300	7141	6128	217	7662			00:30:21	2079	2196	250	7627	2000	2058	191	7443			00:30:21	1366	2090	225	7678	1239	1776	242	7298			00:30:17	1991	3776	199	6438
	00:32:21	6099	3872	165	8343	6042	3611	219	7902			00:32:21	8089	6761	211	8422	8194	6928	247	8756			00:32:21	2352	2582	231	8754	2360	2440	212	8630			00:32:21	1517	2334	210	8621	1386	2038	215	8458			00:32:17	2336	4545	172	7439
	00:34:21	7038	4213	229	9414	6956	3966	233	8987			00:34:21	9090	7724	211	9284	9288	7912	182	9787			00:34:21	2736	2958	210	9751	2655	2727	235	9760			00:34:21	1653	2672	224	9669	1552	2236	230	9436			00:34:17	2766	5308	225	8388
	00:36:21	7870	4589	183	10571	7902	4348	191	10111			00:36:21	10168	8505	224	10379	10140	8562	182	10944			00:36:21	3070	3343	206	11149	3065	3078	240	10909			00:36:21	1896	2906	225	10919	1750	2487	191	10624			00:36:17	3192	6015	206	9409
	00:38:21	8581	4997	193	11524	8782	4654	208	11017			00:38:21	11081	9512	209	11620	11425	9351	229	12019			00:38:21	3409	3791	206	12108	3352	3448	209	11952			00:38:21	2105	3302	198	12103	1991	2765	213	11775			00:38:17	3697	6969	189	10450
	00:40:21	9700	5325	200	12526	9557	5042	227	12131			00:40:21	12164	10288	223	12632	12364	10391	190	13131			00:40:21	3726	4190	195	13177	3655	3958	231	13128			00:40:21	2201	3517	212	13060	2140	2931	238	12853			00:40:17	4160	7780	194	11500
	00:42:21	10451	5569	216	13740	10497	5456	207	13210			00:42:21	13267	11285	212	13759	13808	11037	186	14393			00:42:21	4060	4563	187	14394	4069	4334	208	14194			00:42:21	2426	3844	190	14460	2270	3246	209	13799			00:42:17	4748	8620	181	12459
	00:44:21	11462	5994	222	14965	11420	5806	218	14395			00:44:21	14255	11967	203	14622	14757	11877	236	15541			00:44:21	4338	4928	203	15582	4388	4702	201	15467			00:44:21	2641	4261	211	15352	2466	3491	192	14976			00:44:17	5344	9770	199	13642
	00:46:21	12368	6469	167	15796	12316	6094	201	15468			00:46:21	15446	12842	214	15952	15398	12586	216	16427			00:46:21	4704	5364	195	16817	4685	5130	203	16625			00:46:21	2818	4378	204	16507	2670	3773	210	16048			00:46:17	5935	10690	149	14716
	00:48:21	13040	6756	212	17255	13436	6463	204	16262			00:48:21	16416	13603	205	16940	16703	13528	221	17434			00:48:21	4942	5844	180	17736	5015	5419	228	17792			00:48:21	2977	4751	208	17835	2900	4029	222	17142			00:48:17	6577	11522	240	15733
	00:50:21	14148	7115	196	18251	14371	6769	210	17401			00:50:21	17712	14843	203	18057	17616	14365	170	18680			00:50:21	5331	6129	207	19090	5335	5968	212	18870			00:50:21	3198	5080	213	18839	3037	4247	208	18114			00:50:17	7276	12507	213	16501
	00:52:21	15300	7568	204	18836	15075	7131	196	18658			00:52:21	18598	15357	229	18957	18940	15204	188	20125			00:52:21	5758	6617	199	20122	5604	6288	257	19794			00:52:21	3304	5387	242	19623	3218	4554	201	19515			00:52:17	7720	13293	191	17502
	00:54:21	15861	7926	204	20279	16114	7364	220	19501			00:54:21	19343	16107	196	19858	19790	16325	225	21095			00:54:21	6069	7077	201	21392	5976	6652	216	21171			00:54:21	3586	5709	190	20968	3473	4825	159	20430			00:54:17	8586	14242	209	18583
	00:56:21	17019	8207	191	21416	17086	7804	200	20698			00:56:21	20607	16856	187	20927	20961	17141	180	21586			00:56:21	6290	7314	215	22446	6289	7121	208	22075			00:56:21	3713	6098	177	22165	3658	5146	215	21519			00:56:17	9258	15287	179	19652
	00:58:21	17995	8436	195	22025	17954	8068	217	21870			00:58:21	21273	17975	204	22185	21789	17967	204	23214			00:58:21	6550	7843	228	23283	6568	7354	247	23378			00:58:21	3927	6311	199	22776	3805	5416	257	22817			00:58:17	9977	16215	207	20434
	01:00:21	18964	8796	194	23153	18973	8470	225	22710			01:00:21	22288	18631	196	22857	22730	18628	234	23647			01:00:21	6786	8023	216	24638	6721	7859	231	24532			01:00:21	4173	6629	199	24147	4009	5694	194	23738			01:00:17	10722	16915	200	21053
	01:02:21	19581	9466	215	24145	19744	8719	198	23880			01:02:21	23212	19366	207	23809	23836	19544	241	25050			01:02:21	7109	8671	216	25779	7110	8163	236	25584			01:02:21	4322	6948	216	25319	4223	5998	215	24567			01:02:17	11544	17982	212	22202
	01:04:21	20318	9622	192	25180	20942	9087	240	24984			01:04:21	24525	20348	164	25215	24897	20107	200	26046			01:04:21	7431	8897	223	26901	7346	8614	196	26373			01:04:21	4544	7151	198	26350	4387	6201	227	25751			01:04:17	12118	19042	173	23088
	01:06:21	21335	10083	200	26499	21909	9379	173	26206			01:06:21	25678	21032	208	25598	25915	20779	204	26883			01:06:21	7683	9333	226	27936	7653	9132	225	27080			01:06:21	4689	7605	206	27316	4600	6574	219	27088			01:06:17	13006	19947	223	24674
	01:08:21	22169	10160	193	27459	22478	9638	200	26856			01:08:21	26629	22028	202	26817	27014	21875	194	27762			01:08:21	8035	9854	211	29046	7979	9365	230	28413			01:08:21	4899	7831	190	28121	4785	6674	186	27801			01:08:17	13708	21022	221	25071
	01:10:21	23334	10640	183	28490	23582	10017	216	27431			01:10:21	27352	22653	183	28114	28022	22610	198	29151			01:10:21	8272	10087	186	30141	8245	9790	263	29565			01:10:21	5090	8232	220	29004	4853	6971	207	28687			01:10:17	14418	21844	218	26616
	01:12:21	24132	11043	193	28997	23970	10193	232	28573			01:12:21	28268	23543	213	28810	29174	23509	189	30344			01:12:21	8379	10537	195	30501	8473	10124	224	31359			01:12:21	5224	8397	216	30027	5134	7198	230	29589			01:12:17	15108	22620	211	26923
	01:14:21	24759	11344	189	30429	24932	10697	177	29720			01:14:21	29400	24224	221	30269	29721	24261	214	30937			01:14:21	8759	10979	154	32350	8825	10387	250	31684			01:14:21	5511	8954	239	31344	5355	7521	211	30718			01:14:17	16015	23640	269	27678
	01:16:21	25784	11807	240	31045	25812	10991	181	30351			01:16:21	30397	24743	183	30911	30672	25351	206	32084			01:16:21	8999	11163	191	33456	8902	10790	228	32548			01:16:21	5556	9094	220	32558	5600	7759	209	32080			01:16:17	16759	24550	198	28248
	01:18:21	26481	12072	225	31984	27090	11361	212	31793			01:18:21	31056	25962	209	32120	31518	25713	216	33273			01:18:21	9258	11537	205	34088	9248	11253	197	33564			01:18:21	5823	9427	248	33095	5694	8131	204	32457			01:18:17	17820	25712	201	29459
	01:20:21	27522	12448	207	32798	27336	11458	233	32612			01:20:21	32354	26586	250	32990	32762	26447	239	33992			01:20:21	9472	11988	186	35119	9570	11390	220	34776			01:20:21	6014	9813	229	33673	5942	8329	179	33265			01:20:17	18394	26289	184	29999
	01:22:21	28424	12819	229	33703	28624	11920	198	33406			01:22:21	32568	27572	251	34063	33429	27652	231	34629			01:22:21	9675	12304	192	36035	9537	12053	210	35377			01:22:21	6127	9960	192	34814	6124	8600	190	34755			01:22:17	19493	27192	202	31327
	01:24:21	29542	13305	206	34588	29278	12408	181	34558			01:24:21	33878	28180	211	34848	34538	28107	233	35928			01:24:21	10205	12510	209	36928	10007	12211	212	36537			01:24:21	6494	10419	189	35954	6309	8836	204	35350			01:24:17	19923	27710	195	32085
	01:26:21	29932	13699	219	35888	29757	12497	213	35230			01:26:21	34547	29329	186	35209	35623	28711	192	36826			01:26:21	10245	13224	242	37740	10285	12640	198	37634			01:26:21	6565	10760	252	36911	6600	9210	210	36440			01:26:17	21089	28718	213	32172
	01:28:21	31033	13875	194	36709	31302	12780	201	36093			01:28:21	35576	29473	229	36654	36112	29803	199	37156			01:28:21	10533	13591	202	38918	10483	12971	262	38983			01:28:21	6745	11005	196	38076	6729	9611	208	37068			01:28:17	22066	29636	183	33288
	01:30:21	32328	14147	192	37396	31796	13358	213	37086			01:30:21	36379	30587	214	37165	37023	30421	209	38562			01:30:21	10745	13717	183	39959	10567	13353	230	39673			01:30:21	6966	11273	201	38458	7008	9694	226	37929			01:30:17	22482	30539	219	34238
	01:32:21	32632	14461	193	38853	32823	13571	176	37723			01:32:21	37480	30693	226	38142	38262	30956	190	39466			01:32:21	10939	14018	181	41034	11117	13777	217	40345			01:32:21	7085	11616	201	39365	7046	9864	226	38608			01:32:17	23283	31711	184	34850
	01:34:21	33821	14770	230	39038	33628	13919	241	38780			01:34:21	38002	31768	214	39013	38630	32079	205	40319			01:34:21	11256	14742	207	41553	11258	14095	217	41096			01:34:21	7272	11881	172	40500	7119	10227	235	39897			01:34:17	24409	32200	195	35395
	01:36:21	34218	15290	182	40546	34131	14249	208	39143			01:36:21	38957	32501	222	40096	39986	32788	217	40653			01:36:21	11485	14874	208	42421	11452	14313	197	42111			01:36:21	7478	12141	229	41062	7422	10640	205	40494			01:36:17	25169	32909	178	36432
	01:38:21	35316	15579	170	40813	34907	14504	230	40599			01:38:21	40211	33066	200	40578	40869	33026	208	42016			01:38:21	11745	15218	239	43589	11846	14633	201	42721			01:38:21	7748	12502	219	41574	7674	10637	227	40995			01:38:17	25842	33832	189	37135
	01:40:21	35544	15805	196	41462	36227	15024	209	41110			01:40:21	41009	34035	185	41442	41227	33564	196	42988			01:40:21	11911	15458	212	44053	11974	15147	206	44332			01:40:21	7820	12718	243	42627	7717	11004	212	42374			01:40:17	26900	34346	203	37739
	01:42:21	36354	16482	204	42900	36992	15278	203	41825			01:42:21	41278	34345	195	41887	42861	34563	222	44051			01:42:21	12214	15872	224	45220	12184	15276	205	44695			01:42:21	7973	13232	218	43294	7980	11230	227	42530			01:42:17	27207	35608	231	38634
	01:44:21	37515	16719	217	42783	37438	15641	205	42582			01:44:21	41944	35024	191	43443	43282	34985	223	44779			01:44:21	12369	16396	180	46635	12478	15750	189	45841			01:44:21	8189	13449	211	45333	8272	11307	239	44052			01:44:17	28794	36174	196	39194
	01:46:21	38202	17056	227	44245	38430	15869	214	43052			01:46:21	43161	36039	249	44070	43934	36099	216	45632			01:46:21	12780	16739	202	46846	12417	16200	219	46642			01:46:21	8375	13652	229	45226	8389	11955	272	44675			01:46:17	29127	36979	222	39892
	01:48:21	38681	17374	223	44811	38886	16013	236	43765			01:48:21	43807	37222	226	45140	45019	36754	194	46437			01:48:21	12910	16819	203	47354	12757	16223	199	46930			01:48:21	8539	14050	221	45952	8412	11915	211	45555			01:48:17	29813	38093	171	40369
	01:50:21	39601	17932	212	44692	39668	16632	247	44974			01:50:21	44971	37395	217	45532	45453	37751	215	47151			01:50:21	12960	16950	183	48654	13015	16718	214	47800			01:50:21	8675	14363	235	47107	8627	12452	219	45842			01:50:17	30684	38243	202	40916
	01:52:21	40709	18125	180	45836	40160	16689	230	45317			01:52:21	45830	37813	221	46412	46460	38057	176	47703			01:52:21	13137	17532	236	50131	13242	17183	202	48654			01:52:21	8922	14346	184	47651	8801	12597	246	47115			01:52:17	31429	39413	175	42013
	01:54:21	40942	18419	191	46870	41188	17124	196	46189			01:54:21	45745	38450	208	46817	46917	38761	223	48181			01:54:21	13461	17836	215	50116	13445	17213	248	49403			01:54:21	9020	15028	163	48346	8949	12876	191	47656			01:54:17	32363	40114	209	42062
	01:56:21	42262	18655	202	47389	42286	17397	235	46957			01:56:21	46644	39671	203	47919	48061	39525	153	48617			01:56:21	13570	17946	237	50594	13718	17502	228	50321			01:56:21	9107	15442	220	48873	9220	13230	248	48434			01:56:17	33241	40669	173	42624
	01:58:21	42298	19179	200	49118	43078	17898	216	46907			01:58:21	47459	39800	223	47440	49553	39865	197	49463			01:58:21	13904	18533	196	51337	13790	17942	214	50813			01:58:21	9366	15621	194	49653	9384	13408	214	49502			01:58:17	34392	41545	223	42631
	02:00:21	43553	19913	164	48228	43523	17914	217	48289			02:00:21	48508	40676	202	48546	49440	40912	196	50139			02:00:21	14043	19057	193	52387	13910	18213	211	51389			02:00:21	9518	15730	272	50497	9358	13590	251	49848			02:00:17	34737	42273	196	43603
	02:02:21	44242	19848	237	49435	44211	18468	201	48999			02:02:21	49103	41062	202	49712	50005	41036	210	51498			02:02:21	14291	19053	219	52839	14205	18457	239	52153			02:02:21	9466	15994	235	51064	9550	13919	219	49825			02:02:17	35436	43336	200	44567
	02:04:21	44818	20396	230	49180	44864	18812	181	49304			02:04:21	49479	41669	219	49802	50398	41981	175	51865			02:04:21	14475	19288	191	54294	14176	18977	205	52629			02:04:21	9733	16613	226	51051	9826	14400	244	51158			02:04:17	36809	44206	216	45166
	02:06:21	45099	20501	217	50778	45726	19191	231	50292			02:06:21	49917	42372	205	50824	52196	42628	213	51958			02:06:21	14646	19379	201	54148	14632	19129	216	53506			02:06:21	9878	16523	248	52274	10005	14400	224	51012			02:06:17	36887	44545	242	45276
	02:08:21	46137	20975	197	51327	45806	19329	208	50279			02:08:21	51000	42501	225	51761	52049	42746	195	52517			02:08:21	14679	19827	202	55131	14791	19403	211	53716			02:08:21	10098	16715	218	52841	9973	14746	230	51913			02:08:17	37506	45117	226	46128
	02:10:21	46939	21294	203	51318	47433	19766	200	51212			02:10:21	51198	43541	198	52944	52277	44020	181	54119			02:10:21	15024	20125	198	55087	14749	19529	222	54151			02:10:21	10248	17068	237	53550	10213	14961	235	52448			02:10:17	38399	45861	227	46361
	02:12:21	47427	21641	194	52415	47456	20158	204	52011			02:12:21	51724	44544	214	52295	52992	43539	193	53706			02:12:21	15249	20489	155	56696	14937	19946	233	55441			02:12:21	10141	17407	262	53959	10575	15032	252	53105			02:12:17	39021	46125	182	46511
	02:14:21	47837	22070	189	52463	48050	20349	238	52464			02:14:21	53243	44317	221	53470	54413	43813	203	54207			02:14:21	15463	20828	189	56339	15326	20340	198	55357			02:14:21	10381	17656	254	54595	10500	15615	237	53439			02:14:17	40164	47226	179	47353
	02:16:21	48970	22488	214	53265	49434	20622	217	52669			02:16:21	52960	45133	219	53223	54907	45392	177	55575			02:16:21	15504	20914	241	57881	15655	20291	223	56400			02:16:21	10503	17946	217	54894	10691	15651	237	54342			02:16:17	40604	47580	221	48213
	02:18:21	49443	22962	214	53688	49926	21152	189	52920			02:18:21	53732	45271	235	53743	54960	45466	158	55862			02:18:21	15805	21325	226	58212	15637	20856	197	56757			02:18:21	10673	18155	243	55810	10666	15928	242	55190			02:18:17	41464	48871	174	48026
	02:20:21	50670	23451	238	54974	50371	21607	191	54192			02:20:21	54049	45363	209	55167	56029	45756	224	56131			02:20:21	15888	21332	199	58444	15632	20930	216	57881			02:20:21	10743	18360	198	55879	10919	15878	231	54637			02:20:17	42337	48997	183	49114
	02:22:21	51371	23542	225	54739	50863	21899	223	54495			02:22:21	55227	46737	204	54950	56634	46041	202	56658			02:22:21	15938	21924	221	59119	16099	21127	241	57961			02:22:21	10919	18734	232	57098	11063	16387	213	55714			02:22:17	42410	49279	140	49344
	02:24:21	51768	24012	212	55463	51980	22238	192	55077			02:24:21	55882	46902	220	55687	57166	47238	206	57057			02:24:21	16216	21836	194	59031	16149	21488	195	58109			02:24:21	10960	19084	239	56741	11119	16610	222	55711			02:24:17	43297	49860	214	49095
	02:26:21	52534	24350	206	55133	52700	22625	201	54895			02:26:21	55700	47721	209	56124	57702	46688	214	57707			02:26:21	16393	22320	182	59536	16528	21727	219	58519			02:26:21	11032	19286	235	57776	11345	16392	219	56431			02:26:17	44031	50881	208	49661
	02:28:21	53004	24563	180	56553	52720	23194	251	55744			02:28:21	56323	47851	243	57026	57936	47664	217	58096			02:28:21	16699	22580	211	59791	16236	22079	248	59552			02:28:21	11100	19246	242	58419	11308	16603	228	56494			02:28:17	44522	51015	210	49521
	02:30:21	53820	25088	168	56527	53438	23726	242	56340			02:30:21	57406	48876	214	56582	57924	47876	202	58186			02:30:21	16624	22899	193	60799	16706	22279	224	60146			02:30:21	11264	19393	235	58524	11448	17014	266	56872			02:30:17	44607	51713	214	50703
	02:32:21	53911	25000	212	56910	54065	23490	212	55869			02:32:21	58149	49115	215	57431	59443	48569	205	59065			02:32:21	16832	22971	223	61581	16305	22216	259	59527			02:32:21	11361	19875	220	58745	11557	17526	244	57461			02:32:17	45798	52552	255	51183
	02:34:21	55103	25611	194	57375	55382	24244	176	56982			02:34:21	58193	49326	228	58424	59149	48818	171	59986			02:34:21	17035	23098	189	61249	16860	22274	204	61046			02:34:21	11493	20020	272	59011	11731	17199	200	57757			02:34:17	46061	52359	201	51438
	02:36:21	55037	26273	172	57943	55406	24200	196	57218			02:36:21	58130	50042	165	58530	59787	49279	195	59837			02:36:21	17050	23346	193	61981	16858	22952	211	61171			02:36:21	11355	19962	221	59189	11555	17648	255	58187			02:36:17	46829	53421	192	51255
	02:38:21	55813	26426	218	58891	56406	24838	205	57546			02:38:21	58393	49788	227	59583	60438	49368	200	59778			02:38:21	17150	23774	166	62670	17267	23111	220	62133			02:38:21	11636	20431	225	60475	11920	17846	240	58679			02:38:17	47351	54694	218	52162
	02:40:21	56347	26961	206	58260	57031	25060	220	58218			02:40:21	58508	50757	211	59332	61204	49959	174	60945			02:40:21	17555	24035	186	63300	17380	23178	229	61639			02:40:21	11568	20528	223	60012	11912	17772	256	59067			02:40:17	48196	54947	198	52366
	02:42:21	57815	27693	211	59161	56741	25691	191	58011			02:42:21	59609	50376	205	59204	61132	49942	193	61864			02:42:21	17899	23807	199	62544	17636	23397	223	62721			02:42:21	11676	20868	272	60771	12097	18020	240	60436			02:42:17	48213	55048	203	52270
	02:44:21	57320	27823	224	58993	56609	25574	186	58541			02:44:21	60027	50420	204	59970	62282	51154	186	61239			02:44:21	17655	24258	202	64037	17712	23724	212	63321			02:44:21	11746	21287	205	61740	12214	18332	239	59590			02:44:17	48703	55402	202	52109
	02:46:21	58615	28152	201	59294	58868	26230	204	58744			02:46:21	60164	51816	225	60968	62638	50969	210	61740			02:46:21	18053	24340	175	64795	17717	23682	225	63264			02:46:21	11641	21321	262	61166	12243	18567	256	60595			02:46:17	49656	56500	197	53642
	02:48:21	58391	28497	175	60042	59615	26877	209	59750			02:48:21	60703	51822	226	60575	62038	51779	170	62428			02:48:21	18033	24444	214	65131	17780	24249	214	63657			02:48:21	11841	21413	250	61796	12420	18481	219	61103			02:48:17	49825	56590	213	54091
	02:50:21	59769	28736	209	61252	59331	27394	221	60389			02:50:21	61072	52380	218	60963	63063	51621	177	62416			02:50:21	18473	24957	155	65163	17933	24245	196	63743			02:50:21	11874	21716	257	62546	12431	18978	215	61722			02:50:17	50310	57557	214	53129
	02:52:21	60219	29275	222	60833	59470	26961	203	60660			02:52:21	61902	52189	223	60959	62922	52282	163	62859			02:52:21	18096	25055	199	65170	18118	24613	225	63350			02:52:21	12122	21863	248	62755	12496	18857	253	62147			02:52:17	50232	57576	199	54420
	02:54:21	61130	29847	172	60680	61152	27585	194	60551			02:54:21	62664	52551	156	61361	64009	52864	180	63938			02:54:21	18589	25199	209	66086	18169	24735	189	64640			02:54:21	11984	22071	229	62550	12317	18726	235	62294			02:54:17	51312	58840	207	54615
	02:56:21	61442	29939	202	60877	61306	28235	157	60699			02:56:21	62814	53020	196	62275	63653	53540	183	63499			02:56:21	18572	25262	183	66061	18262	24712	205	64973			02:56:21	12109	22161	282	63057	12709	18987	259	61739			02:56:17	51740	59131	169	54534
	02:58:21	61855	30703	220	62089	61346	28185	213	61373			02:58:21	62123	54387	232	63041	64327	52735	145	63736			02:58:21	18589	25686	192	66430	18552	24911	218	64659			02:58:21	12092	21832	249	63764	12790	19383	245	62738			02:58:17	52401	58723	195	54565
	03:00:21	62272	31383	203	62505	62817	28791	218	61320			03:00:21	63630	53951	194	63042	65254	53511	200	64839			03:00:21	18832	25838	188	66688	18586	25149	249	65420			03:00:21	12203	22287	235	63333	12741	19384	242	62770			03:00:17	52894	60169	207	55340
	03:02:21	62293	31607	222	62609	62684	29445	185	61591			03:02:21	63860	54323	224	63241	64727	53704	194	65135			03:02:21	18951	26328	174	66676	18913	25764	215	65789			03:02:21	12376	22511	221	64608	12603	19681	262	63337			03:02:17	52949	60243	197	55423
	03:04:21	62332	31757	178	62371	63761	29090	197	61073			03:04:21	64206	55026	216	64257	65102	53948	179	64903			03:04:21	18870	26345	199	68644	19066	25210	203	67006			03:04:21	12334	22701	255	65345	12904	19669	286	63907			03:04:17	53427	61230	185	55502
	03:06:21	63276	32319	168	62693	64103	29622	214	62581			03:06:21	64147	54299	209	63656	65048	54888	217	64896			03:06:21	19350	26421	234	67644	18771	25488	213	66823			03:06:21	12293	23019	258	64565	12874	19817	236	63545			03:06:17	53694	60931	250	55307
	03:08:21	64653	32483	200	63379	64274	30135	215	62895			03:08:21	64708	54507	237	63920	65681	54476	168	64849			03:08:21	19351	26573	165	68728	19147	25926	217	66991			03:08:21	12337	22703	267	65382	12996	19933	243	63936			03:08:17	54781	61864	165	55967
	03:10:21	64405	33133	206	63545	65694	30683	217	62604			03:10:21	65161	55817	220	65325	67220	54446	192	65130			03:10:21	19189	26702	213	68397	19244	26040	165	66455			03:10:21	12465	23047	257	65047	12863	20055	243	64445			03:10:17	54530	62409	199	55954
	03:12:21	64981	33614	210	63591	65201	30840	212	63157			03:12:21	65272	55893	217	65074	66860	55385	209	66404			03:12:21	19609	26985	190	68335	19354	26340	199	67017			03:12:21	12492	23234	268	65718	13036	20086	270	64808			03:12:17	55121	62806	173	56315
	03:14:21	66192	33763	214	64752	65530	31695	208	63278			03:14:21	66254	56155	220	66049	67337	55901	184	65251			03:14:21	19748	27155	186	68791	19411	26276	224	68305			03:14:21	12416	23252	255	65872	13077	20309	208	65141			03:14:17	55718	63393	165	56796
	03:16:21	66100	34304	208	64202	65622	31499	216	63368			03:16:21	66800	56557	206	65702	67084	55953	236	66034			03:16:21	19732	27196	246	69445	19673	26284	220	67647			03:16:21	12526	23815	268	66750	12970	20701	298	64265			03:16:17	56140	63654	217	56953
	03:18:21	66308	34618	182	64998	67162	31742	231	63920			03:18:21	65778	57251	211	65816	68519	55941	199	66430			03:18:21	19877	27488	189	69493	19527	26667	219	67693			03:18:21	12547	23408	260	67340	13200	20405	329	64983			03:18:17	56461	64206	180	57219
	03:20:21	66564	35343	170	64939	66895	32539	168	64616			03:20:21	66280	57201	244	65694	67446	55884	204	67385			03:20:21	20178	27534	179	70055	19942	26836	212	69362			03:20:21	12608	23798	234	65800	13512	20579	243	66256			03:20:17	56442	63522	192	57428
	03:22:21	67117	35184	209	65095	68156	32825	225	63486			03:22:21	66879	57593	188	66005	67907	56576	195	67326			03:22:21	20031	27728	213	69980	19809	26732	204	68967			03:22:21	12621	23759	240	67421	13312	20600	282	66394			03:22:17	56773	64551	202	57652
	03:24:21	67407	36057	200	66068	67114	33773	217	64153			03:24:21	66648	57225	215	66481	68019	56884	201	66948			03:24:21	20240	27728	210	70435	19982	26832	180	69715			03:24:21	12729	24194	248	67288	13294	20778	226	65368			03:24:17	57472	65315	229	57015
	03:26:21	69552	36434	211	65154	67750	33864	224	65144			03:26:21	67368	57945	191	66513	67713	56781	203	68281			03:26:21	20309	27901	211	70538	20089	27235	231	70104			03:26:21	12851	24112	220	67759	13574	20977	225	66012			03:26:17	58797	65480	201	57437
	03:28:21	68650	36854	195	66253	69422	34860	205	65194			03:28:21	67285	57786	247	66502	68685	56892	197	67717			03:28:21	20505	28239	224	71200	19864	27831	215	70086			03:28:21	12775	23989	262	67204	13266	21061	237	65456			03:28:17	57672	66257	173	58178
	03:30:21	69541	37259	197	66560	68670	34303	207	65148			03:30:21	67151	58068	231	65754	69561	57309	144	67950			03:30:21	20467	28338	197	71297	20345	27829	193	69651			03:30:21	12802	24535	242	68713	13332	21004	293	66338			03:30:17	58685	66902	183	57973
	03:32:21	69677	37523	189	65440	69699	34677	193	64515			03:32:21	67318	57655	204	67498	69473	57779	190	68097			03:32:21	20635	28455	216	71858	20324	27747	213	69367			03:32:21	12818	24360	274	67776	13314	21340	236	67704			03:32:17	58758	66338	214	57764
	03:34:21	70271	38245	198	68080	69416	35384	190	65355			03:34:21	67672	58575	245	66933	69386	57789	153	67962			03:34:21	20590	28776	204	71673	20417	27810	227	69796			03:34:21	12929	24012	253	67488	13397	21088	284	67726			03:34:17	59422	66904	180	57928
	03:36:21	69984	38195	210	66277	70116	35912	215	65528			03:36:21	67890	59239	236	68153	70640	58672	175	69052			03:36:21	20645	28517	212	71837	20501	27988	226	69271			03:36:21	12867	24439	255	69127	13451	21374	249	66056			03:36:17	59346	67048	173	58617
	03:38:21	70766	38659	197	66859	71757	36140	194	65747			03:38:21	68827	59093	210	67686	70638	59092	202	68482			03:38:21	20797	28543	216	71181	20568	28244	193	70002			03:38:21	12793	24403	263	69641	13604	21409	259	67367			03:38:17	60611	68369	171	57917
	03:40:21	71621	38964	241	67058	71497	36392	237	66065			03:40:21	67894	59297	214	67824	70470	59105	171	68780			03:40:21	20864	29180	193	71418	20714	28337	238	69660			03:40:21	12920	24832	266	68833	13504	21546	279	68259			03:40:17	59704	67984	200	58974
	03:42:21	71215	39785	212	66422	71585	36832	204	64926			03:42:21	68818	59771	214	66775	70381	58164	181	69487			03:42:21	21357	29396	232	72402	20689	28319	173	71173			03:42:21	12888	24794	299	69591	13560	21713	274	68122			03:42:17	60849	69398	178	59231
	03:44:21	71704	39888	238	66718	71447	37471	186	66282			03:44:21	69691	59416	205	67722	69421	59024	185	69078			03:44:21	21121	29425	209	72604	20993	28814	216	70192			03:44:21	13032	24635	273	69093	13561	21782	288	67761			03:44:17	60614	68469	197	58865
	03:46:21	72601	40410	217	66984	72468	37412	205	66136			03:46:21	69430	59613	219	68840	70527	59274	165	69201			03:46:21	21192	29346	222	73299	20941	28724	199	71460			03:46:21	12973	25001	269	69673	13701	21478	226	67558			03:46:17	61283	69481	229	59726
	03:48:21	72017	40421	186	67768	72928	38672	223	67127			03:48:21	69113	60156	266	68502	70357	58515	197	69176			03:48:21	21397	29104	215	72851	21324	28624	193	70724			03:48:21	13094	25139	258	68569	13728	21890	270	68460			03:48:17	61029	69631	209	58942
	03:50:21	73492	40818	197	67592	72929	38535	187	67132			03:50:21	69059	60023	227	68099	71048	59495	200	69533			03:50:21	21130	29485	208	73532	21063	29113	200	70799			03:50:21	13169	24936	257	70585	13800	21755	249	68826			03:50:17	62249	70187	237	59478
	03:52:21	73524	41170	214	67279	73091	38574	217	67412			03:52:21	70229	60252	250	69489	71151	59309	185	69354			03:52:21	21581	29696	196	74449	21200	29473	253	70959			03:52:21	12784	25094	280	69772	13859	21798	258	69244			03:52:17	62325	70922	187	60384
	03:54:21	74234	41677	181	67865	73176	38990	223	67196			03:54:21	69886	60566	217	70025	70756	59272	199	70494			03:54:21	21435	30126	177	73140	20991	29087	215	71722			03:54:21	13203	25258	288	69817	13762	21813	285	68644			03:54:17	62351	71215	230	59785
	03:56:21	73674	41911	178	68168	73673	39157	164	67961			03:56:21	69975	60088	238	69331	71601	60651	201	71401			03:56:21	21487	29620	193	73691	21323	29614	207	71971			03:56:21	13142	25352	255	70392	13870	22275	237	68689			03:56:17	63559	70825	212	59274
	03:58:21	73876	42164	218	68604	74265	39625	151	67898			03:58:21	69243	61162	197	69125	72046	59353	177	70506			03:58:21	21549	30539	188	73752	21112	29188	195	72537			03:58:21	13125	25455	301	70947	13742	21995	280	68612			03:58:17	63258	71109	206	60496
	04:00:21	74931	42581	204	68944	74581	39619	218	66993			04:00:21	70944	61399	204	70262	71571	60112	187	70858			04:00:21	21803	29907	176	73868	21740	29185	239	70982			04:00:21	13066	25164	261	70474	13861	22275	285	68690			04:00:17	63834	71895	205	60130
	04:02:21	74428	42793	216	69173	74952	40127	192	67608			04:02:21	70408	62509	206	69640	71595	60385	191	71052			04:02:21	22032	30659	211	73632	21794	29845	219	71425			04:02:21	13056	25400	249	70655	13876	22334	282	69908			04:02:17	63888	71462	167	60698
	04:04:21	74509	43695	192	68772	74890	40627	203	67164			04:04:21	70517	61092	247	70264	72358	59857	170	69700			04:04:21	21769	30136	218	74057	21334	30388	202	72107			04:04:21	13267	25487	272	70662	13793	22558	269	69528			04:04:17	63277	72952	189	60133
	04:06:21	75656	43191	193	68361	75541	40842	208	68103			04:06:21	70188	61156	247	69365	71538	60551	166	69885			04:06:21	21920	30702	189	75164	21770	29888	236	72196			04:06:21	12948	25587	271	70691	13963	22374	284	70154			04:06:17	64400	72562	196	60167
	04:08:21	75215	43580	197	69052	76247	40865	221	68286			04:08:21	70785	61281	231	70732	72189	60558	193	71845			04:08:21	22042	30536	210	74539	21496	29986	232	72333			04:08:21	13197	25628	249	70541	13900	22034	290	69065			04:08:17	63972	72587	176	60536
	04:10:21	76382	43763	210	69146	76180	41559	212	67877			04:10:21	71238	60827	222	70610	72403	60605	206	72477			04:10:21	22349	31040	210	73946	21643	29793	206	71775			04:10:21	12992	25805	261	71602	13955	22451	281	70854			04:10:17	64519	73767	139	60316
	04:12:21	75167	43974	196	68832	75547	41721	210	68175			04:12:21	71038	61822	204	70811	72904	61117	196	71014			04:12:21	22041	31228	158	75114	21778	30050	225	71843			04:12:21	13020	25551	275	71172	13867	22659	277	69744			04:12:17	65134	73386	168	60390
	04:14:21	76140	44372	179	69450	76228	41856	174	68964			04:14:21	71558	61804	209	70783	73157	60554	186	72458			04:14:21	22076	31015	204	74764	21876	30793	196	72858			04:14:21	12974	25905	269	71600	13699	22377	256	69743			04:14:17	65083	73369	206	60425
	04:16:21	75414	44796	198	69496	76699	42125	220	68138			04:16:21	70744	62108	171	70657	72969	60191	195	71675			04:16:21	22038	31385	210	75596	21834	30452	197	72362			04:16:21	12930	25698	304	70503	13952	22672	261	69971			04:16:17	66030	73632	153	60840
	04:18:21	77185	45443	215	69519	78000	42707	204	69302			04:18:21	71270	61812	228	71245	73467	60751	126	71250			04:18:21	22253	30916	197	74855	22355	30606	236	73116			04:18:21	13153	26076	307	70017	13855	22407	275	71307			04:18:17	65862	73212	172	61296
	04:20:21	76487	45135	184	69813	76891	42729	205	68324			04:20:21	71429	62172	198	70927	73417	61255	189	71509			04:20:21	22162	31368	208	75288	21974	30687	229	72765			04:20:21	13268	25690	277	70648	13999	22462	293	70117			04:20:17	66814	74720	233	60308
	04:22:21	77094	45407	204	70155	77074	42762	215	68735			04:22:21	72061	61975	245	70798	73085	60745	187	71390			04:22:21	22407	31513	190	75399	22260	30555	198	73294			04:22:21	13034	25755	294	71514	14091	22689	269	69894			04:22:17	66535	74927	155	60793
	04:24:21	77295	45846	178	69412	78062	43388	196	68584			04:24:21	72167	62912	206	71041	73434	61981	213	71892			04:24:21	22466	31195	212	74466	22510	31065	185	73649			04:24:21	13159	25724	282	71844	13875	22748	271	69002			04:24:17	66800	74731	197	59945
	04:26:21	77655	45917	222	70282	77129	43180	193	67629			04:26:21	72236	62481	177	71607	72683	60518	230	72315			04:26:21	22314	31643	204	75951	22122	31218	215	72897			04:26:21	13152	26192	306	72295	14005	22773	250	69584			04:26:17	66414	73853	170	61776
	04:28:21	77916	46231	186	68943	76466	43055	203	69579			04:28:21	70698	61923	225	70916	73522	61185	190	72103			04:28:21	22556	31519	178	76408	22224	30702	204	73987			04:28:21	13059	26209	284	72160	13941	22644	256	70912			04:28:17	66406	75098	184	61009
	04:30:21	78145	46376	202	70064	77547	43292	222	68253			04:30:21	73045	62401	205	70919	73739	61587	207	72320			04:30:21	22650	31465	193	76501	22102	30955	203	73652			04:30:21	13185	26076	299	72200	14158	22694	276	70291			04:30:17	67110	74912	187	60834
	04:32:21	78108	47018	188	69882	77963	43739	217	69452			04:32:21	72249	62547	212	71137	72776	61576	221	72566			04:32:21	22969	31666	206	75281	22404	31080	214	73230			04:32:21	13008	25846	285	71562	14032	22967	267	70766			04:32:17	67644	76305	207	60728
	04:34:21	79609	46434	175	69691	79457	44134	221	68938			04:34:21	72230	62540	198	71006	73333	61740	207	71554			04:34:21	22837	31831	191	75899	22378	31305	219	73309			04:34:21	13191	25990	281	71899	13994	22684	291	71762			04:34:17	67195	74901	198	61346
	04:36:21	79101	47579	200	70749	78150	45073	204	68900			04:36:21	72527	61708	180	70870	74268	61994	175	72039			04:36:21	22558	31905	195	75705	22472	31000	239	73254			04:36:21	13188	26332	260	72028	14035	22644	292	69892			04:36:17	68333	75209	206	61693
	04:38:21	78637	46749	189	70136	79237	44770	193	69153			04:38:21	71599	62973	207	71184	74014	61840	212	71779			04:38:21	22820	31943	179	75912	22904	31427	211	72950			04:38:21	12962	26262	261	71845	14022	22981	281	70893			04:38:17	67992	76471	205	61596
	04:40:21	79469	47397	177	70347	79277	44461	232	68813			04:40:21	72068	63034	229	70656	73363	61968	212	72821			04:40:21	22896	32209	215	75783	22536	31304	223	73457			04:40:21	13226	26151	286	72326	13975	22668	275	71503			04:40:17	68944	76092	230	61246
	04:42:21	79683	47567	209	70295	79072	44960	210	68761			04:42:21	73274	62752	203	73616	74209	61128	257	72279			04:42:21	22757	32154	153	75628	22613	31295	201	73579			04:42:21	13256	25680	270	72258	14184	22775	296	70426			04:42:17	68263	76574	148	61114
	04:44:21	79653	47912	186	70735	79713	45237	200	69024			04:44:21	72470	62948	222	71653	73755	62098	242	72526			04:44:21	22899	32027	183	76460	22768	31255	224	72841			04:44:21	13213	25805	310	71835	13909	22896	298	71302			04:44:17	68695	76747	184	62095
	04:46:21	79329	48315	190	70311	78510	45200	204	69039			04:46:21	72425	62906	221	71747	73010	62076	229	72185			04:46:21	22947	32222	191	75499	22774	31527	209	73162			04:46:21	13285	25895	268	72014	14069	22867	297	70715			04:46:17	68693	77402	223	61849
	04:48:21	81193	48055	213	70174	79260	46158	192	69694			04:48:21	72747	62549	188	72206	73857	62532	218	71732			04:48:21	23396	32078	199	76355	22559	31794	209	73856			04:48:21	13078	25893	338	72429	14229	23309	277	70421			04:48:17	69252	77160	229	60965
	04:50:21	80274	48678	174	70895	79619	45229	249	70207			04:50:21	72059	63411	216	72249	73948	61535	179	72644			04:50:21	23068	32049	193	75267	22917	31679	229	73270			04:50:21	13093	26128	293	71561	14132	23018	247	70857			04:50:17	68611	76905	181	61615
	04:52:21	80761	48650	247	70165	80681	45477	193	69639			04:52:21	72708	63594	204	71325	74846	62368	184	72646			04:52:21	22801	32095	204	76086	22863	32033	245	73113			04:52:21	13133	26799	303	71348	14023	23057	277	71109			04:52:17	70164	78363	189	61880
	04:54:21	79975	48769	215	71205	79035	46166	183	70065			04:54:21	71936	63178	238	72448	74758	62803	188	72783			04:54:21	23242	32250	205	76733	23002	31909	231	73798			04:54:21	13063	26127	268	72017	14055	23244	263	72272			04:54:17	69318	77123	183	61381
	04:56:21	80712	49398	192	69989	81484	45825	225	69867			04:56:21	72704	63206	199	73340	75016	62539	249	73114			04:56:21	23448	32312	176	75604	22869	31900	219	73405			04:56:21	13326	26143	266	72288	14260	22948	257	71600			04:56:17	69784	77927	206	61830
	04:58:21	80768	48948	172	70423	81133	46498	210	70362			04:58:21	72263	63851	235	72439	74316	62702	236	72812			04:58:21	23484	32798	210	77062	22919	31743	227	73197			04:58:21	13178	26359	263	72443	14067	23241	255	71773			04:58:17	70046	77469	182	62348
	05:00:21	81843	48551	204	70671	80557	46581	209	69334			05:00:21	72796	63525	206	71599	73842	63374	199	71726			05:00:21	23561	32552	188	77069	22911	32140	226	74019			05:00:21	13279	26330	258	72208	14049	23039	268	71478			05:00:17	70537	77319	171	61787
	05:02:21	80140	49473	182	71520	81212	46594	215	69862			05:02:21	72835	64217	210	70718	74608	62806	207	71846			05:02:21	23482	32412	193	76040	22920	32141	216	73865			05:02:21	13031	26187	277	72239	14189	22987	276	71706			05:02:17	70400	78184	185	62073
	05:04:21	81387	48749	207	71051	80689	47085	224	69145			05:04:21	72963	63634	200	72807	75172	63906	204	71769			05:04:21	23520	32667	199	75161	23069	32042	201	72964			05:04:21	13109	26142	291	73121	14115	23004	258	71469			05:04:17	70427	78472	226	62043
	05:06:21	82715	49594	208	70564	80771	46494	209	70383			05:06:21	72627	63551	241	72311	73687	62998	212	72162			05:06:21	23698	32761	197	76941	23072	32640	220	74924			05:06:21	13229	26301	304	72845	14274	22944	280	71906			05:06:17	70888	79082	171	62636
	05:08:21	81715	50165	177	70731	81958	46684	235	69625			05:08:21	72571	64199	214	72504	74765	63151	222	73536			05:08:21	23400	32539	231	76947	23150	32092	222	73407			05:08:21	13227	26378	248	72819	14147	23156	277	70931			05:08:17	70642	79217	183	61424
	05:10:21	81447	50006	203	71291	81556	47405	229	69663			05:10:21	73071	63794	190	72283	73625	63804	206	71803			05:10:21	23653	32761	217	77759	23299	32105	226	73050			05:10:21	13338	26389	247	72685	14154	23068	284	71585			05:10:17	70982	79430	202	62567
	05:12:21	81670	50357	192	70560	80164	47858	241	69036			05:12:21	73096	63385	224	73054	73925	63281	203	72548			05:12:21	23556	32565	173	77234	23352	32335	207	73598			05:12:21	13279	26341	302	72816	14252	23061	308	71099			05:12:17	70966	79256	201	62927
	05:14:21	81850	50282	228	70984	80778	47208	200	69452			05:14:21	72989	64319	177	72669	75973	63197	176	73131			05:14:21	23807	33356	168	75934	23281	32324	205	73849			05:14:21	13202	26597	270	73889	14296	23349	264	71952			05:14:17	70603	78728	181	62629
	05:16:21	81904	50407	189	72229	81361	47505	208	69674			05:16:21	72834	64043	208	72333	75445	62488	191	72019			05:16:21	23763	32715	190	76269	23282	32030	244	74685			05:16:21	13087	26286	287	73405	14037	23127	290	71465			05:16:17	71844	78439	191	62409
	05:18:21	81570	50164	196	72018	82445	47818	207	70079			05:18:21	73630	63188	195	72647	75094	63212	221	72974			05:18:21	24190	33110	188	76835	23524	32934	239	74007			05:18:21	13344	26638	298	72982	14180	23204	277	72185			05:18:17	72130	79304	179	61807
	05:20:21	82170	50979	195	71382	82963	48203	231	70523			05:20:21	72663	63627	219	73192	74698	63290	197	74014			05:20:21	23794	33132	215	77045	23697	32500	204	72705			05:20:21	13114	26413	286	73689	14205	23415	279	70982			05:20:17	71163	79425	201	62336
	05:22:21	82115	50570	211	71294	82963	48612	181	69758			05:22:21	73138	64104	210	72838	74589	63122	251	72639			05:22:21	23790	33332	191	76660	23383	32508	270	75236			05:22:21	13285	26515	244	72627	14097	23325	289	72304			05:22:17	71351	80094	166	62376
	05:24:21	83796	50767	175	70894	81768	47669	208	69774			05:24:21	72212	64345	195	73061	73510	63384	223	73078			05:24:21	24038	33305	214	76237	23448	33239	203	74779			05:24:21	13162	26513	259	72608	14131	22876	321	71841			05:24:17	73151	78734	181	62832
	05:26:21	83367	50446	207	70432	82334	48136	172	70095			05:26:21	73283	63625	242	72986	74615	63025	224	72560			05:26:21	23992	33133	218	77495	23315	32806	225	73351			05:26:21	13304	26416	300	73606	14022	23152	260	71921			05:26:17	71928	80765	180	62163
	05:28:21	84354	50734	190	71056	82226	48177	208	70931			05:28:21	72730	64107	214	73034	74386	63378	183	72243			05:28:21	23930	33355	191	77278	23302	32860	220	73916			05:28:21	13308	26582	292	73045	14103	23086	281	71427			05:28:17	72197	78792	200	62253
	05:30:21	83227	50939	202	71311	82512	48382	205	70633			05:30:21	73441	64526	219	71687	74558	62496	155	72938			05:30:21	24115	33444	215	77214	23327	32796	246	74116			05:30:21	13245	26405	317	72627	14238	23154	277	72361			05:30:17	72139	79595	219	63218
	05:32:21	83009	51313	200	71488	83491	48658	235	70456			05:32:21	72276	63917	187	71909	73830	63934	213	72222			05:32:21	23984	33470	211	77188	24021	32764	219	73500			05:32:21	13299	26469	269	73139	14083	23034	288	71235			05:32:17	72410	79216	211	62509
	05:34:21	83437	51156	209	71563	82794	48992	215	69968			05:34:21	72870	64010	221	72283	74459	62239	212	73433			05:34:21	23984	33605	193	76810	23724	32561	204	74534			05:34:21	13221	26250	315	73654	14172	23023	293	70967			05:34:17	72953	80293	183	62557
	05:36:21	82938	51349	228	70390	81871	48742	188	70789			05:36:21	72815	64047	202	72768	74126	62483	233	73349			05:36:21	23876	33481	211	77248	23869	32621	251	74561			05:36:21	13291	26746	266	73164	14269	23176	296	72413			05:36:17	71805	79421	220	62496
	05:38:21	83991	51514	195	71538	83301	48464	238	70526			05:38:21	72918	64120	251	72418	73927	63176	218	72404			05:38:21	24155	33321	189	76445	23832	33408	239	73202			05:38:21	13238	26738	265	74523	14167	23082	327	71440			05:38:17	72610	79484	175	62892
	05:40:21	83068	51113	194	70510	83716	49097	220	70059			05:40:21	72644	64481	194	72488	73685	62714	215	72491			05:40:21	24164	33270	190	77067	23974	33238	194	73575			05:40:21	13357	26180	308	73103	14242	23583	285	71913			05:40:17	73239	79872	198	62967
	05:42:21	83129	51912	174	70995	83173	49248	200	69262			05:42:21	72972	64088	203	72607	74593	63320	222	73217			05:42:21	24125	33092	181	79303	23780	32830	212	74096			05:42:21	13298	26410	287	72431	14224	23747	277	71968			05:42:17	72966	80364	174	62409
	05:44:21	83738	51802	165	71046	82667	49105	202	69740			05:44:21	74559	64517	245	72791	74131	63017	183	72842			05:44:21	24208	33241	218	77129	23977	32670	206	74197			05:44:21	13219	26724	281	72576	13987	22898	269	71389			05:44:17	73748	80365	205	62365
	05:46:21	83876	52009	214	70741	83228	48846	176	70741			05:46:21	72957	63847	202	72149	74733	63056	224	73150			05:46:21	24258	33320	198	76658	24179	33027	211	73181			05:46:21	13299	26313	296	72924	14046	23407	281	72244			05:46:17	72719	80266	170	62523
	05:48:21	84441	51328	188	71602	83239	48987	219	71091			05:48:21	73722	64367	178	72391	73961	62775	175	72838			05:48:21	24302	32800	191	76413	24011	33243	222	72752			05:48:21	13285	26618	296	72521	14132	23074	259	72076			05:48:17	72479	79862	183	62562
	05:50:21	83357	52159	201	71114	83654	49388	227	69624			05:50:21	73266	64268	211	71757	74417	63313	216	72596			05:50:21	24024	33338	192	76002	23784	33054	201	73683			05:50:21	13115	26628	272	71982	14210	23210	294	71106			05:50:17	72965	79710	196	63337
	05:52:21	83791	52063	217	70932	84501	48707	210	69667			05:52:21	72459	65032	202	72388	74795	63473	211	72178			05:52:21	24185	33423	203	76012	23640	33206	175	73720			05:52:21	13184	26461	301	73194	14281	23356	287	71974			05:52:17	74314	80271	224	62075
	05:54:21	83973	52234	206	70986	83730	48928	224	69548			05:54:21	73032	64226	211	73021	75432	63585	236	72341			05:54:21	24086	33547	233	76143	23818	32486	224	74465			05:54:21	13088	25943	259	72577	14144	22876	282	71870			05:54:17	73040	80540	202	62132
	05:56:21	83129	51362	208	71124	83063	49595	200	70098			05:56:21	72818	64265	210	72718	74384	63189	190	74177			05:56:21	24085	33659	210	76715	23797	33105	234	73723			05:56:21	13117	26367	293	72402	14108	23449	302	71224			05:56:17	73913	80417	226	62319
	05:58:21	83202	51802	153	70914	84023	49317	188	70232			05:58:21	73726	64173	189	72664	74410	62613	216	73166			05:58:21	24480	33856	179	76438	23593	33586	210	73263			05:58:21	13198	25918	293	73062	14220	23325	272	72138			05:58:17	74222	80290	222	62303
	06:00:21	84757	52166	214	71225	83699	49853	219	69551			06:00:21	72361	63496	208	72199	73552	62491	212	74557			06:00:21	24373	33893	189	76338	24028	33282	203	73152			06:00:21	13104	27406	263	72729	14198	23113	230	71700			06:00:17	73439	80242	196	62819
	06:02:21	83898	52257	204	70561	83089	49259	197	70777			06:02:21	72530	64190	226	72136	73995	63725	251	72653			06:02:21	24486	33653	236	75860	24107	33162	235	73573			06:02:21	13280	26866	263	72946	14172	23189	310	70825			06:02:17	74964	79697	218	62668
	06:04:21	83524	52582	232	70740	83717	49604	193	70740			06:04:21	72773	64224	215	72108	74424	62541	223	74297			06:04:21	24356	33941	201	77468	23892	33572	241	73499			06:04:21	13162	27253	235	72985	14183	23005	277	71193			06:04:17	73860	80637	209	62892
	06:06:21	84351	52064	202	70785	83162	50190	210	70571			06:06:21	73114	63874	196	71322	74132	62676	209	72832			06:06:21	24326	34097	194	76744	24402	33423	200	73506			06:06:21	13182	26708	299	72354	14094	23455	248	72060			06:06:17	73358	80475	174	62497
	06:08:21	83938	52547	216	70469	83185	50257	231	70569			06:08:21	74182	63443	210	72649	73297	63158	215	73960			06:08:21	24436	33777	214	75780	24191	33218	217	73447			06:08:21	13284	27179	292	72593	14104	23375	311	72346			06:08:17	74159	80333	206	62563
	06:10:21	84287	52246	188	70962	83704	49836	218	70315			06:10:21	72453	63270	206	71849	74581	62068	204	73486			06:10:21	24224	34066	213	76161	24117	33485	233	73100			06:10:21	13140	27259	286	72652	14186	23270	320	71431			06:10:17	74797	80881	207	63281
	06:12:21	83905	51766	201	70953	83533	50045	199	70354			06:12:21	71956	63931	211	72441	74539	62718	214	73745			06:12:21	24333	33635	193	77505	24171	33963	264	73967			06:12:21	13181	26870	263	72665	14187	22883	313	71863			06:12:17	74052	79732	182	62616
	06:14:21	84766	52805	202	71315	84520	50142	227	70618			06:14:21	71759	64144	236	72963	74349	62382	231	73444			06:14:21	24322	33858	218	76665	23911	33823	231	73831			06:14:21	13268	26771	292	73432	14094	23350	277	71265			06:14:17	74013	81365	236	63282
	06:16:21	84229	52571	187	71161	84858	50523	245	70561			06:16:21	72354	64230	222	72787	74217	63356	179	73184			06:16:21	24328	33848	196	77180	24463	33428	193	73837			06:16:21	13162	26758	305	72307	14279	22961	314	71895			06:16:17	74397	80659	231	63016
	06:18:21	83722	53069	213	71060	85114	49796	216	69412			06:18:21	72513	64612	195	72511	73926	62326	215	73621			06:18:21	24030	33935	182	76221	24087	33582	210	74784			06:18:21	13185	26995	284	72975	14127	23586	310	72302			06:18:17	74072	80400	246	63004
	06:20:21	83985	52885	208	70987	83893	49434	205	69806			06:20:21	73180	64224	252	72588	73287	63333	226	73182			06:20:21	24287	34004	210	76487	24043	33575	198	73571			06:20:21	13099	26794	334	72486	14336	22998	290	72358			06:20:17	74504	81450	169	63050
	06:22:21	83769	52636	179	71778	83900	50478	231	70302			06:22:21	73656	64103	217	72886	73605	63109	232	72822			06:22:21	24102	34354	201	77295	24264	33543	209	73902			06:22:21	13214	26966	301	73685	14351	23085	281	70911			06:22:17	75291	81321	182	63736
	06:24:21	83605	51836	211	71871	83377	50069	244	69752			06:24:21	73106	63591	233	73228	73900	62557	217	72995			06:24:21	24392	33963	175	77759	24103	33555	227	74349			06:24:21	13290	26886	287	72470	14212	23134	289	71561			06:24:17	74866	80864	189	63083
	06:26:21	84442	52856	199	70652	84674	50335	205	69660			06:26:21	72731	64002	226	73168	74312	63088	212	73132			06:26:21	24659	33916	200	76492	24163	33375	218	72852			06:26:21	13189	26661	302	72818	14112	23208	267	70283			06:26:17	74707	80956	187	62706
	06:28:21	83401	52618	198	71500	83667	50042	204	70613			06:28:21	71726	64267	191	73422	74625	62828	220	73839			06:28:21	24665	33900	207	77201	24356	33515	209	73599			06:28:21	13077	27006	283	73831	14149	23135	267	72330			06:28:17	75055	80581	182	63328
	06:30:21	83771	52144	166	70734	83919	50453	203	70165			06:30:21	72730	64514	208	72377	73625	63455	220	73639			06:30:21	24279	34203	203	75575	24196	33622	175	73834			06:30:21	13287	26736	298	72110	14094	23262	271	70751			06:30:17	75297	80166	216	63043
	06:32:21	84797	52711	199	70363	84026	50117	202	70203			06:32:21	71012	64357	231	72835	74242	62779	180	73576			06:32:21	24363	33908	178	76480	24267	33711	206	73166			06:32:21	12943	27004	317	73973	14044	23092	308	72581			06:32:17	74766	81643	209	63061
	06:34:21	84588	53163	182	70100	84931	50675	206	69058			06:34:21	71446	64366	200	72171	74002	63528	209	73821			06:34:21	24161	34146	175	76431	24217	33618	190	74288			06:34:21	13305	26958	323	73334	14077	23282	303	70915			06:34:17	74349	80349	193	62194
	06:36:21	84510	52664	198	72156	85042	50923	187	69497			06:36:21	72470	64608	207	73146	73570	62628	173	72940			06:36:21	24420	34128	211	77058	24268	33174	213	73308			06:36:21	13238	26753	265	73067	14051	22995	332	71106			06:36:17	74373	80709	250	63476
	06:38:21	83545	53135	217	70407	85640	50642	208	69947			06:38:21	72263	64355	197	72932	74147	62486	211	73497			06:38:21	24601	33973	213	76553	24358	33465	230	72914			06:38:21	13264	27007	301	72691	14007	22833	272	71654			06:38:17	75441	81297	217	63127
	06:40:21	84510	52892	205	70318	84515	50566	207	71108			06:40:21	72114	64176	227	73503	73834	62703	248	73358			06:40:21	24174	34161	216	77257	24436	34495	249	73222			06:40:21	12976	26999	267	71320	14115	22899	303	72431			06:40:17	74708	79545	246	61986
	06:42:21	85304	53063	216	71775	84258	50090	231	69628			06:42:21	71774	64599	207	72247	73211	62699	209	73024			06:42:21	24332	33997	160	75627	24378	34060	212	73836			06:42:21	13197	26893	299	72837	14086	23221	234	71356			06:42:17	75469	80143	222	63031
	06:44:21	85324	53418	182	70883	84202	50307	203	69916			06:44:21	72112	64400	216	73482	73742	63314	165	72631			06:44:21	25024	34181	193	76194	23935	34121	192	73800			06:44:21	13435	26832	266	72048	14399	23511	276	71312			06:44:17	76937	80824	233	62357
	06:46:21	84907	52801	208	70369	84958	50092	178	70364			06:46:21	72783	64875	223	73924	73406	62487	221	73476			06:46:21	24482	34163	171	75959	24404	33575	268	73293			06:46:21	13095	26778	297	72972	14088	23218	300	71372			06:46:17	75967	80870	235	62662
	06:48:21	83331	52986	162	70929	83680	50243	188	69871			06:48:21	72191	63332	247	72768	73786	62254	221	73121			06:48:21	24506	34120	181	76297	24503	34129	239	72655			06:48:21	13200	26848	278	73144	14040	23306	244	71536			06:48:17	76139	80597	223	62850
	06:50:21	83407	53027	208	70019	83374	50279	184	70645			06:50:21	71285	64173	219	72998	72896	62117	249	73256			06:50:21	24699	34007	192	76151	24278	33938	193	72144			06:50:21	13194	26703	258	72743	14148	23245	306	71202			06:50:17	76634	81673	242	61944
	06:52:21	83923	52137	196	70996	84118	51203	225	70114			06:52:21	71883	64702	221	73520	73348	62376	192	73288			06:52:21	24644	34213	227	77169	24584	33975	200	72576			06:52:21	13050	26955	337	73466	14176	23058	306	72487			06:52:17	76909	80925	203	62111
	06:54:21	84583	52848	204	71353	84246	50994	192	70114			06:54:21	71698	63948	206	72374	73792	62795	200	73189			06:54:21	24689	33510	230	75745	24148	33778	207	73429			06:54:21	13183	26929	317	71641	14027	23357	328	71612			06:54:17	77094	79821	153	63368
	06:56:21	83737	53296	212	70292	84884	50139	218	69563			06:56:21	72732	64359	210	72811	73147	62520	215	72835			06:56:21	24494	34452	210	76559	24536	33393	198	73754			06:56:21	13229	26940	261	71816	14221	23020	291	71863			06:56:17	75715	80493	192	62244
	06:58:21	82970	53442	191	70652	83492	50649	218	69788			06:58:21	71752	63687	205	72880	73107	62393	197	73099			06:58:21	24497	34187	178	76107	24476	33651	218	72431			06:58:21	13292	26601	292	73175	14241	23474	265	71213			06:58:17	76870	81692	210	62731
	07:00:21	84789	52835	220	71197	84086	50563	190	70238			07:00:21	71583	63748	216	73071	72677	62961	184	72918			07:00:21	24556	34224	207	77059	24641	33888	224	72920			07:00:21	13264	27245	296	72025	14012	23222	251	72066			07:00:17	76677	81187	219	62998
	07:02:21	84379	52866	193	71046	84050	50122	222	69804			07:02:21	71698	64364	209	73248	73861	63009	207	73026			07:02:21	24539	34325	231	76538	24460	33932	207	72443			07:02:21	13318	26590	326	70790	14125	23255	269	71061			07:02:17	78212	80573	222	62893
	07:04:21	84096	53401	186	71787	84255	50569	197	69219			07:04:21	71951	63464	202	73558	73268	62875	214	72856			07:04:21	24329	33779	214	76676	23992	33565	222	73407			07:04:21	13363	26673	269	71884	14061	23323	301	71757			07:04:17	76420	80977	184	62748
	07:06:21	85072	52852	195	69914	84959	50312	189	69516			07:06:21	72068	63638	217	73092	73139	63058	228	73111			07:06:21	24901	34323	217	76936	24450	34320	221	74017			07:06:21	13200	27170	283	71451	14066	23238	299	71935			07:06:17	77354	80790	247	62789
	07:08:21	84534	52972	246	70542	84469	51319	204	69192			07:08:21	71433	63436	213	73368	75319	62620	205	73337			07:08:21	24510	34196	246	76299	24354	34106	225	72879			07:08:21	13225	26551	263	72492	13913	23135	299	71711			07:08:17	77233	80476	195	62774
	07:10:21	85320	53306	199	70807	84127	50912	205	69556			07:10:21	72400	63381	203	72901	75494	62659	223	73137			07:10:21	24467	34374	216	76010	24422	34057	201	71574			07:10:21	13275	27029	289	72286	14032	23186	279	70317			07:10:17	76646	80399	200	63008
	07:12:21	83815	52995	184	71005	84967	50988	192	69818			07:12:21	72085	63852	245	72304	74473	62410	205	72616			07:12:21	24950	34427	212	75742	24694	33837	203	72555			07:12:21	13226	26614	286	72092	14151	22935	300	71291			07:12:17	76874	81337	188	61791
	07:14:21	83990	53441	192	69802	84599	51174	204	70011			07:14:21	71924	63258	213	74067	74763	62321	181	72429			07:14:21	24579	34361	216	77129	24267	33665	201	72657			07:14:21	13178	27142	278	72124	14060	23374	297	71187			07:14:17	77545	80678	222	62344
	07:16:21	83537	52912	229	71326	84851	51361	208	69689			07:16:21	71673	63997	224	73833	74674	61798	204	73379			07:16:21	24681	34234	170	76609	24507	34411	202	72352			07:16:21	13254	26922	289	72826	13985	23407	307	72012			07:16:17	77625	81432	215	63053
	07:18:21	84440	54096	184	70094	83743	50678	223	69394			07:18:21	72085	63698	243	73047	75210	61813	185	72777			07:18:21	24605	34183	187	77099	24506	33747	209	72187			07:18:21	13229	27432	271	71982	14224	23179	306	72573			07:18:17	76872	80554	221	62713
	07:20:21	83440	54370	188	70230	85137	50547	201	69906			07:20:21	71662	64558	192	73638	74069	62271	247	72525			07:20:21	24490	33866	227	76213	24436	33633	230	72328			07:20:21	13084	26876	290	71714	14226	23094	322	71148			07:20:17	77663	80670	225	62605
	07:22:21	83797	54312	208	71031	84369	50516	208	70352			07:22:21	72309	63379	205	72793	74753	62298	196	73100			07:22:21	24739	33634	214	76821	24355	34189	237	72775			07:22:21	13240	27250	279	71621	14236	23324	298	71843			07:22:17	77139	81275	250	62438
	07:24:21	84506	53876	232	71031	83397	51436	203	70129			07:24:21	72111	64054	230	73393	75143	62584	205	72643			07:24:21	24754	34172	188	75853	24527	34209	217	72508			07:24:21	13201	26667	274	72511	14258	22932	319	72050			07:24:17	77941	80852	201	63032
	07:26:21	83345	53452	189	70051	84088	50425	231	68976			07:26:21	71483	64396	206	72644	74831	62070	201	72751			07:26:21	24765	34040	227	76200	24435	34046	258	71930			07:26:21	13241	26973	289	71790	14094	23156	271	71643			07:26:17	77179	80075	257	62463
	07:28:21	83225	54088	194	70664	83380	50722	181	70867			07:28:21	71693	63361	240	72276	73912	63241	240	73032			07:28:21	24481	34103	194	76362	24572	34257	220	73564			07:28:21	13256	26654	319	71822	14098	23140	286	71750			07:28:17	78103	80430	217	62243
	07:30:21	83384	54382	206	70474	84492	50930	198	70874			07:30:21	72925	63228	198	72516	74087	63931	214	73389			07:30:21	24450	33935	203	77440	24456	33961	224	72346			07:30:21	13225	26379	307	71577	13910	23189	291	71466			07:30:17	76945	80326	189	62471
	07:32:21	83683	53920	217	70289	83215	50906	224	69773			07:32:21	71622	62874	225	73534	74523	63595	218	73038			07:32:21	24511	34434	224	76385	24381	33651	218	72378			07:32:21	13187	26696	296	71985	14049	23065	288	71219			07:32:17	78082	80628	213	63444
	07:34:21	83355	54650	197	69874	84706	50056	191	69276			07:34:21	72237	64514	239	72493	74717	63831	219	73123			07:34:21	24682	34083	228	76233	24491	34053	218	72672			07:34:21	13179	26805	300	71935	14004	22943	265	71273			07:34:17	78191	80325	230	62564
	07:36:21	83874	53968	201	70210	84379	50665	211	69015			07:36:21	71961	65018	202	72779	73515	64303	224	72509			07:36:21	24777	34263	201	76861	24497	33769	215	72323			07:36:21	13169	26648	330	71628	13855	23031	305	71413			07:36:17	77370	80684	214	62181
	07:38:21	82776	53698	205	70513	85504	51372	219	70306			07:38:21	70304	63999	213	73912	75071	63345	220	73802			07:38:21	24696	34140	216	77254	24588	33687	218	72184			07:38:21	13102	26535	271	71633	14230	23083	347	72434			07:38:17	76749	80592	168	62513
	07:40:21	83531	54816	203	71196	84783	51253	199	69854			07:40:21	71738	64044	219	72996	72996	63296	202	72433			07:40:21	24957	33907	220	77271	24752	33707	237	71646			07:40:21	13373	26547	283	72494	14076	23114	306	70840			07:40:17	76992	81016	199	63584
	07:42:21	82521	53442	241	71643	84166	50838	209	68852			07:42:21	72445	65081	202	73563	74950	63758	198	73434			07:42:21	24728	34686	222	75763	24201	33658	205	71152			07:42:21	13237	26787	278	71993	14020	23094	332	72229			07:42:17	77142	81074	216	62124
	07:44:21	83040	54234	198	70898	85028	51016	220	69563			07:44:21	72735	64597	187	73260	74651	63563	209	73231			07:44:21	24953	35097	185	76512	24443	34421	226	71472			07:44:21	13237	26695	368	71887	14095	23418	302	71133			07:44:17	77587	81178	201	62330
	07:46:21	82924	53816	178	70922	85200	50998	215	68925			07:46:21	72027	64396	184	73176	73527	63092	187	72446			07:46:21	24752	34798	208	76038	24718	33608	198	72356			07:46:21	13164	26616	304	71929	14142	23141	282	71795			07:46:17	76917	81978	222	62944
	07:48:21	83672	55102	181	70970	84315	50714	182	70933			07:48:21	71444	64508	227	72484	74495	63744	248	73814			07:48:21	24861	34720	214	75513	24483	34038	228	72984			07:48:21	13179	26795	302	73120	14126	23086	307	71814			07:48:17	77537	80469	143	62880
	07:50:21	83567	54771	194	71237	84404	51293	201	69096			07:50:21	72403	64310	190	73578	75541	63669	235	72797			07:50:21	24819	35419	229	76842	24471	33712	231	74180			07:50:21	13027	26652	310	71479	14252	22879	293	72186			07:50:17	77649	81041	183	62234
	07:52:21	82908	54376	187	71077	83803	50775	205	69141			07:52:21	72083	64576	238	72498	73974	62947	210	72668			07:52:21	24686	35236	205	76643	24902	34253	254	73562			07:52:21	13293	26737	304	72087	14018	23602	295	70796			07:52:17	78229	80140	222	62139
	07:54:21	83050	54189	214	69962	83336	50657	214	69768			07:54:21	71925	64325	198	73555	73608	63379	218	72665			07:54:21	24813	34983	194	76344	24677	33792	205	74600			07:54:21	13181	27161	321	71751	14073	22944	304	70574			07:54:17	76300	80201	217	62122
	07:56:21	82627	53691	184	71316	83738	50324	193	68650			07:56:21	72297	65457	211	72911	74753	63005	250	74261			07:56:21	24880	35499	206	76056	24644	33732	218	73312			07:56:21	13109	26575	270	71797	14062	23340	302	71627			07:56:17	77186	80556	241	62138
	07:58:21	83971	54316	197	70806	84206	50722	178	69867			07:58:21	71564	64437	191	72278	73409	63326	178	73397			07:58:21	24542	34848	225	76278	24302	33926	216	74860			07:58:21	13159	26324	336	72141	14173	23066	293	71477			07:58:17	77263	80150	237	62285
	08:00:21	83055	54347	201	70204	84816	51291	199	68860			08:00:21	71144	64264	216	72103	73793	63528	199	72861			08:00:21	24461	35015	202	76273	24704	34304	196	73452			08:00:21	13131	26580	275	71666	14089	23076	324	71491			08:00:17	76493	80014	196	62529
	08:02:21	82910	54927	173	71895	84043	50715	220	69413			08:02:21	71132	63831	244	73848	74725	63787	168	73087			08:02:21	24695	35243	261	76680	24427	33905	223	74984			08:02:21	13215	26836	329	70954	14127	23245	275	71156			08:02:17	77778	80097	173	62676
	08:04:21	82626	54362	176	70998	82974	50421	225	69272			08:04:21	70635	64562	257	73149	73582	62811	210	73218			08:04:21	24491	35135	198	76475	24386	33982	251	73676			08:04:21	13329	26479	312	71769	14218	23100	316	72638			08:04:17	77202	80112	227	61935
	08:06:21	82655	53979	185	70301	84108	51197	252	68977			08:06:21	71969	64363	231	73610	74370	63227	225	73663			08:06:21	24806	35118	202	76955	24625	33768	201	73018			08:06:21	13377	26448	298	71203	14116	23314	287	71111			08:06:17	77871	80399	222	62291
	08:08:21	83201	54859	188	70924	83487	51712	225	70186			08:08:21	70652	64087	217	72691	74391	63242	225	72118			08:08:21	24782	35308	202	75927	24679	33709	197	74452			08:08:21	13151	26127	304	71594	13889	23102	259	71562			08:08:17	77049	80223	228	62216
	08:10:21	84408	54597	218	70775	83882	51079	197	68836			08:10:21	71598	64695	218	72995	73897	63384	159	72138			08:10:21	24557	35198	239	75103	24833	33799	219	74582			08:10:21	13147	26835	269	72757	14113	23138	297	70968			08:10:17	77342	81124	197	62651
	08:12:21	84770	54137	204	69737	84199	50883	184	68793			08:12:21	72200	64494	196	72426	75073	63142	182	72992			08:12:21	24726	35109	212	75922	24103	34132	224	73764			08:12:21	13181	26632	288	71590	14116	23322	307	72163			08:12:17	76785	79425	213	62137
	08:14:21	84471	54448	186	70106	83468	50864	237	68886			08:14:21	71684	63612	236	73194	74195	62793	213	72471			08:14:21	24686	35306	240	76483	24744	34090	212	74062			08:14:21	13127	26459	260	71690	13886	23424	277	71902			08:14:17	77610	79648	233	62497
	08:16:21	84846	54662	206	71000	83805	50494	215	69086			08:16:21	72109	63973	208	72385	74470	63827	188	72817			08:16:21	24863	34979	241	76062	24834	33937	207	73708			08:16:21	13189	26293	338	70909	14058	23166	286	71044			08:16:17	77855	79967	231	62075
	08:18:21	84213	53877	208	70580	83949	50698	200	68259			08:18:21	72501	63545	235	72838	74852	62726	221	72767			08:18:21	24785	34865	175	76270	24286	33868	236	74117			08:18:21	13273	26946	331	71202	14150	23090	286	71969			08:18:17	76762	80545	197	62056
	08:20:21	85004	54190	162	70553	84142	51108	233	69280			08:20:21	72176	64172	176	72337	74191	62956	223	72853			08:20:21	24573	35209	241	76063	24601	34269	204	73374			08:20:21	13002	26575	300	71615	14020	23184	284	71410			08:20:17	77459	80659	215	62952
	08:22:21	84435	54045	163	70759	84009	50909	218	68538			08:22:21	71873	64325	256	73047	75161	62708	205	72692			08:22:21	24742	35684	204	76864	24493	33800	233	74454			08:22:21	13398	26536	296	73107	14234	23378	300	72108			08:22:17	77059	79639	228	62024
	08:24:21	85208	54409	254	71289	84000	51344	190	68404			08:24:21	73048	63376	234	72811	74663	61936	224	72765			08:24:21	24760	35413	208	75742	24529	33878	242	73983			08:24:21	13395	26547	307	72791	14174	23154	306	72537			08:24:17	77670	81346	205	63503
	08:26:21	85455	53728	197	70196	84158	50615	227	68665			08:26:21	72744	64248	214	73089	74601	62252	216	72817			08:26:21	24817	35217	213	76572	24759	33945	224	73898			08:26:21	13063	26251	315	73203	13997	23189	287	71742			08:26:17	77909	79925	214	62268
	08:28:21	84497	54101	179	70585	84409	51116	194	68931			08:28:21	72599	63649	197	72816	74448	63220	200	72831			08:28:21	24415	35523	214	75997	24839	34055	195	73393			08:28:21	13257	26663	314	73740	14119	23173	295	71624			08:28:17	77482	80258	215	62106
	08:30:21	85207	53853	220	70175	84899	50602	237	68577			08:30:21	73020	63851	213	73209	73660	63020	200	73102			08:30:21	24423	35258	220	75901	24608	33688	225	73390			08:30:21	13398	26568	307	73598	14115	23184	292	71817			08:30:17	77891	80231	221	62692
	08:32:21	84536	54676	168	70803	83481	50748	210	68694			08:32:21	72485	63712	192	73918	73820	62815	222	72184			08:32:21	24101	35129	205	76701	24194	34008	211	74106			08:32:21	13269	26643	306	72778	13792	23052	302	70945			08:32:17	77268	79849	196	62899
	08:34:21	84861	54026	163	70908	83791	50854	214	68786			08:34:21	72129	64432	204	72272	73854	63338	253	72533			08:34:21	24512	34839	199	76030	24438	33897	215	73968			08:34:21	13271	26665	301	73509	13925	23362	300	71080			08:34:17	76615	79431	235	61720
	08:36:21	84702	54118	199	70608	83649	50524	187	68748			08:36:21	72945	63948	201	73110	73147	63457	228	72014			08:36:21	24859	34953	189	76465	24694	33677	210	73382			08:36:21	13217	27029	285	73228	14086	22977	279	71324			08:36:17	77870	79763	208	62269
	08:38:21	83983	53806	192	70558	84254	51366	213	68707			08:38:21	72734	63784	240	72522	74619	63325	234	72621			08:38:21	24687	35028	217	75923	24550	33863	222	73290			08:38:21	13290	27106	279	72819	13831	23057	307	72350			08:38:17	77722	80636	192	63618
	08:40:21	84433	53760	240	71440	83600	50606	172	68261			08:40:21	72339	63070	227	72567	74420	62924	218	73105			08:40:21	24737	35220	217	76667	24253	34017	212	74304			08:40:21	13239	26691	286	73550	14041	23041	332	71617			08:40:17	76528	79068	221	62130
	08:42:21	84760	53963	197	70628	84129	50466	222	68603			08:42:21	72026	64910	240	73341	73770	63323	181	72625			08:42:21	24287	34914	207	76311	24376	34057	234	74958			08:42:21	13241	26651	301	74319	14066	23115	306	70254			08:42:17	77779	80238	163	62684
	08:44:21	85352	54132	226	70183	84540	50692	190	69218			08:44:21	73588	64063	187	72982	74319	63505	242	71784			08:44:21	24637	35512	202	76237	24291	34008	218	73775			08:44:21	13185	26669	307	73022	14001	23228	288	70815			08:44:17	76730	79874	242	62677
	08:46:21	85478	54431	198	70070	84417	51628	225	68822			08:46:21	72815	64371	203	73543	74859	63766	201	72599			08:46:21	24558	35619	190	75712	24790	33848	222	73367			08:46:21	13210	26957	313	72548	14016	23025	264	71346			08:46:17	77135	79752	204	62109
	08:48:21	84443	54092	198	70491	83713	50721	223	68668			08:48:21	72460	64133	164	73282	74870	63658	218	73317			08:48:21	24280	34614	211	76068	24407	34105	231	74085			08:48:21	13250	26780	312	72864	14155	23303	262	70971			08:48:17	77461	80730	211	62200
	08:50:21	84499	53676	224	70195	84700	50513	193	68608			08:50:21	71858	64201	219	73187	74487	63351	240	72032			08:50:21	24718	34934	230	76147	24633	33927	221	74194			08:50:21	13386	26768	309	73171	13862	23141	316	71448			08:50:17	77430	80617	192	62285
	08:52:21	85136	53524	183	70416	84638	50716	190	69683			08:52:21	72558	64410	231	72012	73157	62869	225	73557			08:52:21	24136	34878	194	75933	24638	34323	206	74805			08:52:21	13048	26547	335	73565	13967	23334	292	71138			08:52:17	76832	79921	259	62464
	08:54:21	83948	54374	187	71274	84827	51206	208	68636			08:54:21	72437	63451	216	72809	73083	62551	208	72537			08:54:21	24285	35165	207	75807	24413	34260	259	73991			08:54:21	13338	26536	287	73229	14032	22981	280	70894			08:54:17	76667	81407	186	62556
	08:56:21	84148	53268	201	70133	84472	50906	196	69033			08:56:21	73381	63894	223	73054	73927	63675	204	72789			08:56:21	24536	35158	226	76777	24105	33680	217	73856			08:56:21	13189	26648	272	72966	14184	23315	260	72218			08:56:17	76688	80381	238	62477
	08:58:21	85096	53328	215	70027	83985	50947	202	68325			08:58:21	72838	64924	207	73348	74634	63521	209	73310			08:58:21	24462	35023	217	76631	24536	33498	233	74777			08:58:21	13098	26631	220	73447	14056	23185	296	71565			08:58:17	77709	80123	221	62467
	09:00:21	84378	54280	201	69839	84392	50921	208	68383			09:00:21	71982	63368	216	73084	73475	63378	170	72314			09:00:21	24287	34801	197	74888	24534	34546	212	73680			09:00:21	13363	26124	271	73330	13808	23121	276	71926			09:00:17	76701	80038	220	62743
	09:02:21	85102	53683	178	70381	83943	50605	210	68202			09:02:21	72305	64779	214	73138	74486	63791	194	72639			09:02:21	24019	35241	201	75872	24292	34144	194	74265			09:02:21	13341	26528	270	73000	13901	23262	329	71037			09:02:17	77816	80194	193	63668
	09:04:21	84426	53772	187	71208	84176	50729	207	68199			09:04:21	72612	64507	202	72162	74036	62679	181	72531			09:04:21	24121	35104	201	75299	24735	34147	255	73895			09:04:21	13062	26486	323	72068	14132	22861	326	71190			09:04:17	77114	80945	260	63117
	09:06:21	85223	54029	157	70184	83469	50779	221	68922			09:06:21	73002	64363	183	73254	73666	62321	240	72141			09:06:21	24220	35073	223	76006	24461	34465	209	73312			09:06:21	13251	26480	291	73532	13899	23130	324	70347			09:06:17	76838	79460	172	62445
	09:08:21	83934	53840	207	69716	83375	50923	205	68258			09:08:21	72660	63788	239	72707	73816	62206	219	72817			09:08:21	24035	35136	217	75899	24411	34061	231	73688			09:08:21	13113	26450	315	72328	13947	23328	286	71662			09:08:17	76603	78838	211	63068
	09:10:21	84425	53875	188	70673	83996	50410	233	68989			09:10:21	72406	64333	233	72557	74014	62906	206	73800			09:10:21	24066	35263	221	76232	24589	34436	212	72987			09:10:21	13436	26163	293	72652	14080	23377	273	71716			09:10:17	76703	79351	181	62910
	09:12:21	84195	54474	208	69962	83875	50867	246	68956			09:12:21	72187	63465	227	72727	73534	63190	234	72102			09:12:21	24241	35555	176	76563	24579	34327	219	74031			09:12:21	13368	26467	305	71812	14052	23361	303	70435			09:12:17	77091	79531	209	62205
	09:14:21	83959	54214	202	70065	83689	50729	207	68401			09:14:21	72294	64065	204	72315	72848	62846	190	73031			09:14:21	24109	35026	206	76391	24455	34076	217	74541			09:14:21	13296	26382	287	73291	14094	23016	303	70253			09:14:17	76748	79123	206	62334
	09:16:21	84466	53958	201	70247	83431	50833	198	69077			09:16:21	71753	64122	205	72772	74683	63319	207	73522			09:16:21	24207	34916	213	76497	24462	33746	231	73307			09:16:21	13027	26477	299	72584	13933	23151	315	71816			09:16:17	77915	81334	233	62077
	09:18:21	84031	53648	233	69894	84359	50288	212	68941			09:18:21	72556	64564	202	72916	74479	63204	226	72118			09:18:21	24423	35349	224	76975	24618	33610	232	73246			09:18:21	13048	26808	331	72600	13888	23030	326	70856			09:18:17	77586	80170	227	62307
	09:20:21	84197	54602	176	69263	83746	50547	239	67611			09:20:21	71707	64623	241	73059	73144	63243	220	72692			09:20:21	25088	34843	237	76319	24250	33929	186	74462			09:20:21	13203	26543	321	72671	13928	23305	344	71425			09:20:17	77376	79246	203	62362
	09:22:21	85318	54395	197	70194	83596	51147	232	68527			09:22:21	73053	62935	194	72606	73709	63026	241	73024			09:22:21	25087	35019	211	75457	24285	34157	256	73602			09:22:21	13065	26327	333	72462	14010	23261	291	71362			09:22:17	76890	80098	229	63100
	09:24:21	84372	53753	190	71095	83410	50389	211	68430			09:24:21	72218	64356	209	74804	74000	62774	232	72196			09:24:21	24576	35295	229	75994	24234	34279	207	74037			09:24:21	13170	26625	279	73409	13856	22870	295	70750			09:24:17	77538	79938	260	62997
	09:26:21	83789	53582	201	70189	83268	50699	212	68574			09:26:21	71729	63545	207	72746	73867	63545	252	72329			09:26:21	24874	34913	201	76217	24598	33995	210	73166			09:26:21	13238	26083	283	72543	13698	23228	292	70900			09:26:17	77143	80315	194	62678
	09:28:21	84478	54474	221	70171	83051	51189	215	68394			09:28:21	71468	64297	213	72944	73589	63300	203	72666			09:28:21	24849	34735	204	76606	24517	34024	198	73738			09:28:21	13037	26208	266	73085	13786	23062	313	70915			09:28:17	77754	79524	214	61964
	09:30:21	84445	54139	219	69595	83795	50257	207	68004			09:30:21	73475	63920	218	73416	74074	63137	189	72189			09:30:21	24691	35183	223	76531	24060	34093	227	73956			09:30:21	13245	26705	323	73650	13957	23488	282	71328			09:30:17	76792	79484	183	62899
	09:32:21	84029	54065	194	69954	83591	50778	234	68162			09:32:21	72190	63376	262	72467	73347	63071	211	72335			09:32:21	24719	35331	214	75948	24498	34259	198	74204			09:32:21	13107	26015	335	73275	13848	23040	301	71861			09:32:17	77084	79365	181	61836
	09:34:21	85237	53780	220	70684	83783	50942	190	68503			09:34:21	72539	64024	207	71804	73605	63034	206	72693			09:34:21	24840	34852	228	76048	24380	33795	254	73198			09:34:21	13131	26451	299	72798	14080	23158	233	70579			09:34:17	76210	79909	220	62227
	09:36:21	85223	54087	217	70294	83669	50675	198	68134			09:36:21	71893	63824	216	73733	72790	63725	236	73544			09:36:21	24549	35245	192	76388	24184	33793	211	74358			09:36:21	13109	26424	275	72721	13964	22995	296	70306			09:36:17	77128	79663	223	62697
	09:38:21	84465	53970	218	70654	83564	50510	231	68287			09:38:21	71535	64464	218	72335	74160	62250	200	73024			09:38:21	24874	35245	217	76341	24274	33492	200	74075			09:38:21	13099	25950	297	73381	14068	23000	307	70948			09:38:17	77860	79699	230	62392
	09:40:21	83906	53885	232	70521	83631	51165	211	68274			09:40:21	71776	64168	246	72389	73815	63127	235	71932			09:40:21	24835	34884	174	76325	24068	33971	223	73563			09:40:21	13260	26582	315	72333	14005	23019	329	71284			09:40:17	76851	80164	254	62685
	09:42:21	83714	54399	221	70009	84029	50545	243	68654			09:42:21	72841	63964	213	72867	73752	62892	230	72805			09:42:21	25006	34803	212	75565	24291	33834	233	73521			09:42:21	13035	26696	276	72226	13864	23181	299	71005			09:42:17	77483	79829	201	61713
	09:44:21	83777	53620	192	69936	83719	50704	226	69063			09:44:21	72758	63787	198	74243	73310	62170	223	72465			09:44:21	24797	34806	198	75415	24092	33752	198	73742			09:44:21	13273	26365	317	72603	13841	23123	297	71163			09:44:17	77290	79724	241	62765
	09:46:21	84022	53491	176	70046	83600	50657	208	68700			09:46:21	71755	65161	221	73109	73131	62967	226	72262			09:46:21	25115	34477	226	75052	24321	34038	215	73572			09:46:21	13260	26066	311	72376	14010	23161	269	70070			09:46:17	77185	79639	231	62422
	09:48:21	83748	54286	200	70372	84008	50150	215	69312			09:48:21	72145	63949	218	73160	73662	64162	193	71902			09:48:21	24555	34996	202	75247	24314	33905	197	73520			09:48:21	13194	26221	295	71694	13896	23082	301	71490			09:48:17	76952	79606	190	62282
	09:50:21	84009	54370	193	71391	83559	50051	217	68458			09:50:21	71761	63274	209	73063	72886	63188	216	72222			09:50:21	25214	35136	198	75447	24370	33682	221	74190			09:50:21	13214	26331	283	72954	13768	23061	302	70137			09:50:17	77873	79800	185	62213
	09:52:21	84358	54141	199	70237	83791	50495	230	67325			09:52:21	72611	65274	210	72030	73314	63166	215	71691			09:52:21	24696	35113	204	75771	24235	33953	225	73955			09:52:21	13356	26520	305	72980	13875	23092	323	71160			09:52:17	77347	79995	186	62617
	09:54:21	83192	53768	177	71619	83607	50832	228	68605			09:54:21	73107	63488	201	72582	73080	62960	231	71835			09:54:21	24646	35156	244	76043	24405	33887	252	72759			09:54:21	13061	26231	323	73045	13962	23248	279	70580			09:54:17	77278	78645	198	63125
	09:56:21	84113	53655	252	70723	83099	50606	209	68155			09:56:21	71734	63496	248	73938	73952	63518	223	72056			09:56:21	24741	35297	218	74795	24340	33860	213	74267			09:56:21	13304	26156	319	72765	13918	22993	306	70495			09:56:17	76059	79935	183	62107
	09:58:21	83656	54321	171	70315	84686	50465	214	67779			09:58:21	71727	63816	270	72975	72861	63113	190	73610			09:58:21	24689	35075	213	75258	24336	33718	202	73563			09:58:21	13282	26403	295	73479	14022	23433	306	71064			09:58:17	77081	78916	219	62453
	10:00:21	83434	54288	235	70247	83781	50675	200	68119			10:00:21	72013	63809	171	73407	73485	63144	205	72352			10:00:21	24584	35260	209	75204	24160	33624	233	73533			10:00:21	13036	26028	251	73038	13833	23173	305	70896			10:00:17	76154	79649	219	62179
[truncated: 4 more columns]

## Sheet: Figure 2a-S2
AARS1	Kinetic read	AARS1 5%	AARS1 2.5%	AARS1 1.25%	AARS1 0.625%	AARS1 5%	AARS1 2.5%	AARS1 1.25%	AARS1 0.625%		AARS2	Kinetic read	AARS2 5%	AARS2 2.5%	AARS2 1.25%	AARS2 0.625%	AARS2 5%	AARS2 2.5%	AARS2 1.25%	AARS2 0.625%		TLF	Kinetic read	TLF 10%	TLF 5%	TLF 2.5%	TLF 1.25%	TLF 10%	TLF 5%	TLF 2.5%	TLF 1.25%		EF-Tu	Kinetic read	EF-Tu 10%	EF-Tu 5%	EF-Tu 2.5%	EF-Tu 1.25%	EF-Tu 10%	EF-Tu 5%	EF-Tu 2.5%	EF-Tu 1.25%		Enzymes	Kinetic read	Enzymes 10%	Enzymes 5%	Enzymes 2.5%	Enzymes 1.25%
	00:00:12	3158	3402	3593	3455	3329	3434	3397	3195			00:00:12	3260	3585	3234	3557	3558	3222	3331	2766			00:00:12	3315	3407	3572	3407	3539	3390	3491	3375			00:00:12	3228	3389	3532	3487	3167	3407	3353	3463			00:00:12	3811	3649	3387	3668
	00:05:12	3219	3399	3235	3097	3243	3442	3369	3303			00:05:12	3319	3338	3276	3306	3425	3133	3498	2625			00:05:12	3144	3239	3493	3106	3492	3296	3467	3409			00:05:12	3314	3217	3344	3145	3084	3319	3339	3246			00:05:12	3694	3559	3512	3598
	00:10:12	3338	3281	3081	3332	3189	3203	3317	3154			00:10:12	3150	3054	3307	3266	3414	3138	3186	2749			00:10:12	3036	3105	3416	3103	3441	3260	3335	3176			00:10:12	3088	3017	3144	3112	3036	3259	3215	3311			00:10:12	3517	3387	3457	3539
	00:15:12	3075	3267	3326	3138	3036	3275	3007	3133			00:15:12	2987	3003	3102	3126	3172	3142	3114	2592			00:15:12	3009	3171	3366	3067	3355	3142	3355	3208			00:15:12	3078	3196	3013	3042	2926	3169	3011	3080			00:15:12	3368	3311	3253	3345
	00:20:12	3137	3136	3097	3140	3073	3154	3042	2931			00:20:12	3096	3078	3046	3009	3238	3091	3186	2683			00:20:12	2910	3212	3151	3049	3158	3035	3152	3068			00:20:12	2893	3110	3169	3041	3025	3063	2999	3158			00:20:12	3356	3484	3201	3428
	00:25:12	3156	3086	3209	3045	3200	3208	3096	3170			00:25:12	2965	3114	3058	3267	3257	3066	3205	2482			00:25:12	3199	3165	3296	3074	3395	3142	3087	3035			00:25:12	3134	3070	3067	3019	3111	3063	3128	3185			00:25:12	3252	3262	3110	3243
	00:30:12	3142	3059	3124	3045	2915	3062	3260	2933			00:30:12	3208	3170	3000	3102	3286	3069	3164	2522			00:30:12	3235	3263	3264	3147	3617	3154	3302	3163			00:30:12	3384	3165	3103	3090	3581	3128	3042	3039			00:30:12	3300	3255	3041	3110
	00:35:12	3063	3048	3264	2980	3117	3100	3308	2962			00:35:12	3234	3109	3013	3134	3518	3107	3088	2373			00:35:12	3651	3307	3148	2976	3828	3350	3187	3137			00:35:12	3586	3219	3094	3085	3937	3280	3157	2976			00:35:12	3381	3187	3219	3144
	00:40:12	3077	3301	3297	3141	3363	3131	3164	3170			00:40:12	3249	3279	3454	3133	3462	3380	3378	2585			00:40:12	3969	3488	3288	2967	4308	3652	3348	2999			00:40:12	4166	3321	3025	2955	4369	3359	3083	2995			00:40:12	3709	3405	3311	3212
	00:45:12	3201	3417	3278	3206	3319	3398	3275	3234			00:45:12	3457	3508	3466	3178	3652	3570	3466	2715			00:45:12	4278	3658	3417	3098	4824	3892	3190	3107			00:45:12	4626	3709	3066	2962	4679	3426	3113	3027			00:45:12	3863	3442	3305	3104
	00:50:12	3391	3551	3425	3337	3540	3361	3450	3299			00:50:12	3642	3776	3735	3193	3823	3722	3681	2677			00:50:12	4839	4115	3602	3160	5109	4153	3387	3194			00:50:12	5041	3801	3049	3034	5365	3644	3055	3071			00:50:12	3992	3575	3239	3177
	00:55:12	3552	3744	3501	3399	3473	3716	3718	3417			00:55:12	4006	4028	3868	3434	4128	3872	3821	2726			00:55:12	5322	4367	3889	2967	6039	4313	3387	3128			00:55:12	5586	4032	2824	2991	6157	3947	3141	3071			00:55:12	4506	3632	3373	3167
	01:00:12	3825	4001	3696	3596	3728	3910	3629	3602			01:00:12	4120	4127	3959	3487	4262	4259	3893	2656			01:00:12	6087	4924	3984	2994	6794	4851	3535	2942			01:00:12	6280	4498	3003	2937	6694	4111	3342	3124			01:00:12	4723	3755	3263	3162
	01:05:12	3937	4140	3961	3658	3891	4052	3911	3790			01:05:12	4517	4553	4279	3367	4903	4276	4039	2784			01:05:12	6699	5080	3954	3150	7159	5359	3844	3160			01:05:12	6960	4762	3119	3157	7589	4262	3270	3125			01:05:12	5087	3786	3440	3394
	01:10:12	4037	4128	4200	3827	4228	4274	4235	3715			01:10:12	4583	4821	4466	3820	4958	4808	4339	2876			01:10:12	7165	5691	4393	3165	8037	5527	4007	3017			01:10:12	7803	5057	3057	3055	7992	4650	3205	2914			01:10:12	5310	3991	3492	3408
	01:15:12	4453	4472	4219	3967	4328	4344	4482	3947			01:15:12	5014	4899	4789	3699	5357	4914	4564	2849			01:15:12	8090	5889	4502	3064	8794	5933	4289	3247			01:15:12	8256	5274	3057	3106	9231	4690	3289	2971			01:15:12	5765	4030	3305	3264
	01:20:12	4463	4872	4562	4077	4553	4482	4733	4111			01:20:12	5212	5299	5005	3958	5580	5251	4590	2937			01:20:12	8587	6570	4666	3106	9574	6188	4430	3111			01:20:12	9110	5390	3125	3073	9546	4978	3322	3136			01:20:12	5993	4182	3303	3323
	01:25:12	4760	4925	4767	4179	4746	4944	5031	4270			01:25:12	5787	5491	5255	3668	5841	5794	4623	3229			01:25:12	9465	6762	4687	3279	10359	6762	4579	3116			01:25:12	9570	5729	3157	3159	10349	5227	3560	2917			01:25:12	6613	4571	3507	3275
	01:30:12	5087	5156	4758	4385	5138	5112	5070	4428			01:30:12	5942	5762	5609	4197	6308	6232	4970	3171			01:30:12	10212	7427	5072	3399	11111	7349	4575	3231			01:30:12	10199	6451	3210	3289	11215	5553	3419	3180			01:30:12	7106	4702	3516	3411
	01:35:12	5313	5446	4928	4549	5228	5453	5375	4543			01:35:12	6340	6227	5770	4101	6488	6432	5447	3155			01:35:12	10870	7929	5306	3317	12128	7840	5037	3367			01:35:12	10900	6520	3335	3188	11582	5642	3464	3128			01:35:12	7168	5066	3611	3372
	01:40:12	5493	5710	5311	4615	5410	5484	5754	4626			01:40:12	6394	6505	6069	4070	6826	6688	5240	3237			01:40:12	11589	8272	5615	3548	13160	8243	5346	3196			01:40:12	11763	6863	3153	3012	12715	5962	3580	3109			01:40:12	7509	5316	3583	3389
	01:45:12	5569	6058	5451	4975	5845	5917	5947	4867			01:45:12	6877	6970	6295	4286	7351	6958	5724	3399			01:45:12	12521	8666	5680	3228	14101	8710	5745	3423			01:45:12	12530	7314	3241	3219	13030	6431	3709	3161			01:45:12	8109	5425	3578	3494
	01:50:12	6097	6192	5836	5020	6256	6103	6147	4783			01:50:12	6983	7046	6334	4172	7541	7404	5916	3088			01:50:12	13339	9357	6205	3561	14738	9040	5620	3508			01:50:12	13113	7399	3268	3207	14192	6348	3634	3077			01:50:12	8492	5778	3615	3507
	01:55:12	6256	6353	6176	5068	6647	6374	6477	4983			01:55:12	7279	7563	6796	4392	7836	7519	6157	3318			01:55:12	14006	9680	6230	3551	15550	9614	6055	3428			01:55:12	14044	7809	3537	3108	14546	6521	3719	3168			01:55:12	8799	5805	3852	3635
	02:00:12	6493	6831	6067	5139	6913	6502	6821	5294			02:00:12	7752	7668	7144	4546	8312	7874	6375	3486			02:00:12	14671	10700	6649	3622	16706	9826	6285	3567			02:00:12	14686	7886	3302	3265	15507	6964	3594	3125			02:00:12	9287	6464	3821	3514
	02:05:12	6665	7125	6287	5430	6884	7123	6842	5327			02:05:12	7915	7997	7438	4712	8760	8469	6483	3300			02:05:12	15807	10922	6735	3829	17370	10421	6306	3715			02:05:12	15211	8259	3501	3254	16227	6917	3627	3061			02:05:12	9453	6783	4019	3507
	02:10:12	7016	7395	6846	5514	7047	7308	7309	5578			02:10:12	8277	8217	7530	4666	8932	8440	6606	3459			02:10:12	16848	11058	7128	3877	18395	11030	6654	3734			02:10:12	16001	8491	3419	2992	16547	7365	3621	2970			02:10:12	10255	6843	4245	3619
	02:15:12	7165	7546	6621	5663	7485	7453	7480	5660			02:15:12	8511	8960	7402	4525	9004	9016	6788	3407			02:15:12	17241	11287	7253	3716	19391	11387	7053	3803			02:15:12	17037	8992	3593	3224	17034	7468	3794	3079			02:15:12	10428	7419	4288	3720
	02:20:12	7521	7849	7055	5606	7532	7654	7989	5937			02:20:12	8697	8843	7747	4666	9333	9497	6949	3493			02:20:12	17944	12000	7327	3819	19842	11761	7226	3900			02:20:12	17201	9276	3547	3192	17985	7636	3946	3167			02:20:12	10652	7796	4331	3607
	02:25:12	7603	7971	7169	5951	7682	7846	7909	5872			02:25:12	9212	9348	8201	4742	9783	9379	7189	3550			02:25:12	18577	12485	7492	3826	20536	12235	7238	3844			02:25:12	17879	9319	3503	3158	18465	8012	4007	3070			02:25:12	11091	8161	4397	3653
	02:30:12	7961	8319	7559	5934	8030	8361	8096	6118			02:30:12	9153	9661	8240	4901	10475	9605	7261	3716			02:30:12	19439	12933	7794	4001	21544	12450	7555	3920			02:30:12	18636	9380	3681	3135	18891	8152	4062	3185			02:30:12	11550	8379	4564	3847
	02:35:12	8046	8511	7474	6196	8178	8419	8703	6347			02:35:12	9523	9759	8472	4680	10418	10252	7766	3610			02:35:12	19394	12923	8293	4023	22627	13031	7996	4040			02:35:12	19180	9861	3539	3325	19881	8443	3976	3017			02:35:12	11950	8651	4764	3859
	02:40:12	8447	8528	7912	6334	8504	8731	8802	6388			02:40:12	9723	10360	8673	4743	10780	10426	7823	3719			02:40:12	21434	13675	8163	4080	23284	13330	8257	3999			02:40:12	19977	10170	3623	3336	20526	8385	3983	2933			02:40:12	12288	9219	4715	3817
	02:45:12	8557	9032	7733	6242	8605	8857	8870	6414			02:45:12	10192	10643	8784	4704	11162	11013	7849	3643			02:45:12	21352	14023	8695	4191	24644	13469	8365	4263			02:45:12	20245	10453	3788	3200	21067	8857	4283	3242			02:45:12	12656	9681	4826	4136
	02:50:12	8997	9286	8013	6317	9130	9034	9131	6446			02:50:12	10184	10669	8589	4906	11371	11298	8130	3652			02:50:12	22531	14377	8792	4188	25186	14222	8649	4288			02:50:12	21105	10564	3729	3291	21870	9259	4055	3014			02:50:12	12945	10258	5067	4133
	02:55:12	9087	9313	8360	6439	9302	9479	9565	6614			02:55:12	10459	11148	9224	4989	11628	11519	8270	3650			02:55:12	23348	15046	9203	4268	25784	14646	8810	4287			02:55:12	21639	10813	3687	3236	22146	9220	3995	3005			02:55:12	13151	10576	5148	4084
	03:00:12	9541	9582	8730	6685	9365	9663	9909	6760			03:00:12	10688	11370	9574	5241	12379	11768	8193	3748			03:00:12	23574	15249	8989	4140	26994	15335	8720	4461			03:00:12	22214	11006	3790	3463	22605	9183	4100	3126			03:00:12	13847	10846	5438	4088
	03:05:12	9332	9800	8960	6843	9616	9649	10201	6843			03:05:12	10799	11616	9697	4967	12408	12129	8662	3621			03:05:12	24716	15944	9194	4498	28581	15423	9174	4295			03:05:12	22781	11530	3896	3299	23440	9328	4072	3127			03:05:12	14273	11343	5444	4179
	03:10:12	9621	9984	9050	6726	9663	9845	10475	6592			03:10:12	11113	12262	9711	5195	12254	12154	8775	3739			03:10:12	25522	15973	9326	4361	28789	15530	9526	4463			03:10:12	24088	11883	3717	3263	23744	9710	4217	2962			03:10:12	14573	11782	5631	4147
	03:15:12	9578	10472	9147	6787	10156	10251	10542	6898			03:15:12	11451	12301	9957	4962	13049	12663	8912	3706			03:15:12	26076	16272	9705	4493	29297	15803	9747	4420			03:15:12	23701	12057	3870	3171	24348	10065	4270	3002			03:15:12	14851	12271	5647	4356
	03:20:12	9885	10390	9342	6642	10321	10665	10353	6932			03:20:12	11656	12269	9997	5151	13324	13068	9011	3702			03:20:12	26688	16776	9757	4634	30256	16458	9661	4588			03:20:12	24708	12006	3705	3312	25091	10160	4351	3066			03:20:12	14917	12811	5808	4589
	03:25:12	9988	10799	9594	6903	10549	10730	11126	6857			03:25:12	12238	12945	10072	5178	14002	13482	9227	3809			03:25:12	27948	16927	10131	4612	31171	16485	9956	4792			03:25:12	25043	12662	4035	3276	25705	10318	4363	3104			03:25:12	15526	13633	6067	4372
	03:30:12	10432	11142	9767	7136	10721	10715	11057	6991			03:30:12	11957	13208	10275	5018	14150	13385	9575	3959			03:30:12	28379	17596	10467	4611	31900	16960	10141	4481			03:30:12	25905	12438	3892	3353	25880	10534	4197	3044			03:30:12	16082	13769	6113	4623
	03:35:12	10799	11491	9835	7063	11061	11147	11684	7403			03:35:12	12289	13356	10057	5015	14575	13612	9239	3936			03:35:12	29221	17883	10262	4806	32856	17195	10155	4705			03:35:12	26263	12879	3919	3213	26564	10498	4371	3201			03:35:12	16534	14398	6188	4533
	03:40:12	10728	11561	10021	7101	11109	11407	11508	7181			03:40:12	12446	13623	10382	5137	14510	14453	9733	3856			03:40:12	29302	18472	10847	4991	33180	17697	10548	4734			03:40:12	27372	13088	3893	3411	27158	10265	4610	2930			03:40:12	17013	15216	6522	4646
	03:45:12	10946	11585	10305	7164	11096	11409	11625	7316			03:45:12	13027	14033	10700	5288	15264	14510	9819	4022			03:45:12	30259	18966	10952	5061	34258	18095	10818	4873			03:45:12	27072	13355	3761	3407	27196	10915	4375	3070			03:45:12	17376	15350	6589	4620
	03:50:12	11391	12193	10097	7198	11412	11924	11902	7235			03:50:12	13013	14470	10407	5163	15472	14843	10003	3924			03:50:12	31036	19202	10935	4964	35202	18161	10971	4945			03:50:12	27844	13408	4041	3479	28184	10638	4261	3097			03:50:12	17582	15650	6580	4757
	03:55:12	11399	12057	10487	7392	11523	12152	12342	7218			03:55:12	13234	14720	10909	5270	15436	15194	10192	3946			03:55:12	32128	19747	11351	5173	36323	18956	11188	4886			03:55:12	27993	13462	3913	3266	28161	10965	4497	3071			03:55:12	18135	16196	6774	4873
	04:00:12	11499	12471	10609	7271	11904	12149	12234	7158			04:00:12	13401	14989	11290	5437	15836	15500	10281	3775			04:00:12	32911	19590	11699	5140	36827	19764	11336	5105			04:00:12	28841	14098	4087	3339	28685	11230	4533	3106			04:00:12	18661	16392	7118	5080
	04:05:12	11617	12543	10723	7460	11683	12249	12489	7556			04:05:12	13635	15098	11407	5368	16394	15712	9992	3966			04:05:12	32786	20542	11608	5105	37171	19433	11478	4985			04:05:12	29373	13721	4008	3500	29897	11361	4522	2946			04:05:12	18766	17553	7427	5015
	04:10:12	11856	12586	10845	7323	12079	12734	13048	7698			04:10:12	14135	15327	11396	5267	15526	15766	10497	3898			04:10:12	33709	20371	11556	5269	37754	20073	11854	4912			04:10:12	29898	14357	4124	3499	29698	11677	4592	3071			04:10:12	19386	17884	7323	4928
	04:15:12	12230	13238	11326	7408	12608	12731	12907	7381			04:15:12	14118	15886	11539	5317	15649	16951	10643	3891			04:15:12	34386	21143	11636	5416	39354	19942	12031	5026			04:15:12	30052	14506	4085	3575	30196	11729	4655	3132			04:15:12	19775	18448	7839	5360
	04:20:12	12230	13055	11262	7443	12772	12983	13152	7464			04:20:12	14514	16133	11805	5405	16037	17111	10811	3992			04:20:12	34522	21511	11753	5155	39548	20148	12121	5185			04:20:12	30845	14459	4138	3389	31164	11853	4574	3226			04:20:12	20177	18849	7806	5250
	04:25:12	12103	13529	11291	7510	12846	13226	13587	7863			04:25:12	14482	15874	11279	5083	16248	15848	10493	3869			04:25:12	36178	21631	12319	5302	40221	20898	12047	5318			04:25:12	31175	14714	4035	3366	31255	11803	4580	3214			04:25:12	20602	19436	7843	5308
	04:30:12	12793	13363	11488	7621	12996	13367	13631	7468			04:30:12	14835	16718	11800	5299	16241	15937	10819	4022			04:30:12	36567	21632	12066	5434	41281	21025	12170	5426			04:30:12	31729	14881	4039	3543	31367	12424	4504	3226			04:30:12	21201	17939	8068	5572
	04:35:12	13053	13580	11843	7873	13504	13638	13580	7752			04:35:12	15016	17003	11919	5355	16353	16121	10914	3967			04:35:12	37262	22831	12067	5671	42010	21738	12836	5200			04:35:12	32643	15282	4127	3372	31273	12184	4642	3028			04:35:12	21632	18818	8047	5516
	04:40:12	13139	13858	11809	7315	13165	13766	13835	7649			04:40:12	15359	16665	11825	5437	16710	16409	10933	3896			04:40:12	37547	22543	12592	5639	42921	21879	12653	5440			04:40:12	32670	15159	4227	3442	32249	12637	4699	3118			04:40:12	21929	18754	8645	5457
	04:45:12	13251	14359	12019	7675	13649	14159	13915	7814			04:45:12	15299	17506	12130	5523	17336	16634	11516	3890			04:45:12	38912	22757	12454	5516	44269	22487	13030	5362			04:45:12	33720	15787	4150	3353	33541	12300	4695	3023			04:45:12	22647	19590	8688	5587
	04:50:12	13261	14321	12095	7654	13483	14387	13950	7929			04:50:12	15459	17526	11850	5333	17526	17016	11371	3767			04:50:12	39160	22970	12953	5793	45421	22759	12952	5570			04:50:12	34213	15664	4021	3259	33086	12720	4645	3110			04:50:12	22059	20213	8879	5913
	04:55:12	13714	14582	11997	7585	14138	14331	14549	7939			04:55:12	15693	17845	12479	5418	17547	17075	11514	4008			04:55:12	40193	23928	13398	5880	45014	22266	13230	5556			04:55:12	34480	15858	4156	3528	33758	12955	4854	3296			04:55:12	22766	20293	8863	5860
	05:00:12	13841	14743	12491	7749	14224	14441	14457	7742			05:00:12	16264	18448	12519	5568	17967	17590	11747	3931			05:00:12	40031	24225	12698	5903	44956	22971	13251	5662			05:00:12	34872	16223	4124	3358	33695	13037	4905	3088			05:00:12	23216	20844	9294	5995
	05:05:12	13559	14921	12735	7911	14084	14672	14734	7967			05:05:12	15840	18892	12464	5435	18120	17463	11868	4027			05:05:12	40587	24889	13140	5960	46100	22994	13757	5661			05:05:12	35485	16323	4050	3395	34468	13414	4822	3151			05:05:12	24067	21465	9199	6167
	05:10:12	14169	15180	12587	7812	14239	15042	15087	8172			05:10:12	16836	17599	12633	5355	17731	18115	11927	4125			05:10:12	41309	24362	13031	6061	46948	23530	13786	5671			05:10:12	35547	16603	4123	3169	35046	13090	4685	3296			05:10:12	24121	21617	9408	6216
	05:15:12	14219	15150	12659	7756	14178	14961	15129	7661			05:15:12	16900	17412	12608	5320	18369	18666	10873	4093			05:15:12	42177	25044	14006	6032	48043	24414	13911	5721			05:15:12	35731	16630	4301	3337	34862	13330	5003	2925			05:15:12	25399	22037	9907	6010
	05:20:12	13997	15348	12515	7673	14620	15279	15143	7965			05:20:12	17223	17720	12970	5593	18382	18494	10771	4166			05:20:12	42237	25616	13736	6138	47964	24558	13937	5810			05:20:12	36098	16654	4293	3321	35054	13769	4782	3121			05:20:12	24928	22123	9819	6086
	05:25:12	14517	15834	12989	7814	14335	15462	15336	7994			05:25:12	17210	17899	13221	5527	18554	18301	11021	4176			05:25:12	42825	25777	14076	6308	49707	24797	14300	6050			05:25:12	37846	17130	4127	3313	35525	13917	4947	3116			05:25:12	25203	22667	10103	6120
	05:30:12	15027	15651	13102	7795	14985	15934	15491	8150			05:30:12	17280	18323	13013	5491	19268	18917	11063	3997			05:30:12	44588	25880	13908	6329	48990	24953	13841	5820			05:30:12	37637	17237	4398	3314	35893	13956	5060	3094			05:30:12	25959	22706	10174	6205
	05:35:12	14473	15601	13302	7910	15209	16127	16020	7848			05:35:12	17398	18618	13115	5405	19194	18790	11110	3853			05:35:12	44549	26037	14550	6105	50641	25105	14652	5687			05:35:12	38414	17111	4385	3359	36970	14108	4936	3051			05:35:12	26417	23415	10588	6541
	05:40:12	15303	15988	13077	7764	15517	16119	15682	7932			05:40:12	17890	18425	13294	5622	19522	19312	10910	4243			05:40:12	45906	26713	14648	6171	50987	25528	14092	5709			05:40:12	38554	17261	4394	3384	36732	14148	4984	3014			05:40:12	26643	24165	10780	6673
	05:45:12	15240	16413	13684	7732	15194	16293	16230	7759			05:45:12	18078	19075	13368	5824	19568	19748	11454	3949			05:45:12	45816	26937	14911	6230	51533	25997	13958	6085			05:45:12	39048	17654	4359	3427	36781	14615	4843	3182			05:45:12	27223	24485	10896	6639
	05:50:12	15349	16341	13426	7853	15741	16228	16605	8120			05:50:12	17931	19016	13360	5397	19884	20005	11784	4233			05:50:12	45799	26920	14853	6351	52432	26213	14068	5629			05:50:12	39360	17877	4362	3457	37323	14276	5182	3006			05:50:12	28042	24670	11136	6842
	05:55:12	15329	17013	13969	7832	15677	16350	16579	8007			05:55:12	18485	19189	13696	5581	19904	20534	11427	4124			05:55:12	46571	27814	14850	6265	52335	26242	14177	5987			05:55:12	40041	18363	4536	3334	37744	14421	4916	3293			05:55:12	28201	24953	11216	6489
	06:00:12	15692	16793	13942	7617	16058	17120	16475	8053			06:00:12	18885	19287	13663	5692	20466	20337	11464	4212			06:00:12	46607	27410	14773	6494	53237	26314	14971	5882			06:00:12	39534	17874	4283	3227	38064	14594	5125	3214			06:00:12	28912	25627	11382	6755
	06:05:12	15481	16856	13671	7776	16010	16977	16878	7911			06:05:12	18328	19516	13677	5612	20304	20504	11667	4095			06:05:12	48084	28241	14969	6444	54249	26996	14502	6261			06:05:12	40168	18114	4210	3198	38097	14636	5160	3074			06:05:12	28751	25943	11780	6792
	06:10:12	15845	16945	14246	7589	16393	17188	16535	7946			06:10:12	19059	19700	13858	5628	21043	21127	11657	4172			06:10:12	47757	28563	15436	6344	54309	27207	14932	5911			06:10:12	40172	18174	4480	3361	39008	14840	5057	3183			06:10:12	29398	26195	11672	7016
	06:15:12	16073	17189	14089	7973	16332	17380	17042	8315			06:15:12	19735	19720	14227	5664	21334	20648	11409	4088			06:15:12	48211	29127	15552	6446	55205	27118	14978	6039			06:15:12	41478	18333	4503	3300	38868	15153	5131	3050			06:15:12	29721	26709	11923	7259
	06:20:12	15845	17344	14261	7720	16266	17537	17711	8116			06:20:12	19880	20494	14241	5890	21459	21294	12023	3968			06:20:12	48898	29646	15424	6508	55198	27681	15015	6170			06:20:12	41814	19009	4562	3456	38778	15214	5132	3212			06:20:12	30528	27207	12227	7188
	06:25:12	16599	17185	14119	7953	16799	17864	17134	8167			06:25:12	19638	20406	14378	5623	21526	21733	11889	4116			06:25:12	49889	29095	15414	6525	56349	28125	15297	6143			06:25:12	43688	18968	4289	3529	39696	15346	5150	3192			06:25:12	30154	27641	12681	7358
	06:30:12	16530	17960	14355	7873	16422	18035	17342	8274			06:30:12	19624	20644	14605	5436	21939	22038	11896	4194			06:30:12	49682	29235	16198	6570	56152	28639	15321	6021			06:30:12	43320	18478	4391	3332	38926	15321	5072	3015			06:30:12	31141	27757	12692	7366
	06:35:12	16334	17792	14679	8079	17032	17733	17616	8168			06:35:12	20030	20323	14315	5615	22779	21761	11801	4134			06:35:12	50221	29578	15860	6680	57362	28327	15485	6341			06:35:12	43687	19173	4363	3248	38737	15502	5184	3125			06:35:12	31519	28196	13090	7347
	06:40:12	16617	18256	14926	7789	17043	17989	17800	7999			06:40:12	19780	20922	14715	5826	22535	22331	11961	4176			06:40:12	50571	29689	16186	6645	57032	28699	15605	6151			06:40:12	43734	19199	4615	3282	40845	15729	4943	3266			06:40:12	32303	28688	12852	7357
	06:45:12	16779	18261	14691	7945	17342	18257	17835	8279			06:45:12	20458	21076	14143	5706	22333	22501	12188	4309			06:45:12	51472	30714	15995	6332	58683	28739	15162	6308			06:45:12	44446	19555	4504	3304	40445	15726	5278	3280			06:45:12	32174	28602	13466	7623
	06:50:12	17298	18439	14696	7981	17599	18200	18389	8131			06:50:12	20459	20700	14667	5826	22498	23019	12378	4108			06:50:12	52130	30487	16233	6746	58540	29358	16093	6396			06:50:12	45121	19148	4401	3266	40184	15767	5045	3091			06:50:12	32854	29503	13292	7491
	06:55:12	17154	18751	15161	7986	17503	18175	18352	8322			06:55:12	20797	21481	14926	6043	22527	22111	12060	4031			06:55:12	51821	30949	16504	6525	59768	29363	15758	6544			06:55:12	44749	19771	4440	3558	39708	16211	5124	3065			06:55:12	32885	29823	13236	7740
	07:00:12	17554	18989	15211	7807	17319	18948	18383	8002			07:00:12	20902	21920	14810	5970	23364	23184	12689	4170			07:00:12	52917	31002	16816	6682	59443	29930	15840	6465			07:00:12	45990	19839	4595	3458	40356	16121	5080	3162			07:00:12	33523	30152	13768	7811
	07:05:12	17046	19264	15010	8106	18351	18836	18838	8139			07:05:12	21494	21777	14909	6034	23696	23365	12506	4234			07:05:12	52299	30936	16874	6797	60165	30080	15908	6319			07:05:12	45731	19785	4343	3299	40162	16092	5233	3196			07:05:12	34379	30897	13885	7989
	07:10:12	17611	18752	15017	8067	17868	18927	18534	8452			07:10:12	21268	22609	15300	5796	23584	23722	12711	4141			07:10:12	52918	31989	16941	6796	60942	30206	16386	6224			07:10:12	46689	19549	4765	3353	40267	16254	5202	3059			07:10:12	34296	31398	14357	8014
	07:15:12	17463	19063	14995	7957	18036	18744	18562	8316			07:15:12	21321	22040	14430	5905	23779	23663	12413	4244			07:15:12	53751	32778	17044	6949	60557	30150	16433	6436			07:15:12	47200	20201	4614	3405	41097	16132	5186	3256			07:15:12	34236	31679	14301	8122
	07:20:12	17648	18923	15363	7970	18299	19558	18868	8247			07:20:12	21903	22643	15314	5633	23968	24071	12634	4236			07:20:12	54038	31905	17333	6734	61339	30359	16446	6396			07:20:12	48020	20061	4542	3405	40768	16346	5229	3161			07:20:12	35803	31313	14569	8398
	07:25:12	18214	20148	15535	8131	18542	19465	18745	8267			07:25:12	21955	22042	15635	5946	24662	24083	12597	4331			07:25:12	54865	33062	17453	7052	61515	30834	16778	6403			07:25:12	47760	20218	4506	3340	40988	16322	5176	3122			07:25:12	35742	32171	14677	8208
	07:30:12	18121	19262	15418	8000	18260	19022	19104	8419			07:30:12	22103	22915	15545	5924	23611	24519	12825	4254			07:30:12	55825	33007	17989	7119	62576	31055	16551	6369			07:30:12	47526	19986	4552	3455	41807	16876	5342	3161			07:30:12	36243	31920	14677	8279
	07:35:12	18133	19721	15936	8201	18623	20161	19336	8373			07:35:12	22244	22894	15251	6050	24871	25267	12619	4391			07:35:12	55183	32664	17328	6753	62465	30923	17149	6688			07:35:12	48555	20542	4577	3325	40523	16826	5329	3234			07:35:12	36643	32620	15137	8361
	07:40:12	18515	20071	15820	8006	18199	20254	19480	8372			07:40:12	22743	23094	15729	5915	25001	25512	12803	4329			07:40:12	54700	33141	17947	6954	63786	31486	16878	6628			07:40:12	48486	20377	4558	3344	41895	16752	5312	3120			07:40:12	36674	32376	15562	8496
	07:45:12	18343	20345	15604	8042	19195	19884	19830	8339			07:45:12	22797	23008	15407	5970	25334	25299	13166	4168			07:45:12	56030	33833	17936	7031	63821	31654	16689	6455			07:45:12	48688	20728	4762	3198	41573	16636	5456	3127			07:45:12	37302	33105	15113	8595
	07:50:12	18236	19958	15678	7891	18819	19954	19674	8167			07:50:12	23211	23737	15655	5811	25573	24797	13376	4354			07:50:12	56200	32995	17938	7116	63581	32280	17101	6622			07:50:12	49577	20243	4486	3562	41557	16739	5190	3153			07:50:12	36957	33457	15266	8616
	07:55:12	18685	20112	15663	7928	19036	20293	19875	8120			07:55:12	23034	24020	15821	6032	25158	26349	13370	4303			07:55:12	57219	34279	18431	6985	63692	32691	16860	6709			07:55:12	49101	20957	4630	3521	41669	17202	5351	3121			07:55:12	38567	34373	15785	8799
	08:00:12	18913	20548	15967	8178	19148	20393	19954	8381			08:00:12	23280	23449	15564	6201	25558	25878	13075	4221			08:00:12	56745	34362	18469	7232	65331	31888	16865	6758			08:00:12	50883	20194	4770	3394	41855	16970	5327	3102			08:00:12	38408	34049	15747	8642
	08:05:12	18684	20597	15883	8140	19926	20274	20074	8340			08:05:12	23674	24095	15856	5918	25761	26430	12977	4475			08:05:12	57126	34389	18812	7296	64148	32587	17407	6672			08:05:12	49453	20807	4506	3377	41868	16959	5289	3048			08:05:12	38319	34960	15969	9059
	08:10:12	18677	20666	16039	8323	19150	21241	19636	8334			08:10:12	23330	24170	16445	6175	25591	25918	13352	4295			08:10:12	57466	34549	18536	7147	64649	32190	17493	6830			08:10:12	51280	21126	4659	3372	41727	17709	5393	3201			08:10:12	38822	34682	16542	8901
	08:15:12	18483	20635	16233	7901	19358	20536	20053	8521			08:15:12	24141	23989	16126	5927	26056	26810	12903	4338			08:15:12	57744	34918	18852	7198	66407	32589	17487	6749			08:15:12	50430	20946	4585	3331	42572	17426	5563	3176			08:15:12	39694	35678	16599	8852
	08:20:12	18908	21056	15814	8129	19535	20668	20608	8060			08:20:12	23388	24686	16162	6027	26189	26611	13778	4247			08:20:12	57572	35461	18689	7200	65648	32984	17739	6985			08:20:12	50280	21035	4670	3272	43065	17581	5342	3141			08:20:12	39168	35815	16392	9337
	08:25:12	19165	20955	16061	8304	19816	20940	20148	8502			08:25:12	23882	25202	16197	6002	26561	27074	13482	4383			08:25:12	58401	35399	18943	7085	65825	32973	18075	6579			08:25:12	51403	21294	4572	3302	42534	17589	5635	3055			08:25:12	40176	35199	16764	9226
	08:30:12	19188	21208	16221	7937	19720	20869	20278	8238			08:30:12	24218	24675	16077	6199	26652	27522	13320	4288			08:30:12	59244	35678	18939	7373	66337	33222	18002	6914			08:30:12	51299	21084	4792	3600	42735	17458	5514	3160			08:30:12	40482	36669	16907	9336
	08:35:12	19694	21598	16503	8041	19886	20927	20277	8401			08:35:12	24185	24479	16674	6053	27146	28597	13338	4295			08:35:12	58404	36196	19129	7247	67220	33994	17692	6816			08:35:12	51852	21011	4629	3298	43044	17587	5494	3249			08:35:12	40739	36748	17189	9499
	08:40:12	19114	21409	16546	8086	19967	21143	21089	8478			08:40:12	24194	24992	16277	5934	26713	27924	13940	4353			08:40:12	59110	36191	19059	7627	67523	33759	17959	7160			08:40:12	52356	21213	4570	3619	43954	17330	5305	3077			08:40:12	40929	36790	17155	9425
	08:45:12	19763	21491	16165	8145	19858	21032	20858	8277			08:45:12	24721	25076	16529	5919	26890	24978	13768	4425			08:45:12	59646	36096	19314	7226	67044	33693	18145	6909			08:45:12	51975	21524	4736	3522	43990	18474	5340	3157			08:45:12	41803	37455	17459	9697
	08:50:12	19778	21896	16614	8193	20165	21011	21126	8042			08:50:12	24396	25129	16971	5916	27242	25910	13502	4441			08:50:12	59911	36390	19742	7222	67720	35092	18262	6938			08:50:12	52642	21904	4826	3577	43486	17764	5436	3140			08:50:12	42094	37343	17519	9660
	08:55:12	19852	22064	16567	8405	20581	21592	21124	8409			08:55:12	24571	25489	16913	6305	27139	25657	13813	4399			08:55:12	60646	36476	19444	7110	67422	33699	18642	7009			08:55:12	52927	21275	4596	3542	43142	17641	5697	3125			08:55:12	42983	37888	17414	9417
	09:00:12	20091	21636	16665	8452	20277	21682	20946	8543			09:00:12	24837	25430	16455	6103	27131	25811	13710	4437			09:00:12	60066	36664	19481	7245	67435	34054	18647	6881			09:00:12	53480	21500	4908	3736	43041	17899	5518	3094			09:00:12	42977	38321	17684	9558
	09:05:12	20111	21970	16549	8181	20616	21792	20668	8483			09:05:12	25252	25553	17116	5968	27683	26473	13736	4460			09:05:12	60017	37340	19824	7454	69122	35257	18400	6879			09:05:12	53685	21814	4705	3639	43102	17998	5587	3153			09:05:12	43609	38945	18110	9558
	09:10:12	20280	21803	16787	8177	20883	22512	21006	8409			09:10:12	25412	25017	17410	6198	27896	25695	13983	4528			09:10:12	60066	36846	19975	7456	68855	34697	18087	6949			09:10:12	53224	21816	4724	3726	43953	18231	5554	3092			09:10:12	43793	38278	18448	9668
	09:15:12	20262	22154	16599	8412	20919	21969	21047	8420			09:15:12	25029	25267	16942	5917	27689	26226	13988	4449			09:15:12	59982	37950	19877	7215	68811	34347	18529	6940			09:15:12	53480	21877	4758	3660	43622	17886	5294	3191			09:15:12	44180	38825	18654	9787
	09:20:12	19867	22405	16756	8214	20982	22330	20826	8336			09:20:12	25460	25981	17317	6264	28016	26345	13995	4509			09:20:12	60273	37036	20324	7419	69862	34244	18719	7254			09:20:12	54824	22463	4753	3594	43695	18457	5537	3074			09:20:12	44717	39309	19016	9883
	09:25:12	20557	21924	17104	8168	21073	21987	21601	8314			09:25:12	25610	25977	17217	6151	28447	26283	13610	4541			09:25:12	60997	37560	20242	7362	69914	35017	18591	7112			09:25:12	54736	21739	4514	3457	43054	18124	5503	3139			09:25:12	45323	39447	18809	9947
	09:30:12	20302	21991	17075	8028	21253	22253	21683	8101			09:30:12	25218	25912	17178	6111	28594	26563	14162	4457			09:30:12	61080	38023	20136	7315	69888	35477	18549	6975			09:30:12	55336	22071	4656	3483	43145	18367	5365	3036			09:30:12	44960	39914	19386	9950
	09:35:12	20272	22883	17292	8019	21064	22623	21922	8209			09:35:12	25775	26119	17243	6306	28053	26702	14046	4450			09:35:12	61317	37500	20704	7431	69592	35137	18857	6961			09:35:12	55408	22044	4700	3681	44775	17943	5363	3137			09:35:12	44736	39859	18914	9917
	09:40:12	20451	22547	17230	8263	21331	22430	21640	8112			09:40:12	26270	26842	17016	6176	28610	26964	14149	4446			09:40:12	62798	38245	20629	7225	70969	34836	18859	7158			09:40:12	56120	22317	4753	3727	44307	17925	5611	3175			09:40:12	45225	40522	18904	9882
	09:45:12	20841	22548	16804	8043	21104	23121	21762	8296			09:45:12	25666	26166	17544	6269	28633	26682	14344	4654			09:45:12	61556	38686	20512	7442	70602	36030	18769	7256			09:45:12	54595	21994	4708	3806	44479	18256	5666	3184			09:45:12	46493	40723	19047	10394
	09:50:12	20862	22941	17070	7955	21054	22724	21487	8180			09:50:12	26413	26658	17278	6223	29252	26817	13909	4558			09:50:12	63214	38968	20992	7317	70601	35239	18911	7046			09:50:12	55792	22083	4807	3589	42914	18328	5648	3068			09:50:12	45881	41311	19976	10073
	09:55:12	20823	22862	16938	8191	21306	22676	21704	8426			09:55:12	26512	26408	17584	6386	28769	27502	13995	4552			09:55:12	63386	37932	20861	7436	71608	35287	19541	7040			09:55:12	56513	22218	4875	3694	43311	17991	5640	3128			09:55:12	46506	41571	19770	10294
	10:00:12	20724	22685	17114	8165	21105	22778	21483	8211			10:00:12	26766	26436	17307	6338	29133	27185	14203	4484			10:00:12	61491	38571	20470	7350	70625	35756	18650	7029			10:00:12	51323	22080	4922	3700	44126	18404	5746	3198			10:00:12	46590	41767	19562	10303
	10:05:12	20884	22945	17023	8280	21560	22602	22221	8348			10:05:12	26146	26561	17542	6141	29323	27297	14220	4487			10:05:12	62833	39343	21213	7617	72411	36081	19247	7055			10:05:12	51524	21852	4868	3796	44134	18541	5514	3158			10:05:12	47605	42477	19993	10593
	10:10:12	20981	23247	16979	7971	21478	22623	21621	8020			10:10:12	26490	26819	17340	6345	29169	27360	14499	4485			10:10:12	62920	38948	19386	7713	72436	36165	19448	7093			10:10:12	51442	21811	4791	3630	43514	18120	5524	3073			10:10:12	47914	41755	20235	10761
	10:15:12	21275	22729	17672	8069	21245	23344	22165	8289			10:15:12	26437	26920	17913	6061	29922	26700	14467	4526			10:15:12	63710	38654	19694	7656	71379	35899	19647	7020			10:15:12	52200	21950	4751	3648	43392	18562	5784	3177			10:15:12	47599	43050	20494	10342
	10:20:12	21011	23345	16920	8294	22147	23297	21599	8453			10:20:12	26230	27186	17835	6331	29054	27591	14822	4481			10:20:12	63719	39236	19520	7633	71934	36000	19565	7133			10:20:12	51052	22264	4851	3614	43777	18395	5617	3169			10:20:12	48739	42778	20985	10645
	10:25:12	21056	22982	17221	8287	21360	23071	22460	8234			10:25:12	26711	27485	17974	6263	29900	27729	14452	4446			10:25:12	63175	39784	19289	7757	71874	35335	19328	7269			10:25:12	52317	22180	4761	3625	44234	18515	5561	3133			10:25:12	48530	42257	20390	10799
	10:30:12	21120	22865	17303	8171	21807	23060	21904	8289			10:30:12	26926	27801	17422	6065	29689	27581	14403	4630			10:30:12	63470	39783	19519	7704	71798	36406	19578	7099			10:30:12	52354	22356	4864	3713	44582	19089	5742	3252			10:30:12	48054	43176	21340	10550
	10:35:12	21586	23187	17196	8345	21996	23090	22127	8427			10:35:12	26880	27106	17820	6335	29976	27143	14435	4621			10:35:12	64120	39554	19303	7914	71633	37066	19277	7232			10:35:12	52099	22270	4729	3752	44105	18555	5723	3109			10:35:12	49207	43983	21044	10707
	10:40:12	21575	23255	17252	8061	22030	23634	22150	8203			10:40:12	27352	27265	18040	6186	29814	27718	14595	4524			10:40:12	62746	39570	19505	7616	72727	36081	19498	7119			10:40:12	52278	22565	4768	3597	44232	18971	5822	3235			10:40:12	48897	44116	21325	11160
	10:45:12	21441	23254	16951	8239	21968	23435	21734	8414			10:45:12	26873	27193	17884	5999	29910	28414	14950	4466			10:45:12	65023	39858	19606	7890	71874	36077	19623	7179			10:45:12	51411	22202	4953	3779	43435	18856	5622	3093			10:45:12	48848	44324	21991	11148
	10:50:12	21841	23583	17125	8204	22086	23650	22338	8122			10:50:12	27313	28087	17963	6152	30164	27743	15150	4563			10:50:12	63346	39813	19500	7516	71569	37068	19293	7021			10:50:12	51822	22263	4782	3592	44556	18848	5732	3026			10:50:12	50188	44658	21446	10877
	10:55:12	21472	23872	17377	8325	21934	23052	22738	8423			10:55:12	27234	27465	18547	6276	30179	27984	14805	4630			10:55:12	65132	40188	19846	7578	73793	37416	20294	7207			10:55:12	52633	22123	4819	3606	44488	18524	5670	3192			10:55:12	50282	44465	21729	11058
	11:00:12	21773	23779	17352	7970	21962	24306	22166	8173			11:00:12	27817	27705	17918	6381	29881	27357	14683	4453			11:00:12	64167	40519	19217	7623	74438	36335	19809	7257			11:00:12	52202	21999	4952	3609	44177	19051	5703	3148			11:00:12	50568	44973	21973	11373
	11:05:12	21717	24063	17422	8382	22321	23533	22049	8420			11:05:12	27675	27905	18149	6342	30632	28541	14833	4465			11:05:12	64547	40243	19732	7776	72721	37234	20181	7233			11:05:12	52856	22651	4929	3527	43776	18682	5627	3294			11:05:12	50881	44585	21676	11080
	11:10:12	22132	23329	17307	7956	22322	24183	22621	8286			11:10:12	27599	27729	18379	6525	30341	28025	15002	4701			11:10:12	64494	39996	20062	7873	73292	36612	20235	7248			11:10:12	51692	23006	4952	3576	44274	19102	5735	3255			11:10:12	50622	45115	21986	11358
	11:15:12	21841	23805	17518	8419	22920	23588	22086	8322			11:15:12	27716	28042	18149	6395	30937	28598	14472	4478			11:15:12	64830	40052	20114	7859	73963	37208	20129	7236			11:15:12	52180	22536	4862	3613	44435	18595	5779	3188			11:15:12	51314	45924	21928	11343
	11:20:12	21912	23890	17334	8131	22627	23815	22478	8608			11:20:12	27960	28156	18424	6349	30367	28189	14885	4662			11:20:12	64222	40395	19641	7599	72980	37452	20051	7118			11:20:12	52294	22476	4828	3571	44627	18919	5690	3139			11:20:12	51065	45237	22141	11324
	11:25:12	21984	23885	17794	8205	22676	24190	22274	8377			11:25:12	27685	27900	18279	6352	30732	28677	15080	4457			11:25:12	64299	40454	20560	7753	75258	36880	20274	7068			11:25:12	52801	22101	4920	3639	44742	18907	5716	3267			11:25:12	50850	45534	22286	11420
	11:30:12	21522	24344	17550	8351	22566	23676	22541	8230			11:30:12	28016	28676	17616	6183	30492	28574	14748	4510			11:30:12	64145	41117	19846	7799	74328	37647	20218	7354			11:30:12	53321	22276	4785	3579	45078	18873	5904	3113			11:30:12	51360	46117	22371	11504
	11:35:12	22170	23974	17398	8065	22206	24141	22678	8243			11:35:12	27951	28312	18316	6404	31023	28837	14912	4563			11:35:12	64054	40805	20211	8004	74405	36809	20435	7142			11:35:12	52570	22416	4783	3537	44361	19366	5633	3128			11:35:12	52137	46430	22456	11513
	11:40:12	22483	24047	17298	8280	22886	23677	22606	8431			11:40:12	28205	28333	18273	6292	30779	29175	14921	4479			11:40:12	65716	41099	20244	7707	73196	37213	19793	7294			11:40:12	52036	22659	4633	3579	44341	18904	5629	3230			11:40:12	52372	46596	22902	11791
	11:45:12	22167	24077	17540	8103	23313	24366	22168	8259			11:45:12	28376	28329	18256	6591	31083	28173	14967	4609			11:45:12	63985	40832	20129	7575	73648	37184	20299	7302			11:45:12	52836	22943	4871	3703	44321	19186	5755	3209			11:45:12	52758	47224	23173	11781
	11:50:12	22072	24157	17631	8116	22691	24471	22375	8395			11:50:12	28637	28135	18232	6270	31268	28983	15106	4661			11:50:12	65198	41292	20025	7831	74433	37337	20264	7103			11:50:12	53871	22732	4722	3627	43767	18927	5667	3242			11:50:12	53372	46899	23047	11812
	11:55:12	21657	23870	17889	8014	22762	24748	22603	8275			11:55:12	28147	28646	18241	6420	31153	29309	14885	4545			11:55:12	65518	40697	20260	7862	73547	37884	20489	7253			11:55:12	52809	22757	4860	3678	44836	18895	5724	3264			11:55:12	53182	47499	23112	11658
	12:00:12	22677	24717	17508	8022	22700	24431	22443	8532			12:00:12	28118	28254	18747	6254	31465	28565	15159	4571			12:00:12	65061	40952	19896	7831	74534	37431	20381	7192			12:00:12	53062	22367	4737	3657	44406	19371	5750	3188			12:00:12	53224	47267	23142	12089
	12:05:12	22398	24392	17924	8296	23311	24592	23277	8415			12:05:12	28290	28471	18584	6636	31241	29236	15149	4573			12:05:12	64854	40944	20308	7778	74836	38359	20623	7398			12:05:12	52401	22723	4876	3650	44666	18677	5565	3169			12:05:12	53931	48290	23256	12216
	12:10:12	22438	24791	17254	8199	22690	24276	23224	8246			12:10:12	28520	28613	18551	6496	31164	28917	15355	4725			12:10:12	66424	41647	19976	7824	74924	37155	20308	7388			12:10:12	52675	22488	4839	3607	43738	19268	5684	3218			12:10:12	53991	48307	24041	11914
	12:15:12	22586	24482	17630	8185	22827	25126	22440	8378			12:15:12	28283	28611	18059	6806	30874	28561	15293	4434			12:15:12	65616	40958	20238	7807	74971	37003	20837	7285			12:15:12	54215	22526	4728	3664	44411	18460	5761	3092			12:15:12	53523	49165	23878	12216
	12:20:12	22859	24790	17575	8442	23203	24323	22555	8570			12:20:12	28843	28700	18664	6574	31006	29028	15069	4584			12:20:12	65646	41187	20459	7869	74850	37722	20393	7239			12:20:12	53448	22632	4845	3749	44543	19276	5908	3026			12:20:12	53830	48429	24189	12017
	12:25:12	22485	24382	17539	8304	23338	24328	23045	8319			12:25:12	28176	28864	18972	6589	31430	29021	14998	4671			12:25:12	65498	41839	20122	8157	75227	38373	20216	7344			12:25:12	53959	22463	4614	3530	44253	18935	5825	3113			12:25:12	54373	49033	23735	12109
	12:30:12	22678	24982	17887	8341	23273	24538	22473	8258			12:30:12	28914	28659	18361	6582	31576	29681	15126	4737			12:30:12	65489	41479	20349	7903	74812	38144	20198	7473			12:30:12	53531	22435	4641	3421	44045	19254	5781	3171			12:30:12	54911	48976	24364	12299
	12:35:12	22642	24555	17453	8188	23113	24318	22686	8342			12:35:12	28025	28759	18513	6640	31391	29266	15318	4525			12:35:12	65953	41240	21054	7951	75735	38307	21105	7286			12:35:12	52446	22957	4936	3889	45483	19401	5820	3273			12:35:12	53961	49185	24410	12186
	12:40:12	22723	24905	17565	8244	22933	24872	22906	8501			12:40:12	29028	28593	18598	6425	31975	29499	15335	4559			12:40:12	66384	41746	20468	8017	75663	37613	20345	7605			12:40:12	53667	22582	4816	3697	44778	18907	5821	3103			12:40:12	54847	49181	24683	12267
	12:45:12	22859	24825	17611	7989	23600	24408	23541	8438			12:45:12	29220	28995	19054	6442	32040	28849	15271	4575			12:45:12	66302	41012	20189	7713	75319	38415	19855	7382			12:45:12	53761	22474	4787	3665	44666	19111	5805	3142			12:45:12	55973	49667	25095	12269
	12:50:12	22464	24775	17858	8242	22444	24944	23100	8424			12:50:12	28662	28647	18660	6478	31127	29585	15512	4631			12:50:12	66498	42723	20135	7989	74235	38167	20307	7289			12:50:12	52115	22638	4841	3745	45287	19188	5771	3210			12:50:12	55469	49229	24650	12497
	12:55:12	22823	24784	17787	8059	23285	24697	22993	8467			12:55:12	28555	29176	18635	6613	31510	30623	15229	4736			12:55:12	67007	42098	20118	7822	75711	38364	20645	7121			12:55:12	53566	23101	5064	3607	45264	19039	5805	3204			12:55:12	55097	49390	25137	12210
	13:00:12	22828	25044	17752	8393	22973	24718	22781	8401			13:00:12	28910	28491	18623	6720	31720	29186	15375	4641			13:00:12	66569	41388	20051	7866	76998	38472	20451	7325			13:00:12	54302	22671	4945	3726	43965	19111	5640	3137			13:00:12	56234	50445	24760	12444
	13:05:12	23111	24814	17280	7981	23186	24468	22916	8191			13:05:12	28833	29323	18919	6604	31401	29292	15557	4554			13:05:12	66849	42056	20809	7886	75593	38440	20693	7384			13:05:12	53187	22630	4814	3638	44143	19242	5676	3242			13:05:12	55971	50331	25631	12399
	13:10:12	22853	25086	17703	8343	23041	25093	23010	8293			13:10:12	28741	28830	19037	6409	31748	29772	15562	4762			13:10:12	67740	41536	20591	8004	75793	37498	20824	7424			13:10:12	53852	22723	5088	3715	44531	19091	5706	3224			13:10:12	55991	50563	25531	12699
	13:15:12	22832	24888	17951	7954	23143	24855	22621	8302			13:15:12	29579	28946	19095	6636	32285	29818	15707	4820			13:15:12	66931	42770	20739	7896	76292	37948	20384	7314			13:15:12	53935	22907	4911	3399	44534	19421	5793	3109			13:15:12	55597	50831	25549	12666
	13:20:12	23059	24758	17549	8430	23610	24941	22932	8343			13:20:12	29316	29512	18756	6526	31846	30169	15658	4926			13:20:12	66623	41897	20254	8058	76395	37725	20758	7495			13:20:12	53801	22723	4921	3753	44185	19063	5789	3088			13:20:12	56894	50341	26164	12454
	13:25:12	23102	24796	17779	8347	23832	25355	23256	8316			13:25:12	29249	29614	18626	6545	31750	29606	15216	4640			13:25:12	66567	42854	20643	8324	76693	37882	20636	7371			13:25:12	53881	22786	4938	3621	45196	18996	5827	3059			13:25:12	57948	50723	25908	12810
	13:30:12	22896	25120	17452	7877	23076	24624	22901	8277			13:30:12	28655	28743	18672	6344	31884	29600	15515	4675			13:30:12	67101	41862	20512	7657	75956	38666	20931	7522			13:30:12	54225	22817	4703	3758	44724	18954	5784	3176			13:30:12	56925	52160	25498	12651
	13:35:12	22813	25078	17784	8149	23241	25035	23163	8422			13:35:12	28816	29047	18915	6652	32367	29356	15663	4707			13:35:12	67520	42463	20838	7818	76793	39087	21110	7476			13:35:12	53337	23169	5061	3641	44478	19197	5773	3190			13:35:12	57670	51552	26192	12856
	13:40:12	23049	25104	17414	8084	23305	25446	22787	8336			13:40:12	29285	29684	19516	6537	31976	29590	15955	4562			13:40:12	67078	42480	20625	7919	76012	38648	20823	7482			13:40:12	54274	23134	4806	3663	45228	19184	5638	3074			13:40:12	57676	51755	26552	13061
	13:45:12	23100	24938	17853	7801	24170	24805	23267	8474			13:45:12	29345	29379	19019	6677	32175	29525	15434	4537			13:45:12	67683	42191	20524	8028	76127	37815	20767	7456			13:45:12	53935	22439	4859	3720	44866	19220	5675	3143			13:45:12	57671	52117	26222	12811
	13:50:12	23374	25230	17889	8234	23929	24412	22732	8255			13:50:12	29303	29244	18876	6504	32705	29958	15496	4736			13:50:12	67298	42544	20818	7864	76926	38639	21274	7468			13:50:12	53515	22812	4816	3545	44763	19160	5782	3128			13:50:12	57758	51800	26256	12886
	13:55:12	22935	25153	17883	8071	23635	24724	22622	8359			13:55:12	29588	28705	18504	6704	31945	29514	15934	4631			13:55:12	66115	42130	20772	8149	76549	38127	21087	7520			13:55:12	53865	22626	4815	3773	45584	19308	5747	3072			13:55:12	57548	52341	26366	13042
	14:00:12	22890	25088	17524	8211	23589	25264	23390	8222			14:00:12	29089	29320	19107	6436	32030	29646	15806	4734			14:00:12	66565	42301	20395	7789	75446	38509	21218	7421			14:00:12	53226	22345	4842	3764	44610	19213	5879	3188			14:00:12	58373	51813	26402	12908
	14:05:12	22625	25112	17923	7972	23689	24596	23115	8297			14:05:12	29546	29798	19151	6797	33009	29725	15745	4799			14:05:12	67118	42642	20573	8045	76780	38897	20985	7471			14:05:12	54498	22822	4842	3609	44754	19224	5664	3083			14:05:12	58356	52340	26569	13349
	14:10:12	23003	24929	17809	8257	23351	25538	23201	8368			14:10:12	29134	30573	19186	6271	31644	30277	15866	4754			14:10:12	66748	42462	20654	8041	77028	38374	21260	7643			14:10:12	53966	22856	4933	3619	45142	19423	5675	3230			14:10:12	58939	51487	26983	13000
	14:15:12	23565	24915	18084	8276	23923	25580	22626	8355			14:15:12	29324	29292	19287	6679	32222	30604	15693	4956			14:15:12	67295	41756	20818	7838	76487	39008	20694	7182			14:15:12	53414	23081	4822	3787	46149	18815	5658	3303			14:15:12	58317	53119	26685	13443
	14:20:12	23600	25023	17833	8343	24110	24707	23274	8269			14:20:12	29512	29543	18708	6314	32382	29536	15770	4744			14:20:12	66790	42795	20791	8131	76596	38913	21493	7300			14:20:12	54283	22837	5025	3650	44532	19510	5930	3048			14:20:12	58463	53784	27318	13280
	14:25:12	23161	25424	18294	8370	22987	25422	23047	8530			14:25:12	29662	29658	19678	6760	32240	29861	15867	4716			14:25:12	67332	42398	20479	7981	75538	38701	21010	7464			14:25:12	53222	22658	4629	3847	44307	19754	5717	3141			14:25:12	58985	53904	27722	13298
	14:30:12	22654	25217	17675	8077	24078	25241	22701	8534			14:30:12	28224	29551	19158	6671	32364	29658	15662	4695			14:30:12	67557	42386	21185	8141	74702	38128	21091	7104			14:30:12	54701	22915	4785	3667	45089	19021	5661	3119			14:30:12	59013	53218	27284	13663
	14:35:12	23306	25880	17859	8166	24000	25121	22932	8510			14:35:12	29727	29505	19496	6656	32296	29898	15557	4682			14:35:12	67159	42505	20569	8261	76796	38218	21364	7156			14:35:12	53758	22959	4919	3723	44280	19419	5800	3028			14:35:12	59783	53986	26877	13168
	14:40:12	23094	25590	17563	7890	23770	25215	23058	8382			14:40:12	29566	29551	19034	6683	32416	30404	15720	4711			14:40:12	67470	42570	20717	8046	76121	39080	20704	7525			14:40:12	53442	22961	4943	3672	43639	19618	5702	3199			14:40:12	59003	53449	27376	13317
	14:45:12	23544	25813	17861	8534	23781	25155	23388	8617			14:45:12	29876	29895	19304	6695	32115	30049	16411	4609			14:45:12	67988	42946	20899	8075	76911	38523	21242	7578			14:45:12	53487	22488	4948	3702	45012	19025	5993	3330			14:45:12	60027	53937	27619	13615
	14:50:12	23619	25590	17474	8408	23809	25327	23175	8121			14:50:12	29323	29645	18903	6488	32154	29927	16055	4755			14:50:12	66687	42965	20494	7985	76696	39436	21000	7427			14:50:12	52695	22277	4874	3567	44810	19403	5744	3177			14:50:12	60214	54011	27347	13463
	14:55:12	23386	25075	17999	8171	23664	25229	23701	8392			14:55:12	29494	29744	19414	6643	32493	30252	15675	4706			14:55:12	67824	42913	21147	7959	76358	38593	21319	7444			14:55:12	53545	22695	4754	3609	44540	19211	5968	3094			14:55:12	59863	54113	27734	13555
	15:00:12	23549	25202	17656	8216	23674	24953	23031	8112			15:00:12	28966	29469	18971	6592	32321	30088	15611	4724			15:00:12	67501	43035	20977	8071	75668	38936	21171	7338			15:00:12	54154	22795	5080	3640	45059	19193	5720	3148			15:00:12	60668	54399	27139	13226
	15:05:12	23285	25736	17691	8065	23674	25028	23284	8465			15:05:12	29545	29400	19095	6542	32688	30114	15917	4790			15:05:12	66158	42881	20978	7984	77265	38644	21545	7355			15:05:12	53881	22844	4981	3983	44490	19091	5727	3023			15:05:12	60774	54398	27570	13507
	15:10:12	23030	25072	17669	8103	24220	25968	22763	8484			15:10:12	30309	29968	19521	6544	31969	29783	15616	4889			15:10:12	68044	43064	20871	7829	78126	38883	21304	7277			15:10:12	54990	23197	4891	3638	44857	19775	6018	3110			15:10:12	61667	54225	28058	13845
	15:15:12	23430	25355	18097	8088	24336	25071	23343	8272			15:15:12	29745	29774	19110	6560	32529	30210	15786	4580			15:15:12	66736	43290	21051	8026	77929	38379	21402	7500			15:15:12	53986	22725	4961	3684	44894	18959	5725	3074			15:15:12	60389	55550	27744	13585
	15:20:12	23279	25262	17566	8089	23700	25864	22898	8489			15:20:12	29756	30252	19564	6783	32208	30385	15945	4863			15:20:12	67637	43201	20871	8015	76331	38388	20921	7566			15:20:12	54063	22863	5027	3686	44374	19215	5654	3095			15:20:12	60678	55438	28490	13725
	15:25:12	23597	25412	17729	8337	24138	24992	23431	8424			15:25:12	29683	29404	19665	6763	32775	29691	16062	4698			15:25:12	66928	42759	20688	8263	76649	37985	21153	7560			15:25:12	53979	22362	4770	3637	43810	19444	5931	3161			15:25:12	60458	55115	28332	13729
	15:30:12	23492	25471	17825	8278	24173	25572	23456	8613			15:30:12	29705	29282	19384	6778	31889	30250	15694	4700			15:30:12	67582	42709	20845	7906	76805	38480	21255	7323			15:30:12	54680	22691	4862	3630	44945	19059	5868	3052			15:30:12	61179	54913	28762	14131
	15:35:12	23985	25689	17726	8290	23824	25858	22940	8135			15:35:12	29190	29438	18951	6895	32172	30570	15890	4645			15:35:12	68558	43776	21000	7920	77118	38472	21548	7469			15:35:12	54062	22928	4825	3554	44403	19318	6016	3285			15:35:12	60353	55134	28534	13734
	15:40:12	23027	25815	18168	8133	24027	24947	23249	8261			15:40:12	29477	29591	19510	6908	32622	29952	15494	4823			15:40:12	67023	43474	20904	8376	76093	38089	21011	7513			15:40:12	54184	22464	4706	3486	44808	19437	5634	3180			15:40:12	61243	55705	28962	13860
	15:45:12	23693	25807	17873	7990	24637	25694	23093	8835			15:45:12	29377	29875	19541	6628	32224	30657	16002	4799			15:45:12	67015	43166	20925	8118	76833	38656	20976	7588			15:45:12	52972	22291	4889	3783	44447	19497	5794	3138			15:45:12	62151	54646	28701	14200
	15:50:12	23318	25076	17693	8416	24311	25646	23137	8494			15:50:12	29654	29579	19407	6793	33377	30142	15798	4922			15:50:12	67962	43306	20434	7960	76180	38699	21620	7605			15:50:12	53412	22871	4810	3607	45018	19252	5645	3254			15:50:12	61556	54772	29300	13552
	15:55:12	23471	25268	18249	8094	23813	25683	23019	8545			15:55:12	30149	29240	19648	6624	32625	30243	16337	4898			15:55:12	67698	43695	21187	7796	75619	39674	20888	7596			15:55:12	53222	22779	4836	3619	45447	19062	5808	3230			15:55:12	61092	55411	28740	13933
	16:00:12	23594	26120	17979	8258	23536	25663	23620	8460			16:00:12	30523	29694	19497	6699	33009	29868	15614	4764			16:00:12	67376	42564	21266	7931	78614	38593	21410	7530			16:00:12	53889	22550	4913	3728	44747	19406	5754	3034			16:00:12	62003	56108	29098	14327
	16:05:12	23767	25370	17760	7937	24336	25392	23780	8612			16:05:12	29733	29942	19232	6539	33002	30532	16299	4791			16:05:12	67544	43074	20948	8049	77462	39059	21260	7663			16:05:12	54085	23183	4900	3720	43367	19491	5868	3119			16:05:12	62161	56458	28817	13924
	16:10:12	23376	25255	17989	8103	24381	26216	23260	8727			16:10:12	30062	30337	19821	6502	32118	30448	16163	4828			16:10:12	68541	42944	20868	8065	76030	38803	21262	7477			16:10:12	54272	23124	4785	3727	44448	19627	5945	3129			16:10:12	62168	55635	29214	14148
	16:15:12	23982	25624	17984	8316	24282	25753	23406	8589			16:15:12	30120	30284	19634	6893	32100	30635	15579	4773			16:15:12	68291	42830	20961	8036	77543	38492	20824	7565			16:15:12	54017	22428	4919	3898	44777	19015	5928	3258			16:15:12	62025	56267	29345	14266
	16:20:12	23623	25021	17758	8241	24360	25870	23516	8926			16:20:12	30687	29383	20099	6963	32750	29794	16236	4979			16:20:12	67226	42980	21626	8477	76890	38473	21355	7634			16:20:12	54291	22539	4933	3557	44913	19169	5888	3208			16:20:12	63245	56108	30051	13992
	16:25:12	23481	25112	17996	8040	23595	25527	23187	8563			16:25:12	29592	29667	19490	6797	32073	29494	16166	4701			16:25:12	68040	42561	20733	8203	76994	39031	21254	7569			16:25:12	53349	22647	4764	3753	45277	18865	6037	3121			16:25:12	62943	55404	29793	14205
	16:30:12	23640	24926	17888	8201	23700	25507	22994	8723			16:30:12	30397	29345	19653	6797	31842	30709	15969	4948			16:30:12	67528	43296	21002	8134	77614	39207	20907	7305			16:30:12	53545	22080	4975	3769	44530	19232	5789	3300			16:30:12	61864	56619	29245	13930
	16:35:12	23729	25437	18396	8216	24718	25436	23217	8507			16:35:12	30051	29894	19669	6622	32655	30530	16215	4810			16:35:12	67198	43388	20877	7869	77236	38959	21013	7615			16:35:12	53517	22959	4951	3736	44639	19050	5771	3177			16:35:12	62418	56258	29631	14227
	16:40:12	23207	25161	17538	7962	24243	25736	23058	8608			16:40:12	30304	30201	19120	6780	32294	30423	15830	4709			16:40:12	68383	42557	20581	7933	76565	39587	21344	7460			16:40:12	53145	22921	4674	3733	44601	19167	5890	3057			16:40:12	62608	56561	29507	14351
	16:45:12	24141	25969	17901	8207	23868	25496	23560	8785			16:45:12	29911	29207	19419	6497	32787	29902	15768	4867			16:45:12	68080	42912	20913	8087	76689	38672	21225	7414			16:45:12	53661	22444	5096	3623	44554	19328	5823	3286			16:45:12	62710	57827	29789	14231
	16:50:12	23316	25999	17766	8086	23918	25415	23026	8844			16:50:12	30074	30085	19857	6756	32557	30156	15793	4873			16:50:12	67935	43697	20565	7851	76925	39388	21477	7369			16:50:12	53181	22483	4729	3658	44806	19454	5884	3164			16:50:12	62526	57302	30259	14196
	16:55:12	23638	26140	17818	8274	24117	25375	23103	8850			16:55:12	30006	30338	19362	6639	32942	29854	16009	4740			16:55:12	67257	42624	20673	8022	77935	39172	21552	7498			16:55:12	53725	22933	4999	3811	45644	19354	5950	3178			16:55:12	64245	57254	30125	14436
	17:00:12	23698	25171	17379	8046	24006	25255	24059	8952			17:00:12	29697	30324	19726	6689	32655	30108	15948	4822			17:00:12	66635	43665	21432	8056	77428	39040	21342	7445			17:00:12	53199	23227	5074	3721	44197	19061	5766	3242			17:00:12	62852	57498	30885	14179
	17:05:12	23759	25826	18133	8440	23916	25301	22937	8129			17:05:12	29990	30009	20132	6776	32973	29847	15960	4695			17:05:12	67964	43206	20657	8192	77662	39061	21145	7401			17:05:12	52674	22993	4793	3620	44788	19362	5753	3291			17:05:12	63462	57592	30071	14496
	17:10:12	23214	25266	17562	8209	23820	25301	23353	8166			17:10:12	29859	29705	19531	6824	33227	30433	16502	4748			17:10:12	68953	42888	20967	7978	76798	39062	21894	7717			17:10:12	53592	22913	4948	3784	44498	19439	6076	3056			17:10:12	63247	57531	30770	14478
	17:15:12	23239	25854	17749	8419	24481	25479	22847	7944			17:15:12	29657	29771	19457	7141	32414	30320	16154	4721			17:15:12	67786	42818	21085	8065	75979	39413	21082	7438			17:15:12	52635	22479	4971	3777	44575	19676	5883	3045			17:15:12	62433	57865	30343	14655
	17:20:12	23415	26170	17836	8318	23866	25638	22812	8290			17:20:12	30152	30441	19479	6729	33417	30444	15864	4865			17:20:12	68483	43628	20786	8305	76474	38280	21302	7547			17:20:12	54621	22281	4996	3715	44985	18817	5984	3038			17:20:12	63275	57519	30509	14090
	17:25:12	23974	25676	17552	8194	23908	25775	23071	8390			17:25:12	30554	30085	19574	6745	32620	30245	16003	4878			17:25:12	67901	43420	20972	8174	76257	38783	21029	7361			17:25:12	53985	22840	4914	3706	44451	19490	6060	3313			17:25:12	63463	58501	31250	14909
	17:30:12	23588	25589	17630	8240	24105	25416	23051	8265			17:30:12	30075	30029	19374	6763	33076	30409	16040	4743			17:30:12	67000	43441	20994	7775	76814	38516	21000	7292			17:30:12	54604	22397	4809	3547	44709	19271	5885	3167			17:30:12	63700	57267	30750	14577
	17:35:12	23161	25954	17501	8190	24130	25824	23632	8336			17:35:12	30211	29453	20047	7019	32552	30173	15765	4869			17:35:12	67591	43428	20997	8057	78246	39079	21448	7454			17:35:12	54389	22647	4743	3692	44936	19063	5613	3110			17:35:12	63973	57431	30896	14542
	17:40:12	23636	25489	18245	8232	23814	25865	23135	8420			17:40:12	30694	30163	19702	7047	32365	30324	16073	5029			17:40:12	67115	43188	20951	8070	76984	38820	21304	7336			17:40:12	53102	21971	4931	3869	45035	19323	5831	3186			17:40:12	63268	57798	30672	14456
	17:45:12	23904	25768	17976	8097	23816	25625	23808	8316			17:45:12	30199	29690	19424	6903	32716	30345	15761	4662			17:45:12	67761	43534	20971	7912	76652	39572	21428	7287			17:45:12	53215	22603	4925	3541	44696	19086	5787	3369			17:45:12	64243	57626	31086	14700
	17:50:12	23371	26003	17853	8085	23725	25689	23326	8500			17:50:12	29980	29664	19461	6650	32259	30004	15959	4772			17:50:12	67546	42669	21227	8206	77780	39127	21654	7734			17:50:12	53553	22902	5071	3743	43958	18976	5901	3189			17:50:12	64575	58400	31413	14926
	17:55:12	24323	25981	17912	8115	23766	25866	23266	8521			17:55:12	30259	29890	19710	6816	32868	30650	16044	4830			17:55:12	68319	43490	20699	8003	77549	38858	21628	7328			17:55:12	54268	22656	4767	3731	44535	19367	6009	3304			17:55:12	63999	57355	31127	14960
	18:00:12	24179	25563	17732	7994	24039	25314	23078	8305			18:00:12	29933	29686	19643	6830	32301	30482	16249	4717			18:00:12	66704	43206	20656	8184	77301	39281	21369	7611			18:00:12	53601	22807	4824	3537	45420	19473	5773	3086			18:00:12	64634	58505	31040	14684
	18:05:12	23249	25392	17976	8313	24064	25394	22514	8273			18:05:12	29232	29843	19858	6674	32759	30682	16517	4657			18:05:12	67894	42687	21076	8047	78296	38455	21553	7587			18:05:12	54446	22612	4835	3674	44503	18920	5857	3321			18:05:12	64277	58721	31335	14635
	18:10:12	23604	25856	17881	8306	23809	25757	23269	8370			18:10:12	29848	29919	20400	6847	33203	30089	16463	4841			18:10:12	67553	43602	21297	8286	77019	39039	21249	7409			18:10:12	53630	23196	4751	3848	43657	19816	5703	3250			18:10:12	65020	57855	31498	14757
	18:15:12	23891	25393	18072	8305	23728	25959	23816	8256			18:15:12	29821	29539	19931	6856	32191	30280	16076	4761			18:15:12	67670	42563	20766	8117	77139	39513	21141	7495			18:15:12	53133	22986	4870	3725	44781	19366	5884	3127			18:15:12	64426	58367	31061	14670
	18:20:12	23539	25096	18314	8216	24284	26000	23077	8171			18:20:12	30038	30064	19927	6715	33176	30146	16290	4940			18:20:12	68376	43185	21031	8304	76723	38683	21800	7498			18:20:12	53634	22748	4774	3718	44345	19304	5923	3168			18:20:12	65284	58209	31179	14948
	18:25:12	23766	26233	17681	8394	23939	25700	23240	8124			18:25:12	29823	29841	19451	6979	32850	29799	16367	4996			18:25:12	67671	43105	20708	7823	76177	39179	21458	7348			18:25:12	52753	23196	4843	3759	44481	19052	5799	3149			18:25:12	64386	59482	31129	14626
	18:30:12	23581	25290	17940	7994	23544	25914	23457	8441			18:30:12	29609	30092	19434	6793	32486	30641	16204	4737			18:30:12	67311	43047	20683	8337	77205	38900	21269	7298			18:30:12	53376	23372	4911	3656	44528	19487	5866	3351			18:30:12	65973	58119	31621	14906
	18:35:12	23757	25787	18294	8218	23859	25676	23551	8697			18:35:12	30300	30011	19862	6841	32246	30238	16787	5076			18:35:12	67883	43897	21000	8150	77534	39405	21457	7403			18:35:12	53630	22551	4768	3717	44560	19026	5891	3293			18:35:12	64424	58703	32011	15077
	18:40:12	23784	25455	17790	8290	24089	25647	23805	8099			18:40:12	29575	30023	19540	6726	32762	30762	16163	4465			18:40:12	67839	43370	20636	8141	77928	38584	21238	7249			18:40:12	53563	22829	4751	3563	44293	19225	5770	3083			18:40:12	64559	58147	31657	14947
	18:45:12	23993	25761	17698	8159	23911	25999	23532	8268			18:45:12	29759	30104	20170	6814	32714	30507	16254	5097			18:45:12	68045	43555	20721	8008	77174	39806	21419	7487			18:45:12	54177	22567	4675	3859	44243	19273	5727	3182			18:45:12	65596	58757	31580	14896
	18:50:12	24194	25801	18251	8305	24271	25483	23072	8125			18:50:12	29095	30014	19885	7000	33186	29812	16073	4741			18:50:12	68474	43001	20888	8185	78464	38812	21427	7560			18:50:12	53619	22568	4982	3699	44192	19581	5735	3188			18:50:12	64110	59239	32385	15166
	18:55:12	24006	25795	18460	8378	23982	25980	23228	8353			18:55:12	29346	30127	19592	7159	32376	29971	16343	4781			18:55:12	67739	43295	20982	8318	76698	39229	20933	7359			18:55:12	52731	22763	4886	3791	44642	19634	5816	3184			18:55:12	65705	59438	32255	14907
	19:00:12	23838	26285	18309	8034	24197	25823	23324	8275			19:00:12	30351	29683	19736	6761	33094	30549	16130	4960			19:00:12	67080	43353	21170	7885	76978	38943	21609	7606			19:00:12	53485	22737	4944	3752	44352	19289	5440	3202			19:00:12	65601	58816	32068	14720
	19:05:12	24363	25839	17862	8180	24276	25579	22943	8177			19:05:12	29440	29994	19765	6928	33134	30609	15952	4752			19:05:12	68994	43830	20846	7996	77783	38467	21133	7560			19:05:12	54304	22302	4964	3777	45568	19099	5935	3213			19:05:12	65139	58432	32004	15218
	19:10:12	23518	25979	18301	8328	23646	25893	23269	8033			19:10:12	29648	29942	19459	6506	33013	30353	16459	4684			19:10:12	68217	43919	21252	8163	77008	39184	21494	7427			19:10:12	53517	22917	4978	3656	44533	19392	5678	3269			19:10:12	64747	59878	31837	15267
	19:15:12	23353	25558	17347	8000	24369	25870	23174	8453			19:15:12	29898	29962	19371	6818	32844	29770	15844	4951			19:15:12	67655	43487	20869	8227	77307	38253	21411	7349			19:15:12	53461	22588	4880	3690	44167	19513	6157	3107			19:15:12	65147	59522	31998	15185
	19:20:12	24125	26443	17749	7989	23862	25846	23189	8405			19:20:12	29866	29274	19317	6791	32937	30183	16311	4775			19:20:12	67488	44086	20773	8181	78404	39090	21405	7455			19:20:12	53262	22621	4892	3678	44334	19679	5860	3285			19:20:12	65436	59576	32071	15269
	19:25:12	23956	25923	18019	8070	24009	25563	23598	8476			19:25:12	30075	29962	19453	6645	32679	30429	16069	4792			19:25:12	67550	43359	21339	8126	78331	38809	21271	7336			19:25:12	53411	22550	4815	3730	43882	19648	5801	3272			19:25:12	64980	59857	34059	15085
	19:30:12	23721	25871	17833	8289	24344	25929	23570	8331			19:30:12	29632	30156	19568	6914	32964	30474	16145	4894			19:30:12	67995	43463	20796	8313	77554	40080	21358	7396			19:30:12	52993	22652	4927	3642	44526	18859	5809	3164			19:30:12	65561	59765	34746	14960
	19:35:12	23352	25187	17930	8130	23862	25814	23307	8333			19:35:12	29604	29835	19556	6591	32112	31052	16269	4780			19:35:12	67771	42859	20956	8167	77396	38791	21402	7571			19:35:12	53337	22242	4859	3723	45110	19460	5736	3322			19:35:12	65492	59807	31718	15187
	19:40:12	23670	25529	17781	8260	24031	25996	22900	8052			19:40:12	29666	29772	19711	6703	32570	30434	16317	4823			19:40:12	67896	42582	20934	8242	77503	38772	21124	7506			19:40:12	53735	22705	4902	3766	44806	18858	5750	3210			19:40:12	65713	59582	32085	15036
	19:45:12	23700	25789	17788	8299	24588	25772	23571	8202			19:45:12	29746	29251	19797	6766	33104	29957	16261	4856			19:45:12	67420	43069	20574	8644	76176	38205	21313	7561			19:45:12	53531	23197	4905	3565	44531	19300	5952	3180			19:45:12	65388	60736	32024	15289
	19:50:12	23624	25480	18024	8109	23960	25521	23146	8460			19:50:12	29977	30022	19666	6511	32989	31155	16013	5044			19:50:12	67139	43437	21002	8333	77239	39000	21226	7423			19:50:12	52883	22533	4942	3697	44950	19245	6083	3180			19:50:12	66153	60393	31811	15431
	19:55:12	23647	25299	18033	7989	24435	26109	23139	8435			19:55:12	30304	29533	19782	6792	32698	30163	16160	4681			19:55:12	67692	43658	20668	8184	78304	39098	21057	7631			19:55:12	53221	22881	4770	3744	44378	19249	5735	3205			19:55:12	65565	59931	31828	15209
	20:00:12	23321	25332	17719	8220	23849	26001	23433	8100			20:00:12	29780	29852	19785	6814	32561	30525	15904	4898			20:00:12	68630	43573	20706	8217	77271	38787	21361	7626			20:00:12	52188	22330	4966	3708	44212	19134	5855	3120			20:00:12	66529	58800	32068	15621
[truncated: 4 more columns]

## Sheet: Figure 2c-d
Kinetic read	Reconstituted PURE	Adj. full PURE	Full PURE	Purification ctrl	Reconstituted PURE	Adj. full PURE	Full PURE	Purification ctrl
00:00:17	198	250	240	181	200	200	202	183
00:02:17	235	216	188	186	209	198	198	195
00:04:17	215	204	203	207	189	206	220	230
00:06:17	185	235	221	170	212	179	239	209
00:08:17	172	231	221	198	209	239	197	188
00:10:17	200	227	251	220	218	210	245	199
00:12:17	224	234	334	213	178	188	305	209
00:14:17	206	194	445	202	190	187	434	179
00:16:17	171	196	709	207	201	187	624	149
00:18:17	233	201	1053	183	189	188	910	191
00:20:17	201	202	1352	223	188	226	1276	181
00:22:17	203	168	1923	200	201	194	1756	168
00:24:17	205	185	2465	164	201	167	2171	165
00:26:17	185	192	3063	200	201	216	2707	203
00:28:17	199	202	3748	197	209	201	3346	194
00:30:17	166	195	4456	202	230	236	4061	188
00:32:17	154	215	5170	156	176	218	4712	177
00:34:17	195	229	6031	181	207	218	5433	170
00:36:17	180	216	6757	179	201	218	6088	190
00:38:17	207	219	7480	236	198	247	6741	160
00:40:17	234	276	8485	191	203	238	7580	197
00:42:17	192	236	9037	196	205	218	8276	199
00:44:17	200	271	9986	207	197	238	8964	204
00:46:17	203	268	10800	222	215	257	9761	156
00:48:17	202	278	11728	208	220	256	10623	178
00:50:17	218	269	12420	173	216	307	11154	202
00:52:17	244	325	13346	208	193	318	11921	197
00:54:17	194	309	14025	179	236	290	12631	207
00:56:17	238	322	14518	176	232	328	13480	155
00:58:17	234	327	15802	185	208	322	13999	184
01:00:17	240	343	16289	169	221	343	14605	188
01:02:17	251	336	17197	170	247	322	15360	189
01:04:17	226	379	17755	237	250	359	16010	193
01:06:17	213	410	18328	179	228	378	16873	139
01:08:17	268	381	19122	234	272	369	17486	194
01:10:17	294	420	20003	200	221	351	18257	170
01:12:17	274	428	20446	172	258	389	18709	173
01:14:17	234	420	21456	211	258	408	19526	197
01:16:17	282	451	21918	193	269	386	20211	186
01:18:17	260	444	22982	143	269	432	20541	181
01:20:17	317	482	23504	170	237	478	21595	184
01:22:17	314	520	23952	188	267	478	22182	182
01:24:17	287	474	24667	172	262	460	22779	206
01:26:17	298	494	25385	187	292	467	23430	233
01:28:17	316	537	25753	204	311	505	23880	153
01:30:17	294	574	26835	191	295	470	24864	176
01:32:17	337	541	27786	167	304	483	24840	175
01:34:17	347	528	28404	181	308	511	25923	207
01:36:17	362	605	28747	167	323	509	26005	162
01:38:17	377	584	29540	204	299	557	26838	197
01:40:17	367	612	30289	160	331	559	27304	157
01:42:17	345	597	30518	212	318	536	28233	187
01:44:17	378	625	31473	136	341	586	28516	177
01:46:17	432	639	31599	213	335	561	29130	198
01:48:17	407	625	32480	160	333	633	29336	168
01:50:17	389	640	32994	192	363	571	29931	205
01:52:17	416	666	34095	170	321	586	30910	171
01:54:17	425	715	34656	178	360	590	30809	172
01:56:17	437	708	34577	173	340	654	31822	186
01:58:17	460	682	35406	173	415	617	31919	190
02:00:17	457	706	35914	178	388	649	32575	174
02:02:17	438	706	36434	172	389	696	32931	168
02:04:17	480	767	37678	200	397	678	34039	215
02:06:17	473	745	37284	209	427	670	33884	191
02:08:17	514	778	38052	157	427	663	34379	200
02:10:17	496	765	38250	165	449	680	34684	171
02:12:17	549	796	38794	171	432	703	34934	163
02:14:17	526	811	39394	154	455	717	35653	158
02:16:17	545	820	40284	147	480	718	36214	184
02:18:17	501	818	40075	180	458	668	37202	197
02:20:17	548	819	40699	174	439	735	37022	198
02:22:17	574	792	41117	185	479	738	37253	201
02:24:17	600	851	41755	171	507	731	37512	157
02:26:17	576	844	42230	179	514	772	38007	175
02:28:17	580	840	41952	182	512	780	38567	159
02:30:17	630	895	42466	162	512	795	38335	172
02:32:17	623	875	42631	159	524	797	39439	188
02:34:17	614	854	43038	151	522	772	38915	189
02:36:17	624	909	43831	195	559	834	39802	163
02:38:17	674	890	44074	160	536	785	39435	219
02:40:17	667	934	44593	181	577	786	40054	175
02:42:17	660	910	45403	180	548	841	40035	186
02:44:17	672	907	44962	185	579	838	40504	174
02:46:17	703	926	45411	161	570	867	41291	135
02:48:17	687	929	44659	195	587	880	41645	142
02:50:17	749	925	46148	179	609	832	41400	146
02:52:17	734	965	46093	191	619	847	41614	191
02:54:17	728	991	46926	173	613	845	42241	166
02:56:17	738	993	47027	158	669	875	42353	175
02:58:17	774	995	46925	192	622	896	42690	207
03:00:17	782	996	46874	161	624	903	42592	154
03:02:17	786	987	47588	171	632	859	43125	182
03:04:17	837	1034	47895	192	682	907	43424	158
03:06:17	771	1008	48200	157	683	884	43646	160
03:08:17	870	1020	47977	187	690	927	44074	130
03:10:17	825	1046	47745	195	693	957	44753	147
03:12:17	845	1048	48898	193	734	951	44268	207
03:14:17	873	1056	48983	170	699	1000	44841	158
03:16:17	901	1052	49602	164	732	906	44739	177
03:18:17	888	1095	48713	171	744	950	44883	185
03:20:17	916	1041	50394	173	738	931	44800	170
03:22:17	898	1107	49742	147	746	937	45198	193
03:24:17	932	1059	50668	137	768	933	45994	144
03:26:17	964	1115	50060	168	815	965	46164	154
03:28:17	955	1135	50069	205	767	966	46399	211
03:30:17	999	1103	50779	153	808	957	46542	173
03:32:17	1004	1097	50708	146	784	982	45904	189
03:34:17	1003	1131	51137	156	793	1008	45818	160
03:36:17	1016	1120	51801	153	771	974	45949	167
03:38:17	1065	1125	51004	181	837	988	46415	143
03:40:17	1058	1163	51120	166	859	992	47055	184
03:42:17	1087	1170	51399	191	810	980	47189	157
03:44:17	1097	1169	52071	163	813	980	47453	191
03:46:17	1079	1186	52355	174	829	1009	47273	139
03:48:17	1101	1164	51806	173	828	1001	47663	181
03:50:17	1138	1227	52459	193	907	1006	47802	192
03:52:17	1127	1170	52206	163	928	999	47702	168
03:54:17	1144	1189	52582	144	868	1046	47774	175
03:56:17	1179	1206	52476	186	936	1073	47939	159
03:58:17	1180	1178	53869	138	890	1022	48330	150
04:00:17	1227	1220	53428	189	929	1027	48738	173
04:02:17	1239	1243	53504	180	882	1074	48164	165
04:04:17	1109	1193	52860	178	942	1088	48522	141
04:06:17	1133	1263	53525	147	967	1073	48372	206
04:08:17	1147	1310	53283	193	974	1092	48842	138
04:10:17	1160	1218	53757	155	981	1121	49627	153
04:12:17	1173	1287	53467	150	978	1124	48644	201
04:14:17	1218	1264	53678	165	978	1121	48863	187
04:16:17	1222	1330	54044	188	1008	1123	48681	187
04:18:17	1204	1348	53984	179	1089	1108	49276	147
04:20:17	1183	1308	54588	181	1116	1111	49051	167
04:22:17	1190	1316	54115	171	1092	1117	50103	166
04:24:17	1252	1296	54131	160	1116	1144	49548	178
04:26:17	1272	1337	54362	166	1099	1117	49653	149
04:28:17	1267	1345	54448	177	1149	1131	49969	171
04:30:17	1263	1399	54048	194	1126	1092	49438	171
04:32:17	1323	1340	55656	165	1131	1179	49440	156
04:34:17	1273	1406	54630	195	1129	1144	49542	202
04:36:17	1330	1355	54961	162	1111	1149	49820	165
04:38:17	1344	1359	56030	189	1185	1178	50310	215
04:40:17	1289	1381	55202	152	1198	1203	50404	184
04:42:17	1369	1398	55020	169	1196	1174	50827	162
04:44:17	1418	1415	55920	141	1212	1210	50504	174
04:46:17	1343	1407	55521	162	1233	1159	50033	175
04:48:17	1340	1419	54765	187	1258	1196	50715	167
04:50:17	1383	1403	55756	180	1163	1223	50260	187
04:52:17	1425	1432	55502	111	1189	1208	51466	141
04:54:17	1421	1467	55397	161	1195	1277	50876	179
04:56:17	1437	1453	55463	173	1231	1230	50948	148
04:58:17	1433	1470	55774	168	1202	1272	50955	187
05:00:17	1494	1452	56109	161	1215	1275	50677	155
05:02:17	1440	1471	55988	148	1252	1240	50878	188
05:04:17	1504	1440	55710	192	1245	1239	50877	162
05:06:17	1487	1533	55257	122	1241	1280	50858	182
05:08:17	1498	1496	55589	197	1269	1247	51063	119
05:10:17	1493	1478	56384	169	1272	1293	50215	173
05:12:17	1463	1510	56113	150	1230	1283	50774	194
05:14:17	1497	1547	56376	192	1252	1308	51978	162
05:16:17	1550	1521	57121	152	1292	1309	51131	191
05:18:17	1566	1580	56131	177	1307	1318	51123	143
05:20:17	1523	1544	55316	159	1328	1308	51458	158
05:22:17	1526	1569	55913	150	1346	1343	51539	157
05:24:17	1530	1588	56744	159	1354	1312	51605	196
05:26:17	1583	1563	55887	128	1374	1375	51277	148
05:28:17	1648	1521	57313	140	1354	1342	51516	139
05:30:17	1598	1628	56754	166	1381	1362	51430	163
05:32:17	1660	1651	58076	184	1350	1349	51471	158
05:34:17	1639	1583	56473	184	1369	1292	51404	174
05:36:17	1624	1653	57147	154	1405	1420	51904	159
05:38:17	1651	1610	57495	154	1390	1398	51314	161
05:40:17	1680	1606	57435	158	1402	1380	52032	139
05:42:17	1666	1608	57555	169	1414	1350	51763	153
05:44:17	1678	1653	57620	159	1459	1409	50932	155
05:46:17	1683	1680	56844	146	1410	1360	52623	197
05:48:17	1717	1680	57646	169	1441	1379	51286	140
05:50:17	1738	1639	57991	184	1453	1409	52271	144
05:52:17	1671	1688	57081	141	1454	1432	52974	191
05:54:17	1708	1689	57776	141	1412	1427	52644	155
05:56:17	1762	1694	57988	147	1468	1426	53079	191
05:58:17	1712	1683	58158	142	1427	1393	52687	152
06:00:17	1815	1743	57020	161	1485	1417	53191	183
06:02:17	1749	1702	57661	143	1434	1462	52912	167
06:04:17	1836	1735	58048	152	1535	1438	54181	161
06:06:17	1765	1756	58751	161	1525	1489	52258	170
06:08:17	1805	1700	57748	157	1538	1452	52866	147
06:10:17	1827	1746	58052	169	1520	1511	53211	183
06:12:17	1832	1786	57436	132	1526	1526	52156	184
06:14:17	1843	1746	58045	196	1595	1495	53776	168
06:16:17	1846	1814	57344	148	1549	1516	52948	149
06:18:17	1836	1774	57346	166	1548	1553	53170	163
06:20:17	1884	1842	57935	143	1542	1537	52911	198
06:22:17	1838	1819	58137	170	1613	1541	53300	182
06:24:17	1873	1837	58530	150	1621	1581	52826	170
06:26:17	1877	1844	57901	175	1679	1497	53335	184
06:28:17	1924	1872	57870	156	1668	1546	53032	150
06:30:17	1908	1892	57696	166	1680	1529	52650	168
06:32:17	1913	1850	57722	182	1661	1607	52525	137
06:34:17	1939	1849	58079	164	1703	1543	52624	185
06:36:17	1912	1919	57994	143	1675	1566	53083	161
06:38:17	1956	1867	57571	159	1741	1546	52894	161
06:40:17	2012	1866	58060	197	1693	1619	53288	166
06:42:17	1951	1924	57542	166	1740	1564	52507	146
06:44:17	1939	1959	58451	195	1748	1602	52937	192
06:46:17	1948	1896	57929	139	1725	1575	53261	158
06:48:17	1951	1957	58010	155	1744	1613	53542	168
06:50:17	1981	1992	58759	154	1759	1604	53717	157
06:52:17	2001	1960	58045	209	1758	1601	53014	144
06:54:17	2039	1941	57934	173	1757	1620	52871	203
06:56:17	2073	2011	58835	128	1772	1583	53114	188
06:58:17	2070	1929	58344	179	1757	1660	52595	192
07:00:17	2046	1989	58362	190	1769	1657	53199	176
07:02:17	2064	2063	58196	220	1787	1662	52212	171
07:04:17	2052	1950	58153	201	1878	1700	52535	136
07:06:17	2063	2061	58459	210	1831	1677	52779	144
07:08:17	2164	2037	58129	168	1884	1688	53006	177
07:10:17	2087	2050	58545	165	1831	1704	52764	209
07:12:17	2150	2076	58428	188	1834	1735	52833	165
07:14:17	2062	2029	57548	177	1896	1693	53857	205
07:16:17	2130	2075	57848	178	1906	1714	53021	156
07:18:17	2153	2044	58525	188	1919	1740	52937	185
07:20:17	2210	2079	58305	178	1881	1705	52947	201
07:22:17	2154	2108	57894	203	1883	1678	53439	183
07:24:17	2220	2118	57537	205	1915	1711	53302	199
07:26:17	2116	2160	57509	193	1940	1739	53168	160
07:28:17	2154	2197	57954	177	1970	1763	52757	174
07:30:17	2189	2152	57574	205	1923	1802	53650	183
07:32:17	2187	2160	58098	190	1961	1752	52711	177
07:34:17	2219	2218	58557	191	1953	1785	53032	182
07:36:17	2178	2192	58238	156	1983	1809	53334	167
07:38:17	2201	2164	58580	193	1993	1739	53061	167
07:40:17	2285	2169	58700	186	1974	1791	52919	189
07:42:17	2277	2130	58386	210	1991	1795	52717	171
07:44:17	2283	2213	58361	183	1963	1820	53059	166
07:46:17	2202	2244	58017	196	1995	1809	52644	198
07:48:17	2207	2260	57313	204	2038	1739	52737	197
07:50:17	2271	2241	57700	172	2017	1837	52501	176
07:52:17	2292	2319	58156	207	2076	1809	52059	179
07:54:17	2257	2240	58052	202	2072	1864	53168	225
07:56:17	2327	2343	57848	242	2041	1795	52565	171
07:58:17	2301	2269	58273	187	2117	1820	53117	168
08:00:17	2341	2355	58253	182	2122	1848	53299	153
08:02:17	2305	2292	58418	183	2110	1876	52628	182
08:04:17	2310	2359	58044	183	2104	1856	52696	163
08:06:17	2304	2349	58007	221	2151	1811	52884	146
08:08:17	2341	2354	57620	180	2142	1840	53135	176
08:10:17	2329	2368	57744	183	2151	1877	53134	209
08:12:17	2326	2415	57807	157	2138	1878	52568	179
08:14:17	2346	2323	57186	179	2127	1913	52365	189
08:16:17	2382	2472	57642	175	2156	1925	52583	145
08:18:17	2359	2396	57399	188	2148	1930	53151	179
08:20:17	2386	2418	58136	222	2160	1887	53362	181
08:22:17	2435	2411	57251	175	2158	1898	53182	175
08:24:17	2410	2458	57786	187	2177	1922	52661	212
08:26:17	2401	2466	57653	187	2201	1968	52826	190
08:28:17	2427	2470	57848	205	2254	1903	52740	141
08:30:17	2359	2470	58738	193	2184	1907	52662	146
08:32:17	2440	2499	57540	219	2230	1953	52970	160
08:34:17	2393	2541	58317	194	2248	1864	53941	173
08:36:17	2478	2491	57836	201	2260	1946	53536	170
08:38:17	2434	2490	58536	175	2230	1901	53195	159
08:40:17	2480	2529	57764	206	2285	1999	52850	184
08:42:17	2491	2558	58034	162	2147	1932	52587	205
08:44:17	2533	2547	57955	191	2148	1997	53211	164
08:46:17	2452	2536	58001	185	2135	1966	53251	183
08:48:17	2456	2634	58281	183	2183	1997	53425	153
08:50:17	2536	2591	58388	192	2177	1986	52751	182
08:52:17	2501	2589	58613	177	2116	1994	52564	162
08:54:17	2523	2613	57624	165	2150	1962	52599	191
08:56:17	2499	2653	57874	202	2169	2008	53042	183
08:58:17	2496	2674	58212	219	2152	1996	53418	189
09:00:17	2568	2734	57982	205	2125	2001	52906	159
09:02:17	2516	2701	58268	188	2191	1941	52172	161
09:04:17	2610	2692	58202	161	2176	2014	52460	203
09:06:17	2552	2710	58134	205	2203	2017	53380	194
09:08:17	2583	2704	57657	203	2190	1994	53039	194
09:10:17	2621	2715	57659	236	2213	2023	52206	188
09:12:17	2534	2752	58471	174	2259	2048	52034	164
09:14:17	2604	2712	57304	191	2211	2034	52921	177
09:16:17	2604	2766	58050	158	2220	2045	52535	152
09:18:17	2542	2771	57740	174	2202	2052	52995	197
09:20:17	2643	2784	58117	206	2251	2070	52557	157
09:22:17	2624	2779	58251	186	2216	2065	52890	160
09:24:17	2587	2834	58042	207	2190	2054	52214	186
09:26:17	2636	2818	57962	190	2272	2082	52320	201
09:28:17	2602	2772	57407	181	2214	2074	52467	200
09:30:17	2639	2817	57581	198	2286	2080	53465	152
09:32:17	2768	2917	57194	156	2303	2088	53063	170
09:34:17	2737	2792	58201	187	2251	2093	51665	142
09:36:17	2905	2871	57770	184	2281	2070	53069	195
09:38:17	2824	2888	57935	222	2257	2096	52933	175
09:40:17	2829	2889	57855	204	2276	2089	52751	160
09:42:17	2832	2913	57335	201	2361	2110	52537	147
09:44:17	2871	2891	57617	175	2322	2079	52738	194
09:46:17	2829	2965	57339	190	2317	2062	52484	205
09:48:17	2869	2941	58260	170	2358	2178	52829	185
09:50:17	2827	2968	58145	183	2320	2131	52671	160
09:52:17	2873	3029	58377	206	2333	2136	53191	196
09:54:17	2873	3010	57040	179	2358	2136	53062	167
09:56:17	2871	3127	57595	204	2402	2128	53470	189
09:58:17	2879	3085	57901	173	2417	2133	52749	183
10:00:17	2875	3160	57579	214	2388	2123	52351	188
10:02:17	2888	3173	58341	185	2287	2103	52497	217
10:04:17	2903	3186	57365	176	2347	2183	52703	185
10:06:17	2953	3283	57632	199	2362	2133	52248	155
10:08:17	2933	3223	58215	188	2367	2154	53745	208
10:10:17	2992	3255	58333	165	2364	2167	52058	139
10:12:17	2972	3225	58687	221	2350	2182	52573	194
10:14:17	3029	3251	57299	197	2366	2192	53167	172
10:16:17	2996	3288	58076	219	2403	2130	52746	188
10:18:17	2966	3281	57973	208	2404	2218	52445	182
10:20:17	3053	3348	57238	187	2364	2191	52722	183
10:22:17	3037	3392	58123	190	2384	2197	52960	190
10:24:17	3038	3367	57829	191	2422	2206	52707	194
10:26:17	2994	3307	57676	197	2399	2180	52308	218
10:28:17	3012	3357	57527	225	2429	2161	52518	161
10:30:17	3052	3455	58559	193	2404	2184	52932	122
10:32:17	3163	3420	57597	189	2421	2251	53016	207
10:34:17	3041	3496	58198	197	2428	2171	52429	211
10:36:17	3076	3518	57439	189	2449	2179	52906	192
10:38:17	3113	3447	57848	210	2458	2234	52847	187
10:40:17	3117	3474	57820	180	2444	2262	52868	207
10:42:17	3075	3542	57639	199	2411	2183	52420	212
10:44:17	3139	3519	57765	202	2446	2297	52259	179
10:46:17	3103	3533	58207	220	2486	2229	52593	187
10:48:17	2790	3498	58257	183	2519	2242	52763	159
10:50:17	2837	3551	57531	223	2490	2193	52128	181
10:52:17	2828	3562	58202	211	2479	2296	52445	171
10:54:17	2907	3594	57540	204	2453	2258	53227	207
10:56:17	2898	3626	57521	199	2447	2241	52996	178
10:58:17	2865	3671	58324	201	2471	2259	52771	189
11:00:17	2911	3640	58102	182	2461	2314	52071	157
11:02:17	2881	3629	58022	219	2476	2246	52601	212
11:04:17	2862	3662	57771	191	2527	2273	52361	179
11:06:17	2886	3650	57894	161	2501	2284	52675	198
11:08:17	2871	3728	58210	181	2526	2278	52431	186
11:10:17	2903	3764	57415	166	2528	2257	52652	149
11:12:17	2871	3744	58516	206	2573	2224	52420	165
11:14:17	2942	3729	58576	185	2521	2249	52685	182
11:16:17	2934	3516	57630	199	2502	2236	53166	202
11:18:17	2985	3460	57814	179	2491	2238	51921	174
11:20:17	2913	3517	57226	191	2556	2277	52269	180
11:22:17	2915	3518	58599	183	2545	2264	52895	205
11:24:17	2918	3568	57824	190	2535	2272	52683	182
11:26:17	2893	3555	57608	172	2587	2276	52761	183
11:28:17	2944	3657	57797	216	2540	2268	52456	156
11:30:17	2929	3658	56930	199	2501	2205	51859	191
11:32:17	2892	3636	57752	198	2609	2269	52759	177
11:34:17	2989	3708	57737	199	2557	2328	51517	138
11:36:17	3035	3728	58213	177	2581	2345	52423	186
11:38:17	2930	3750	58143	192	2640	2310	51910	168
11:40:17	2945	3765	56972	185	2619	2320	52287	178
11:42:17	2914	3713	57946	191	2575	2300	52190	212
11:44:17	2975	3738	57996	177	2611	2332	52797	195
11:46:17	2990	3698	57540	216	2562	2325	51631	187
11:48:17	2959	3807	57687	158	2575	2356	52943	134
11:50:17	2944	3772	57419	201	2634	2337	52201	181
11:52:17	3039	3898	57431	167	2640	2365	52241	191
11:54:17	3039	3764	57770	191	2591	2325	52729	195
11:56:17	3038	3888	58027	193	2614	2338	51954	175
11:58:17	3007	3841	57113	183	2581	2282	51972	185
12:00:17	3032	3926	56898	197	2673	2319	52499	217
12:02:17	2995	3912	57577	199	2602	2343	52187	166
12:04:17	3005	3884	57312	206	2598	2397	52335	176
12:06:17	2981	3874	57327	191	2633	2352	52566	190
12:08:17	2938	3864	57633	195	2631	2346	51453	157
12:10:17	3060	3907	57264	209	2632	2328	52511	232
12:12:17	2997	3964	57698	196	2610	2339	52921	199
12:14:17	3038	3957	57701	219	2706	2424	52560	172
12:16:17	3052	3972	57315	206	2674	2376	52204	163
12:18:17	3107	4025	57848	190	2692	2366	52033	215
12:20:17	3015	4001	57623	160	2749	2322	52137	205
12:22:17	3045	4070	57640	198	2692	2378	52697	211
12:24:17	3016	4037	57535	184	2646	2351	51943	208
12:26:17	3014	4028	57775	211	2648	2325	52490	169
12:28:17	3137	4038	57233	181	2712	2355	52075	202
12:30:17	3079	4119	57149	198	2712	2320	52433	173
12:32:17	3108	4170	57306	190	2654	2432	51751	172
12:34:17	2974	4077	57403	164	2652	2405	52572	191
12:36:17	3082	4141	58276	193	2668	2424	52098	172
12:38:17	3057	4166	57497	187	2654	2379	53144	184
12:40:17	3038	4175	57992	199	2697	2343	52942	166
12:42:17	3103	4147	57336	170	2702	2374	52377	193
12:44:17	3080	4232	57356	187	2685	2411	52160	153
12:46:17	3093	4152	57490	198	2689	2488	52311	171
12:48:17	3122	4276	56905	155	2666	2389	52218	183
12:50:17	3145	4184	57855	216	2672	2364	52009	193
12:52:17	3146	4266	57500	200	2757	2443	51901	192
12:54:17	3099	4233	56898	190	2717	2415	52274	205
12:56:17	3099	4287	57411	186	2666	2353	52476	183
12:58:17	3092	4273	57318	213	2703	2432	51705	157
13:00:17	3153	4450	56848	177	2679	2397	52737	207
13:02:17	3189	4282	56887	185	2674	2417	52243	206
13:04:17	3130	4342	57515	213	2722	2554	52559	177
13:06:17	3106	4263	57332	198	2690	2502	51514	148
13:08:17	3102	4406	56806	218	2745	2499	51998	180
13:10:17	3113	4422	56249	157	2746	2514	51647	184
13:12:17	3141	4350	57358	174	2727	2523	51757	178
13:14:17	3130	4473	57206	199	2739	2555	51701	213
13:16:17	3082	4388	56802	201	2813	2469	51928	172
13:18:17	3213	4535	56748	189	2733	2445	52292	195
13:20:17	3136	4469	57537	174	2810	2344	52317	142
13:22:17	3127	4492	57125	204	2774	2391	51306	205
13:24:17	3159	4467	57360	202	2803	2382	52559	189
13:26:17	3161	4172	56997	182	2756	2399	52085	162
13:28:17	3130	4147	57431	202	2769	2355	53893	202
13:30:17	3183	4228	56586	199	2819	2379	53821	184
13:32:17	3124	4265	57714	204	2737	2371	54342	205
13:34:17	3220	4175	57184	205	2812	2384	54656	202
13:36:17	3233	4184	57647	210	2757	2381	54529	144
13:38:17	3183	4186	57568	212	2778	2384	54916	205
13:40:17	3178	4269	57212	232	2816	2421	54249	177
13:42:17	3208	4231	57287	174	2757	2412	54303	189
13:44:17	3157	4237	56554	201	2804	2401	55049	214
13:46:17	3129	4318	56615	183	2795	2383	54844	188
13:48:17	3177	4327	57699	176	2853	2328	54450	201
13:50:17	3204	4184	58014	203	2807	2357	54467	166
13:52:17	3185	4279	56789	179	2817	2410	54771	203
13:54:17	3192	4229	56523	195	2778	2402	55203	157
13:56:17	3149	4221	57317	180	2808	2439	54540	203
13:58:17	3195	4361	57507	203	2799	2428	54940	202
14:00:17	3184	4280	56774	236	2792	2372	54525	189
14:02:17	3152	4336	57413	185	2848	2398	54772	194
14:04:17	3248	4336	57224	198	2879	2354	55022	199
14:06:17	3262	4328	57167	165	2774	2373	55187	218
14:08:17	3248	4365	57274	190	2815	2376	55487	230
14:10:17	3284	4392	57758	209	2853	2376	54764	176
14:12:17	3191	4402	56859	204	2851	2481	55025	185
14:14:17	3170	4366	57084	186	2930	2376	54607	184
14:16:17	3198	4285	56567	170	2905	2402	54328	169
14:18:17	3202	4367	57134	194	2818	2445	55164	200
14:20:17	3231	4358	56696	198	2806	2425	55150	193
14:22:17	3281	4395	56556	191	2885	2381	54579	183
14:24:17	3287	4404	56580	175	2851	2378	55248	214
14:26:17	3222	4416	57439	168	2837	2414	54909	215
14:28:17	3254	4366	57325	155	2907	2391	54494	154
14:30:17	3290	4473	56779	160	2800	2451	54894	218
14:32:17	3212	4464	56388	199	2910	2483	54817	165
14:34:17	3276	4460	56799	211	2866	2405	54071	182
14:36:17	3287	4427	56823	208	2892	2427	51064	184
14:38:17	3222	4434	56767	201	2825	2425	50972	182
14:40:17	3273	4527	55954	221	2913	2403	50918	206
14:42:17	3249	4410	57291	173	2849	2419	50946	184
14:44:17	3287	4565	56772	197	2865	2470	50976	197
14:46:17	3285	4477	56567	175	2803	2419	51029	172
14:48:17	3285	4489	56775	218	2906	2445	51044	166
14:50:17	3296	4465	56741	225	2905	2463	51196	176
14:52:17	3292	4447	56636	208	2871	2421	50971	178
14:54:17	3212	4564	56925	185	2881	2461	51735	156
14:56:17	3268	4551	57326	185	2913	2397	51332	195
14:58:17	3333	4575	56986	163	3015	2449	51199	187
15:00:17	3249	4568	56967	203	2901	2424	51462	168
15:02:17	3258	4569	56634	206	2898	2412	51559	188
15:04:17	3331	4507	56678	191	2882	2444	51306	181
15:06:17	3298	4602	58174	194	2882	2442	51395	214
15:08:17	3331	4618	57183	177	2919	2461	51294	147
15:10:17	3318	4510	57196	208	2949	2378	51244	167
15:12:17	3355	4539	56553	208	2915	2435	51257	204
15:14:17	3318	4620	56899	187	2884	2489	50915	215
15:16:17	3263	4591	56680	222	2948	2472	51535	225
15:18:17	3293	4559	56713	166	2908	2439	51236	217
15:20:17	3368	4643	57346	198	2932	2445	51069	163
15:22:17	3319	4647	56950	209	2953	2509	51575	174
15:24:17	3319	4541	57135	194	2934	2462	51137	209
15:26:17	3274	4685	57493	175	2931	2443	50805	178
15:28:17	3270	4642	56967	195	2970	2443	50695	183
15:30:17	3337	4677	56236	175	2989	2525	50909	138
15:32:17	3318	4663	56812	203	2922	2476	51023	203
15:34:17	3370	4672	56463	195	2932	2500	50880	189
15:36:17	3305	4723	56534	206	2932	2487	51113	178
15:38:17	3372	4640	56508	204	2946	2451	51397	182
15:40:17	3316	4767	57056	186	2947	2459	51068	188
15:42:17	3390	4737	57564	168	2921	2430	50701	150
15:44:17	3390	4641	56808	174	2951	2410	51001	203
15:46:17	3367	4677	55861	185	2905	2477	50639	159
15:48:17	3386	4729	56494	210	2963	2443	51204	205
15:50:17	3336	4783	56563	207	3036	2462	51024	152
15:52:17	3377	4693	56995	177	2981	2466	51078	209
15:54:17	3360	4803	56667	200	2979	2492	51024	190
15:56:17	3353	4744	56679	160	2971	2503	51743	205
15:58:17	3347	4692	56611	201	2946	2438	51294	179
16:00:17	3457	4749	56727	200	2920	2470	51074	201
16:02:17	3381	4735	55930	234	2967	2454	50869	202
16:04:17	3373	4826	56680	228	3008	2444	50834	225
16:06:17	3329	4818	56635	176	2969	2401	51415	185
16:08:17	3417	4824	57058	184	2968	2468	51037	184
16:10:17	3420	4793	56501	179	2945	2494	51830	200
16:12:17	3349	4773	56870	181	2979	2425	50560	185
16:14:17	3351	4739	56638	204	2981	2445	51363	169
16:16:17	3344	4755	56862	183	3031	2482	50991	155
16:18:17	3252	4792	57212	181	3035	2490	51201	158
16:20:17	3391	4834	57195	186	3052	2490	51582	164
16:22:17	3381	4877	56941	213	3009	2481	51883	157
16:24:17	3368	4813	56278	190	2979	2504	50236	176
16:26:17	3384	4870	56364	181	2986	2524	50803	185
16:28:17	3357	4794	56795	216	3010	2450	51000	182
16:30:17	3418	4784	57118	171	2990	2495	51128	175
16:32:17	3420	4904	56586	205	3053	2525	51342	215
16:34:17	3428	4872	56747	199	2965	2475	50711	182
16:36:17	3367	4881	56594	189	3053	2512	50331	175
16:38:17	3470	4856	57171	161	2983	2502	51013	192
16:40:17	3340	4854	56862	210	3018	2532	51530	221
16:42:17	3459	4908	56326	165	3024	2453	50639	203
16:44:17	3434	4951	56655	202	3013	2488	50728	181
16:46:17	3403	4925	56410	176	2948	2484	51222	150
16:48:17	3470	4962	57400	200	3003	2520	50810	194
16:50:17	3352	4923	56716	189	3006	2461	51729	235
16:52:17	3369	4923	56669	226	3027	2506	50710	172
16:54:17	3450	4898	56837	158	3008	2606	50850	158
16:56:17	3383	4951	56880	156	3065	2439	50893	184
16:58:17	3375	4879	56929	221	3071	2513	50890	195
17:00:17	3443	5005	56444	176	3010	2451	51103	187
17:02:17	3405	5028	56421	241	2997	2478	50948	213
17:04:17	3438	4875	56666	145	3024	2439	51225	206
17:06:17	3456	4889	56432	171	3088	2506	51086	182
17:08:17	3458	4923	57198	239	3014	2508	51035	199
17:10:17	3477	4964	56241	186	3054	2551	50682	177
17:12:17	3421	4911	56983	187	3030	2528	51425	225
17:14:17	3341	4991	56642	174	3049	2459	50496	171
17:16:17	3455	5017	56560	189	3066	2556	50993	193
17:18:17	3525	5094	56404	192	3023	2460	50895	176
17:20:17	3445	4993	57015	235	3067	2482	51729	165
17:22:17	3435	4965	57160	170	3096	2482	50976	177
17:24:17	3385	4995	57133	223	3114	2469	51016	172
17:26:17	3431	5041	57221	235	3068	2459	50731	190
17:28:17	3503	5005	56622	214	3074	2488	51582	200
17:30:17	3420	5057	56293	184	3027	2521	51158	205
17:32:17	3464	5007	56564	204	3070	2472	50821	172
17:34:17	3482	5098	56021	174	3099	2515	50723	189
17:36:17	3465	5116	56481	196	3031	2499	50929	200
17:38:17	3400	5055	56768	186	3040	2523	50504	212
17:40:17	3424	5043	56254	236	3090	2485	50828	148
17:42:17	3477	5030	56872	179	3022	2489	50564	181
17:44:17	3479	5145	56743	213	3012	2512	50815	161
17:46:17	3484	5094	56582	211	3104	2470	51169	175
17:48:17	3470	5177	56594	191	3046	2477	50846	204
17:50:17	3497	5071	56112	195	3088	2526	50724	213
17:52:17	3457	5105	56584	173	3120	2521	50125	197
17:54:17	3497	5163	56309	189	3060	2578	50759	170
17:56:17	3542	5131	56675	198	3045	2580	50950	210
17:58:17	3471	5091	56444	216	3106	2524	50740	181
18:00:17	3470	5088	57142	178	3092	2510	50290	205
18:02:17	3475	5073	56659	155	3146	2539	50747	165
18:04:17	3477	5195	56458	218	3089	2504	50870	195
18:06:17	3483	5169	56014	173	3093	2508	50824	203
18:08:17	3467	5211	55948	205	3004	2491	50349	188
18:10:17	3472	5171	57284	222	3105	2516	50551	215
18:12:17	3451	5184	57568	172	3121	2549	50733	197
18:14:17	3499	5031	56733	219	3080	2536	50372	203
18:16:17	3516	5142	56672	195	3135	2514	50941	151
18:18:17	3453	5165	56642	184	3083	2458	51187	221
18:20:17	3534	5171	56202	184	3068	2589	50540	200
18:22:17	3438	5119	56650	220	3134	2517	50484	175
18:24:17	3459	5213	56857	196	3067	2550	51145	185
18:26:17	3477	5209	55711	213	3151	2456	50960	170
18:28:17	3474	5238	57153	196	3092	2492	50563	190
18:30:17	3457	5163	57446	201	3143	2465	51177	206
18:32:17	3529	5254	57089	214	3101	2520	50560	218
18:34:17	3495	5250	56821	195	3086	2555	50542	212
18:36:17	3536	5203	56903	161	3101	2543	50112	203
18:38:17	3525	5271	56738	222	3013	2531	51470	189
18:40:17	3546	5190	56589	177	3090	2532	51027	165
18:42:17	3508	5243	56011	177	3084	2491	51014	206
18:44:17	3461	5158	56497	201	3085	2549	51018	199
18:46:17	3518	5297	56549	210	3137	2554	50720	152
18:48:17	3527	5140	56264	198	3111	2483	50893	187
18:50:17	3529	5273	57459	209	3167	2586	50551	207
18:52:17	3494	5267	56524	218	3174	2593	50790	208
18:54:17	3464	5241	56476	183	3055	2526	50491	166
18:56:17	3488	5214	56683	214	3139	2562	50482	155
18:58:17	3551	5238	56155	177	3030	2549	50634	205
19:00:17	3509	5256	56047	185	3201	2564	49973	177
19:02:17	3530	5266	56181	211	3101	2549	49994	165
19:04:17	3525	5249	56759	206	3168	2533	50930	214
19:06:17	3558	5283	56731	199	3137	2570	51076	190
19:08:17	3508	5308	57285	183	3116	2548	51271	188
19:10:17	3479	5236	56378	171	3093	2491	50381	177
19:12:17	3526	5302	56367	177	3188	2541	50730	180
19:14:17	3570	5264	56451	189	3186	2518	50988	157
19:16:17	3535	5261	56388	199	3185	2509	50834	163
19:18:17	3562	5293	56404	208	3138	2580	50741	181
19:20:17	3607	5260	56696	143	3168	2531	50663	172
19:22:17	3512	5331	56514	159	3165	2483	50537	174
19:24:17	3596	5339	56532	185	3102	2547	50567	168
19:26:17	3497	5342	56506	167	3166	2559	51287	173
19:28:17	3557	5339	56900	200	3199	2578	50341	140
19:30:17	3524	5211	56843	203	3120	2549	50837	209
19:32:17	3572	5392	57084	185	3134	2549	51014	158
19:34:17	3536	5335	57742	197	3143	2555	50174	210
19:36:17	3527	5370	55795	226	3197	2545	50626	193
19:38:17	3595	5349	57029	221	3122	2550	50099	173
19:40:17	3581	5311	57083	183	3193	2560	50268	187
19:42:17	3606	5348	56270	176	3146	2565	51074	200
19:44:17	3573	5256	56415	201	3164	2579	50389	188
19:46:17	3584	5298	56431	210	3088	2588	50575	181
19:48:17	3578	5295	56560	169	3196	2547	50974	176
19:50:17	3523	5276	61138	206	3189	2576	50515	164
19:52:17	3600	5439	61202	191	3143	2569	50520	202
19:54:17	3505	5382	61248	218	3147	2595	50257	152
19:56:17	3561	5318	60565	214	3133	2550	50427	199
19:58:17	3562	5446	60782	221	3142	2582	50131	158
20:00:17	3567	5413	59783	178	3181	2523	50509	205

## Sheet: Figure 2h-i
Kinetic read	SRR PURE	Adj. full PURE	SRR PURE	Adj. full PURE	Purification ctrl	Purification ctrl	Full PURE	Full PURE
00:00:21	202	202	176	232	226	230	235	235
00:02:21	229	245	205	229	197	219	233	231
00:04:21	212	231	213	229	242	248	201	215
00:06:21	209	225	233	225	216	223	183	230
00:08:21	212	224	206	214	232	219	248	247
00:10:21	206	238	216	237	231	220	290	275
00:12:21	196	233	195	206	227	229	356	357
00:14:21	209	233	213	222	202	204	517	469
00:16:21	179	208	180	191	204	204	682	654
00:18:21	198	223	210	193	233	214	1001	964
00:20:21	206	254	184	213	197	204	1324	1303
00:22:21	197	226	200	241	203	232	1778	1684
00:24:21	225	294	199	302	205	202	2253	2220
00:26:21	199	297	248	319	216	177	2847	2750
00:28:21	228	345	211	355	199	211	3462	3401
00:30:21	277	403	267	416	209	218	4123	4072
00:32:21	290	445	285	444	203	197	4942	4775
00:34:21	305	527	315	489	226	191	5576	5434
00:36:21	334	588	331	547	206	195	6388	6167
00:38:21	371	659	381	598	185	215	7054	7011
00:40:21	402	663	404	697	194	218	7996	7794
00:42:21	441	755	418	765	196	208	8834	8498
00:44:21	468	824	463	771	212	187	9526	9267
00:46:21	542	905	529	887	218	242	10180	10169
00:48:21	591	999	563	908	211	199	11102	10934
00:50:21	633	1030	603	961	216	203	11842	11711
00:52:21	715	1132	651	1048	201	208	12493	12416
00:54:21	709	1197	712	1146	188	192	13569	13001
00:56:21	794	1269	730	1194	191	205	14073	13874
00:58:21	814	1335	770	1231	188	213	14809	14751
01:00:21	873	1406	804	1337	189	196	15829	15520
01:02:21	927	1497	845	1386	203	195	16608	16128
01:04:21	962	1588	905	1532	185	195	17160	16842
01:06:21	979	1623	928	1539	192	198	17906	17403
01:08:21	1049	1708	996	1602	173	215	18621	18526
01:10:21	1103	1756	1039	1712	190	186	19437	18940
01:12:21	1156	1841	1100	1762	194	188	20222	20052
01:14:21	1209	1906	1126	1823	184	189	20980	20327
01:16:21	1282	2013	1171	1849	202	214	21807	21327
01:18:21	1302	2050	1195	1926	188	192	22348	21629
01:20:21	1338	2105	1264	2034	199	205	23160	22501
01:22:21	1355	2209	1309	2097	209	219	23389	23351
01:24:21	1429	2285	1381	2141	180	207	24384	24147
01:26:21	1518	2351	1382	2254	215	199	25172	24781
01:28:21	1613	2407	1450	2346	192	208	25532	25418
01:30:21	1586	2446	1503	2320	211	188	26169	25925
01:32:21	1663	2602	1570	2456	195	186	26951	27114
01:34:21	1670	2626	1572	2489	176	188	27703	27315
01:36:21	1728	2757	1615	2570	190	198	28396	28385
01:38:21	1782	2800	1668	2653	187	179	28926	28914
01:40:21	1883	2806	1688	2725	186	193	29622	29119
01:42:21	1883	2934	1781	2762	182	208	30302	30190
01:44:21	1966	2999	1842	2848	207	196	30948	30490
01:46:21	2029	3091	1882	2909	203	178	31466	30937
01:48:21	2070	3171	1899	2992	202	173	31792	31524
01:50:21	2074	3212	1979	3076	168	196	32617	32620
01:52:21	2156	3339	2000	3096	192	191	33653	33021
01:54:21	2204	3382	2021	3191	184	177	34022	33716
01:56:21	2226	3454	2111	3209	190	204	34677	34063
01:58:21	2311	3528	2151	3322	162	193	35019	34995
02:00:21	2326	3571	2191	3386	200	206	35559	34776
02:02:21	2351	3699	2189	3535	204	196	36224	35575
02:04:21	2492	3722	2259	3552	175	190	37053	36137
02:06:21	2515	3819	2331	3601	201	194	36874	37286
02:08:21	2525	4012	2356	3689	205	196	37864	37331
02:10:21	2656	3933	2327	3750	174	187	38347	38512
02:12:21	2647	4068	2487	3842	180	169	38933	38763
02:14:21	2699	4143	2521	3938	182	189	39347	39704
02:16:21	2760	4248	2549	4042	179	206	40183	39507
02:18:21	2842	4337	2565	4083	196	182	39804	40097
02:20:21	2825	4405	2620	4196	190	189	40867	40606
02:22:21	2877	4448	2705	4188	172	202	41301	40990
02:24:21	2939	4551	2710	4270	181	204	41644	41733
02:26:21	3036	4638	2771	4335	187	177	41845	41797
02:28:21	3083	4717	2829	4414	176	189	42641	42632
02:30:21	3140	4824	2870	4464	177	194	43196	43142
02:32:21	3085	4935	2850	4585	197	193	44183	43445
02:34:21	3180	4993	2955	4650	180	202	43867	43710
02:36:21	3231	5065	3006	4727	198	196	44133	43986
02:38:21	3267	5180	3083	4847	174	188	44075	44517
02:40:21	3319	5209	3075	4876	201	190	45243	45308
02:42:21	3419	5329	3151	4943	174	177	45465	45056
02:44:21	3412	5410	3181	4969	187	184	45109	45958
02:46:21	3510	5469	3221	5131	165	201	45987	46350
02:48:21	3587	5606	3298	5120	186	172	45973	46245
02:50:21	3644	5520	3276	5254	188	197	46670	46899
02:52:21	3672	5696	3364	5317	185	181	46544	47310
02:54:21	3677	5898	3367	5410	199	161	47318	46987
02:56:21	3776	5908	3393	5452	187	196	47533	47689
02:58:21	3829	5936	3532	5586	214	192	47819	48351
03:00:21	3862	6093	3546	5648	199	206	48396	48660
03:02:21	3907	6144	3575	5692	176	174	48714	48889
03:04:21	3980	6140	3616	5789	199	179	48159	49259
03:06:21	3948	6413	3716	5880	175	188	49201	49695
03:08:21	4055	6392	3759	5954	199	184	49304	49358
03:10:21	4108	6474	3773	6153	175	198	49827	50651
03:12:21	4115	6539	3824	6219	181	175	49382	49682
03:14:21	4206	6649	3911	6144	176	195	50241	50001
03:16:21	4204	6763	3944	6316	189	177	49791	50579
03:18:21	4289	6967	4039	6400	193	162	50232	51204
03:20:21	4323	6802	4102	6489	194	189	50454	51011
03:22:21	4456	7122	4081	6525	182	192	50730	51496
03:24:21	4358	7098	4195	6619	188	194	50816	51823
03:26:21	4545	7109	4247	6686	161	173	50929	51545
03:28:21	4474	7243	4185	6818	180	187	51045	51872
03:30:21	4503	7254	4406	6844	183	198	51345	52280
03:32:21	4652	7407	4351	6959	184	186	52078	52490
03:34:21	4649	7588	4444	6922	186	183	52070	52723
03:36:21	4730	7581	4466	7097	187	204	51741	52652
03:38:21	4838	7811	4457	7295	173	185	52989	53121
03:40:21	4840	7802	4533	7413	171	164	52661	53538
03:42:21	4863	7866	4620	7398	174	159	52064	53305
03:44:21	4931	7960	4694	7452	178	165	52986	54107
03:46:21	5028	8103	4666	7584	166	164	52759	53751
03:48:21	4978	8103	4735	7599	166	181	52720	54095
03:50:21	5131	8277	4839	7701	173	155	52606	54404
03:52:21	5123	8220	4863	7801	171	169	53378	54038
03:54:21	5156	8427	4909	7913	195	186	53941	54060
03:56:21	5207	8584	4985	8041	173	179	54277	54350
03:58:21	5273	8648	5011	8061	168	196	53881	54860
04:00:21	5282	8654	5121	8234	180	190	54514	55212
04:02:21	5382	8734	5130	8110	175	159	54412	55426
04:04:21	5366	8770	5180	8334	166	177	54154	55255
04:06:21	5501	8937	5189	8532	180	192	54751	55065
04:08:21	5562	8980	5215	8403	178	202	54559	54501
04:10:21	5502	9090	5230	8649	176	163	54283	55098
04:12:21	5601	9222	5311	8640	194	180	54734	55392
04:14:21	5703	9311	5369	8617	191	185	54109	55025
04:16:21	5673	9363	5448	8835	181	155	55196	55968
04:18:21	5761	9543	5521	8901	188	171	54682	55024
04:20:21	5799	9574	5578	9110	184	188	54125	55894
04:22:21	5779	9652	5627	9066	165	161	55579	55250
04:24:21	5987	9720	5615	9170	171	177	55553	56562
04:26:21	6003	9923	5702	9393	191	181	55213	55464
04:28:21	5968	9960	5719	9319	168	179	55411	55960
04:30:21	5986	9997	5865	9450	203	200	55853	56173
04:32:21	6183	10280	5899	9496	193	215	56291	56358
04:34:21	6126	10171	5916	9700	161	161	56317	56191
04:36:21	6109	10212	5990	9627	185	193	55488	56879
04:38:21	6284	10454	5973	9796	171	172	55962	56728
04:40:21	6276	10344	6072	9741	164	197	55873	56989
04:42:21	6241	10492	6068	10014	193	180	56006	56331
04:44:21	6416	10480	6146	9908	167	205	56312	56660
04:46:21	6309	10705	6268	10070	168	196	55247	56693
04:48:21	6471	11011	6288	10042	165	169	56584	56967
04:50:21	6511	10982	6285	10326	193	149	55178	56768
04:52:21	6639	11099	6338	10176	163	189	56782	56969
04:54:21	6534	11231	6524	10431	177	186	56415	57256
04:56:21	6707	11225	6424	10466	184	183	56112	57295
04:58:21	6646	11111	6548	10554	177	158	56649	57063
05:00:21	6639	11250	6621	10876	187	184	57069	57626
05:02:21	6679	11429	6544	10840	161	179	56492	57918
05:04:21	6872	11282	6560	10905	162	179	55950	57458
05:06:21	6826	11780	6705	10967	180	194	56745	57032
05:08:21	6918	11938	6693	10850	185	177	56923	57663
05:10:21	6876	11783	6762	11099	173	187	57067	57270
05:12:21	6952	11975	7008	11113	178	202	56983	57741
05:14:21	6947	11957	6960	11301	192	181	56418	57651
05:16:21	7075	11878	6951	11209	183	189	56569	57947
05:18:21	7088	12088	6982	11449	203	198	56714	57264
05:20:21	7081	12185	7124	11476	181	179	56693	58281
05:22:21	7257	12384	7089	11552	167	181	56844	58258
05:24:21	7309	12517	7072	11553	188	187	56764	58040
05:26:21	7286	12604	7141	11870	155	202	56991	57237
05:28:21	7267	12576	7343	11875	175	197	56598	57663
05:30:21	7364	12527	7282	11957	181	189	57964	57441
05:32:21	7406	12736	7259	11857	188	183	55784	57991
05:34:21	7454	12661	7399	12142	162	202	57223	58541
05:36:21	7611	13071	7471	12181	178	196	57378	58194
05:38:21	7677	12927	7423	12283	186	183	57172	58162
05:40:21	7529	13158	7644	12290	168	188	57194	57812
05:42:21	7513	13276	7585	12274	177	172	56735	58187
05:44:21	7807	13270	7592	12533	160	198	57042	57809
05:46:21	7612	13307	7707	12739	180	157	57126	58084
05:48:21	7818	13467	7748	12636	170	189	57001	58255
05:50:21	7691	13667	7825	12881	176	176	57316	58396
05:52:21	7875	13546	7753	12838	178	167	56645	57947
05:54:21	7911	13546	7801	12832	174	173	56641	58076
05:56:21	7992	13782	7930	12881	177	187	56649	58490
05:58:21	8012	14081	7966	12960	186	169	57120	58550
06:00:21	8078	13907	7943	12984	162	192	57299	58456
06:02:21	8055	13990	8035	13245	166	178	57101	58029
06:04:21	8003	14010	8110	13452	172	200	57854	57893
06:06:21	8094	14319	8160	13302	203	193	57329	58584
06:08:21	8225	14372	8071	13502	178	192	57290	58275
06:10:21	8276	14205	8085	13440	165	177	56460	57943
06:12:21	8291	14283	8188	13439	183	192	56850	58150
06:14:21	8292	14428	8366	13767	194	172	57856	58391
06:16:21	8207	14672	8400	13537	185	188	56893	58362
06:18:21	8225	14585	8386	13780	175	173	57794	58423
06:20:21	8477	14809	8463	13965	167	171	57615	58304
06:22:21	8346	14738	8593	13823	157	206	57197	58348
06:24:21	8503	14793	8567	13938	179	166	57516	58498
06:26:21	8465	15042	8682	13985	170	210	57626	58845
06:28:21	8496	15065	8698	13978	192	173	56850	58323
06:30:21	8644	15176	8696	14108	179	193	57898	57721
06:32:21	8677	14894	8733	14195	194	185	56665	57866
06:34:21	8733	15271	8908	14461	173	180	57032	58340
06:36:21	8688	15356	8821	14325	190	181	57674	58312
06:38:21	8621	15363	8865	14738	200	179	56889	58148
06:40:21	8636	15328	8869	14563	191	174	57144	57587
06:42:21	8762	15431	8995	14752	190	179	56725	58056
06:44:21	8668	15455	8991	14720	173	191	56816	58012
06:46:21	8784	15592	9071	14933	177	184	56826	58021
06:48:21	8858	15756	9095	14665	172	185	57644	58294
06:50:21	8995	15825	9232	14841	175	222	56940	58037
06:52:21	8858	15819	9352	15004	169	170	56339	58804
06:54:21	8989	15899	9369	15249	177	176	56283	59039
06:56:21	8994	15937	9418	15083	171	189	57276	58003
06:58:21	9054	16007	9350	15147	163	188	57276	57875
07:00:21	9185	16271	8454	15384	194	177	57302	58534
07:02:21	9062	15961	8615	15135	163	180	56750	57931
07:04:21	9137	16276	8516	15291	160	181	57234	58083
07:06:21	9118	16329	8577	15552	195	175	57358	58477
07:08:21	9124	16554	8779	15635	167	205	56766	58308
07:10:21	9234	16503	8739	15569	166	181	56651	57650
07:12:21	9317	16434	8732	15683	149	174	58055	57541
07:14:21	9299	16694	8663	15683	176	201	57389	57781
07:16:21	9281	16609	8812	15941	157	191	57107	58542
07:18:21	9313	16750	8814	15734	184	175	58388	58668
07:20:21	9512	16812	8666	15877	160	194	58068	57476
07:22:21	9334	16883	8853	16072	177	184	57605	57517
07:24:21	9449	16997	8944	16067	207	139	58320	58357
07:26:21	9431	17091	8928	15985	201	177	57985	58314
07:28:21	9411	17070	9004	16237	200	185	57927	57956
07:30:21	9491	16971	8993	16104	160	147	58388	57970
07:32:21	9747	17314	9026	16369	183	175	58084	57754
07:34:21	9511	17189	9044	16515	178	166	57337	58482
07:36:21	9663	17234	9001	16394	164	172	57279	58254
07:38:21	9668	17378	9032	16863	167	178	58545	58131
07:40:21	9676	17401	8960	16994	169	168	57822	57641
07:42:21	9656	17441	9104	17408	183	160	57788	56614
07:44:21	9783	17361	9188	17097	174	185	57711	58640
07:46:21	9887	17652	9345	17355	178	166	57355	58751
07:48:21	9780	17683	9339	17137	193	195	57566	58902
07:50:21	9809	17758	9320	17353	178	171	57336	58687
07:52:21	9851	17829	9175	17560	189	173	57260	58199
07:54:21	9771	17796	9373	17641	184	199	56777	59422
07:56:21	9897	17799	9261	17725	173	143	57681	58152
07:58:21	9876	17850	9420	17651	173	159	57901	58427
08:00:21	9883	18100	9376	17952	181	186	57854	58561
08:02:21	9941	18063	9460	17822	204	179	57045	59478
08:04:21	10050	18223	9347	17936	201	188	57549	58243
08:06:21	10056	18065	9521	17849	185	240	57616	58457
08:08:21	10153	18165	9404	17920	189	192	57902	58809
08:10:21	10196	18289	9443	18285	209	234	58064	58947
08:12:21	10199	18000	9514	18181	216	223	57393	58308
08:14:21	10184	18415	9418	18283	210	194	57465	58260
08:16:21	10115	18254	9481	18180	192	198	57699	58790
08:18:21	10240	18447	9597	18285	215	187	58080	58341
08:20:21	10203	18476	9600	18378	218	224	57332	59295
08:22:21	10085	18463	9596	18539	208	211	57977	58944
08:24:21	10193	18774	9785	18594	207	218	56860	58006
08:26:21	10334	18422	9702	18669	202	207	57949	59063
08:28:21	10224	18970	9819	18713	224	226	57868	58783
08:30:21	10477	18946	9705	18645	201	186	56484	58928
08:32:21	10281	18896	9832	18844	248	209	57494	58356
08:34:21	10293	19073	9850	19148	206	190	57757	59390
08:36:21	10386	18805	9853	18809	205	210	57373	59373
08:38:21	10379	18734	9916	18808	191	232	57722	58580
08:40:21	10302	18769	9760	18980	191	217	57431	57995
08:42:21	10330	18987	9839	19000	213	215	57384	58595
08:44:21	10554	19164	9872	19146	221	203	57768	58107
08:46:21	10478	19028	10018	19390	201	211	57305	58439
08:48:21	10520	19155	9803	19312	202	224	57347	58135
08:50:21	10569	19353	10141	19367	214	214	56300	58590
08:52:21	10482	19245	10050	19578	207	194	57539	58686
08:54:21	10454	19278	10214	19470	202	206	57350	57762
08:56:21	10568	19165	10019	19446	209	218	58135	57436
08:58:21	10625	19585	10167	19688	204	194	57481	58445
09:00:21	10667	19516	10056	19626	231	214	57310	57900
09:02:21	10672	19479	10211	19984	207	196	57520	58059
09:04:21	10627	19417	10080	19703	210	222	57677	58406
09:06:21	10652	19765	9970	19849	205	183	57307	58559
09:08:21	10688	19792	10123	19805	224	202	57410	58394
09:10:21	10497	19680	10073	20035	233	210	57470	58639
09:12:21	10633	19597	10136	19936	202	229	57606	58391
09:14:21	10707	19665	10238	20227	228	201	57718	58401
09:16:21	10717	19502	10250	20274	200	201	58198	58207
09:18:21	10821	19420	10262	20059	215	212	57186	58178
09:20:21	10559	19701	10346	20209	198	219	57312	58953
09:22:21	10722	19870	10329	20646	206	201	57822	58290
09:24:21	10770	20088	10308	20282	205	193	57019	59212
09:26:21	10930	20083	10435	20263	192	206	57303	58441
09:28:21	10630	19864	10331	20590	220	202	56895	57806
09:30:21	10741	20031	10435	20405	202	210	57502	59280
09:32:21	10741	19721	10254	20547	209	223	57929	57972
09:34:21	10875	19926	10315	20695	214	204	57859	58970
09:36:21	10698	19847	10506	20658	219	228	56923	58352
09:38:21	10829	20221	10370	20579	199	218	56811	58085
09:40:21	10850	20067	10460	20625	190	216	57340	58126
09:42:21	10841	20211	10547	20852	212	207	57934	58755
09:44:21	10846	20070	10446	20701	210	220	57596	57948
09:46:21	10893	20368	10577	20799	216	218	56637	58932
09:48:21	10822	20164	10410	21180	193	195	56966	58251
09:50:21	10874	20289	10374	21186	222	225	57731	57951
09:52:21	10863	20132	10489	20953	224	225	57787	57929
09:54:21	10953	20436	10589	20895	217	199	57805	59190
09:56:21	10830	20371	10509	20839	210	205	57488	58003
09:58:21	10977	20111	10367	21412	212	216	57030	57650
10:00:21	11076	20394	10497	21314	215	194	57637	57882
10:02:21	10850	20270	10498	21359	191	175	57602	58082
10:04:21	10936	20174	10711	21500	206	203	57655	58555
10:06:21	10972	20375	10663	21391	240	221	57138	59782
10:08:21	10914	20517	10700	21534	205	207	57130	58061
10:10:21	11130	20509	10767	21485	206	202	58038	57800
10:12:21	11270	20098	10567	21478	238	190	57720	58458
10:14:21	11058	20364	10611	21428	193	207	56841	58891
10:16:21	11193	20399	10528	21584	214	194	56836	57519
10:18:21	10894	20298	10629	21795	205	237	57170	57585
10:20:21	11051	20518	10723	19536	197	204	58088	58978
10:22:21	11103	20190	10676	19631	199	223	57927	58689
10:24:21	11023	20548	10636	19546	217	205	57188	58271
10:26:21	11231	20410	10695	19807	188	217	57448	57852
10:28:21	11151	20558	10903	19511	205	208	57552	58081
10:30:21	11128	20655	10785	19658	211	207	57802	58241
10:32:21	11072	20589	10739	19382	202	207	57972	58639
10:34:21	11208	20666	10723	19508	213	232	57480	58842
10:36:21	11081	20495	10784	19650	206	217	57446	57205
10:38:21	11117	20588	10695	19577	195	200	57703	58581
10:40:21	11243	20524	10858	19359	222	222	57518	58477
10:42:21	11154	20651	10753	19690	215	223	57142	57981
10:44:21	11129	20524	10752	19834	202	198	57461	58603
10:46:21	11053	20854	10899	19573	205	221	57120	58800
10:48:21	11152	20609	10712	19738	190	265	57512	58146
10:50:21	11078	20655	10904	19582	217	207	57394	57670
10:52:21	11147	20517	11011	19711	204	220	56775	57653
10:54:21	11301	21038	10773	20060	200	195	57613	58576
10:56:21	11201	20662	10908	19766	191	223	57707	57856
10:58:21	11259	20741	10926	19829	209	189	57306	57929
11:00:21	11122	20856	10880	19421	218	227	56634	58599
11:02:21	11136	20545	10839	19619	208	210	56830	58084
11:04:21	11103	20855	10788	19685	195	222	57956	57567
11:06:21	11290	21134	10932	19874	202	216	56818	58641
11:08:21	11114	20943	10774	19575	218	215	56822	57615
11:10:21	11226	20912	10974	19667	214	214	57149	57719
11:12:21	11179	20921	10809	19765	203	216	56909	58634
11:14:21	11095	20839	10893	19797	217	213	57116	58103
11:16:21	11362	21031	10861	19908	215	211	57403	58003
11:18:21	11299	20897	10838	19645	213	220	56876	58582
11:20:21	11248	20925	11044	20062	227	210	56477	58141
11:22:21	11171	20948	10996	20050	215	170	57572	57257
11:24:21	11122	20617	10848	19944	195	200	57117	58299
11:26:21	11234	21035	10753	19843	198	218	57240	57983
11:28:21	11250	21015	10961	20097	218	203	57424	57762
11:30:21	11443	21165	10953	19812	212	233	57248	57532
11:32:21	11248	21192	10944	19861	217	220	57356	58626
11:34:21	11343	21125	10968	20007	198	217	58038	58309
11:36:21	11301	20875	10810	19751	203	203	56290	58206
11:38:21	11228	21085	10897	19975	196	239	56951	57569
11:40:21	11293	21091	10904	20060	216	214	57576	57930
11:42:21	11249	21171	11014	20001	217	204	57653	57868
11:44:21	11190	20974	11062	20100	239	227	57180	58179
11:46:21	11336	21202	11045	20173	219	214	58003	58072
11:48:21	11263	21004	11021	20036	194	203	56811	57433
11:50:21	11227	21126	11131	19975	186	237	57605	58732
11:52:21	11238	21175	10866	19899	217	223	57528	58111
11:54:21	11248	20970	11025	20395	180	186	56940	58869
11:56:21	11254	21240	11092	20053	208	213	56739	58447
11:58:21	11220	21186	11093	20314	227	217	56771	57854
12:00:21	11334	21235	11009	20143	213	171	56226	57987
12:02:21	11264	21106	11055	20264	192	205	57811	57732
12:04:21	11334	21042	10950	20292	197	197	57035	57468
12:06:21	11404	21096	11107	20209	245	205	57217	57792
12:08:21	11263	21261	11145	20306	192	214	57251	57828
12:10:21	11278	21231	11120	20387	220	203	57385	57574
12:12:21	11365	21330	10998	20207	224	227	56812	57446
12:14:21	11300	21268	11088	20069	217	213	56702	57986
12:16:21	11236	21109	10995	19884	200	202	57251	58391
12:18:21	11372	21106	11077	20168	181	242	56162	58053
12:20:21	11330	21443	11163	20401	210	206	56541	58265
12:22:21	11344	20942	11122	20226	212	197	57050	58656
12:24:21	11290	21255	11019	20128	202	188	57606	57971
12:26:21	11214	21115	11086	20042	228	217	56433	57914
12:28:21	11286	21431	10976	20327	200	220	57684	57823
12:30:21	11326	21266	11166	20168	222	203	57046	57292
12:32:21	11290	21238	11069	20151	209	200	56912	58306
12:34:21	11334	21364	10925	20586	212	216	58123	57145
12:36:21	11421	21323	11034	20187	197	201	57460	58486
12:38:21	11261	21098	11042	20508	212	221	56352	58048
12:40:21	11307	21342	10979	20446	190	230	56729	57979
12:42:21	11420	21423	11177	20171	209	224	57101	57422
12:44:21	11416	21229	10896	20331	195	208	56325	57774
12:46:21	11241	21196	11142	20475	224	205	57831	58162
12:48:21	11488	21291	11180	20397	199	212	56849	57827
12:50:21	11324	21276	11247	19997	192	179	57207	56993
12:52:21	11271	21249	11130	20157	199	206	57075	58370
12:54:21	11424	21069	11134	20127	196	227	56840	58108
12:56:21	11405	21136	11028	20424	184	216	56452	57998
12:58:21	11341	21265	11195	20303	201	194	57395	57310
13:00:21	11298	21265	11007	20021	228	220	56831	57859
13:02:21	11430	21452	11083	20325	217	195	56526	57930
13:04:21	11398	20910	11238	20254	206	192	57583	58211
13:06:21	11471	21451	10928	20523	212	227	57212	57574
13:08:21	11442	21285	11105	20467	223	190	57482	57782
13:10:21	11488	21236	11099	20591	197	213	57508	57648
13:12:21	11421	21225	11129	20377	205	211	56826	58287
13:14:21	11379	21500	11102	20448	208	195	57377	58138
13:16:21	11372	21466	11113	20188	212	236	56845	57968
13:18:21	11295	21290	11095	20168	192	216	56537	58903
13:20:21	11312	21310	11317	20191	214	186	56591	57144
13:22:21	11293	21425	11075	20308	213	210	56531	58611
13:24:21	11289	21522	11025	20455	219	206	57144	57813
13:26:21	11430	21379	11200	20270	194	197	56523	57400
13:28:21	11438	21349	11285	20381	219	211	56992	57655
13:30:21	11401	21547	11002	20255	221	209	56392	57759
13:32:21	11442	21517	11071	20387	204	205	57656	57112
13:34:21	11451	21420	11105	20053	207	209	57252	58513
13:36:21	11282	21576	11166	20280	211	230	57511	58263
13:38:21	11425	21540	11213	20829	222	186	57421	58157
13:40:21	11269	21363	11029	20441	194	216	56884	58332
13:42:21	11296	21315	11207	20627	212	182	57540	57977
13:44:21	11457	21293	11117	20475	222	209	57219	57996
13:46:21	11294	21620	11134	20511	222	229	56930	57712
13:48:21	11322	21515	11072	20678	213	187	56686	57295
13:50:21	11271	21181	11307	20671	219	178	56710	58288
13:52:21	11463	21754	11130	20544	226	216	56490	57419
13:54:21	11411	21509	11008	20665	187	218	56723	57390
13:56:21	11365	21632	11162	20518	211	195	56859	57557
13:58:21	11401	21334	11339	20372	197	222	57235	57609
14:00:21	11306	21590	11259	20364	217	231	56688	57796
14:02:21	11377	21279	11209	20611	219	219	57737	58033
14:04:21	11386	21112	11170	20322	218	195	56806	56949
14:06:21	11367	21424	11302	20374	228	212	56834	57555
14:08:21	11488	21450	11320	20264	210	204	56698	57869
14:10:21	11449	21600	11327	20599	222	206	56700	57800
14:12:21	11408	21407	11322	20343	173	213	56837	57670
14:14:21	11235	21533	11269	20535	203	226	56365	57164
14:16:21	11380	21600	11144	20232	194	192	57316	56740
14:18:21	11340	21578	10966	20408	211	210	56615	57853
14:20:21	11355	21436	11128	20499	203	234	56619	57385
14:22:21	11224	21516	11002	20358	206	215	57242	57825
14:24:21	11421	21158	11207	20473	225	206	56780	57137
14:26:21	11400	21529	11279	20418	189	210	56934	58016
14:28:21	11222	21401	11108	20454	204	207	57179	58357
14:30:21	11387	21425	11309	20442	232	210	57000	58144
14:32:21	11235	21738	11066	20315	215	183	56860	57511
14:34:21	11392	21505	11165	20461	212	208	56665	57533
14:36:21	11471	21376	11242	20277	210	226	56531	57184
14:38:21	11308	21246	11069	20577	203	219	56585	58151
14:40:21	11405	21220	11045	20247	216	209	56723	57057
14:42:21	11360	21543	11078	20564	185	218	56139	57656
14:44:21	11349	21462	11236	20267	203	190	56431	57613
14:46:21	11186	21362	11186	20395	188	188	57003	57749
14:48:21	11422	21325	11115	20576	210	248	57181	57209
14:50:21	11190	21289	11158	20603	215	220	56715	57432
14:52:21	11388	21164	11069	20198	213	204	55692	57464
14:54:21	11467	21411	11187	20443	208	223	56196	57519
14:56:21	11378	21480	11181	20566	237	206	57591	57349
14:58:21	11458	21274	11189	20364	181	212	56057	57374
15:00:21	11273	21304	11197	20624	204	210	56454	57634
15:02:21	11401	21407	11148	20355	213	192	55829	56882
15:04:21	11287	21599	11227	20311	223	236	57069	56717
15:06:21	11402	21496	11171	20318	196	215	56709	57411
15:08:21	11315	21421	11119	20452	199	195	57141	57722
15:10:21	11319	21436	11035	20473	211	202	56679	57471
15:12:21	11316	21318	11280	20419	211	189	56521	56871
15:14:21	11573	21222	11189	20793	193	195	57507	57305
15:16:21	11478	21344	11165	20651	205	225	56636	57772
15:18:21	11302	21571	11281	20568	222	206	56285	56980
15:20:21	11304	21593	11294	20427	198	218	56390	57586
15:22:21	11292	21601	11277	20631	223	227	56485	57861
15:24:21	11362	21453	11195	20460	208	253	55816	57168
15:26:21	11423	21495	11239	20367	236	194	56345	57765
15:28:21	11349	21660	11230	20603	222	197	56752	57046
15:30:21	11358	21457	11158	20286	223	212	56353	57355
15:32:21	11250	21359	11172	20277	189	204	56077	58505
15:34:21	11347	21682	11294	20478	183	177	55825	56943
15:36:21	11388	21283	11227	20413	191	221	56641	57357
15:38:21	11300	21761	11281	20278	208	207	56035	57679
15:40:21	11268	21450	11110	20545	190	203	56738	56574
15:42:21	11431	21329	11284	20368	200	228	56826	57146
15:44:21	11491	21393	11212	20542	226	191	56444	57763
15:46:21	11478	21446	11198	20401	205	206	56320	57232
15:48:21	11228	21638	11154	20703	216	219	57163	57738
15:50:21	11227	21411	11055	20240	209	222	55977	57084
15:52:21	11280	21316	11166	20427	200	203	56599	56959
15:54:21	11351	21637	11128	20478	199	223	56977	57082
15:56:21	11386	21585	11197	20652	212	227	56562	57125
15:58:21	11328	21210	11145	20407	189	211	56909	57536
16:00:21	11413	21375	11226	20728	192	184	56998	57780
16:02:21	11249	21491	11151	20551	222	194	55802	57140
16:04:21	11330	21499	11193	20320	207	231	56215	57872
16:06:21	11613	21591	11331	20436	202	197	56730	57747
16:08:21	11556	21738	11297	20519	198	225	56860	58485
16:10:21	11498	21411	11225	20499	164	211	56276	57115
16:12:21	11387	21511	11457	20387	192	219	55723	57611
16:14:21	11295	21458	11300	20571	201	201	56923	56873
16:16:21	11315	21354	11227	20705	193	215	56734	57285
16:18:21	11333	21551	11374	20362	205	214	55697	57350
16:20:21	11413	21567	11338	20450	204	190	55732	57314
16:22:21	11355	21600	11204	20588	203	209	56872	57812
16:24:21	11252	21865	11129	20669	205	206	56077	57033
16:26:21	11362	21666	11069	20644	179	238	55982	57155
16:28:21	11191	21476	11183	20740	208	198	56105	57149
16:30:21	11323	21437	11091	20430	192	202	56538	57372
16:32:21	11409	21568	10971	20382	209	198	56903	58020
16:34:21	11445	21386	11285	20314	223	205	56537	57438
16:36:21	11313	21252	11148	20443	215	206	56406	57144
16:38:21	11554	21467	11291	20375	213	187	56263	57636
16:40:21	11561	21336	11122	20371	213	169	56819	57033
16:42:21	11131	21543	11290	20762	217	191	56007	57961
16:44:21	11498	21341	11323	20526	203	205	56841	57480
16:46:21	11360	21316	11246	20734	188	196	56584	57152
16:48:21	11419	21398	11141	20377	206	229	56280	56472
16:50:21	11308	21421	11297	20730	227	197	56211	56979
16:52:21	11425	21396	11311	20625	201	194	56656	57744
16:54:21	11449	21596	11206	20601	205	195	56608	57800
16:56:21	11414	21342	11319	20531	223	199	56487	57508
16:58:21	11309	21362	11225	20167	220	205	56971	57255
17:00:21	11421	21458	11178	20515	201	205	56252	56587
17:02:21	11449	21594	11192	20593	194	168	55838	57306
17:04:21	11462	21414	11272	20568	194	195	56172	57226
17:06:21	11624	21727	11204	20373	230	192	56517	57773
17:08:21	11399	21501	11188	20171	229	195	57046	56887
17:10:21	11312	21516	11292	20351	189	197	56319	57388
17:12:21	11421	21500	11170	20422	215	208	57046	57930
17:14:21	11475	21252	11185	20355	219	193	55947	58011
17:16:21	11369	21495	11074	20545	214	202	56233	57379
17:18:21	11503	21312	11147	20399	192	192	56434	57639
17:20:21	11403	21535	11276	20365	218	186	56582	57317
17:22:21	11351	21218	11203	20459	200	192	57270	58092
17:24:21	11393	21330	11317	20398	224	182	56533	56619
17:26:21	11392	21504	11182	20792	202	191	56442	57666
17:28:21	11448	21428	11303	20415	195	183	57122	56372
17:30:21	11558	21680	11167	20576	189	178	56096	57582
17:32:21	11308	21408	11320	20938	201	199	55037	57534
17:34:21	11390	21596	11377	20580	220	186	56576	57530
17:36:21	11429	21538	11374	20423	210	177	56698	57489
17:38:21	11319	21422	11434	20492	185	166	56381	56575
17:40:21	11416	21961	11250	20432	209	168	56394	56957
17:42:21	11378	21410	11315	20494	215	212	56516	57684
17:44:21	11458	21475	11383	20356	224	186	56303	56586
17:46:21	11329	21441	11355	20611	216	194	57137	57335
17:48:21	11244	21454	11161	20412	224	189	56307	57435
17:50:21	11542	21616	11264	20465	195	192	56409	57362
17:52:21	11366	21363	11203	20414	193	173	56920	57491
17:54:21	11566	21423	11371	20107	212	196	56413	57856
17:56:21	11428	21520	11235	20395	181	192	56505	57047
17:58:21	11392	21627	11302	20773	212	163	56033	57290
18:00:21	11404	21406	11239	20707	196	204	56038	57164
18:02:21	11464	21621	11241	20401	205	182	56153	57573
18:04:21	11492	21503	11195	20406	220	195	56071	57367
18:06:21	11404	21953	11302	20420	209	177	56477	57591
18:08:21	11466	21551	11461	20477	212	193	56010	56919
18:10:21	11520	21261	11283	20484	191	202	56419	56994
18:12:21	11518	21501	11201	20608	194	201	56536	57767
18:14:21	11310	21540	11307	20744	211	201	56742	57180
18:16:21	11347	21443	11341	20216	205	223	55633	57143
18:18:21	11416	21473	11194	20498	194	210	56470	57621
18:20:21	11440	21636	11134	20568	212	209	56864	57007
18:22:21	11332	21737	11228	20348	182	227	56206	57040
18:24:21	11280	21678	11326	20511	189	202	56134	57290
18:26:21	11287	21518	11286	20530	219	221	56446	57552
18:28:21	11502	21793	11350	20506	184	211	56041	56295
18:30:21	11320	21497	11405	20594	196	220	56151	56488
18:32:21	11475	21633	11352	20580	216	216	56289	56924
18:34:21	11428	21248	11234	20576	223	222	56558	57069
18:36:21	11508	21362	11166	20826	218	201	56482	56891
18:38:21	11362	21328	11239	20479	235	214	56704	56805
18:40:21	11452	21486	11238	20372	228	192	55806	56944
18:42:21	11440	21557	11193	20781	204	215	56291	57474
18:44:21	11313	21684	11262	20409	191	195	56154	57270
18:46:21	11411	21374	11209	20601	200	241	56052	56661
18:48:21	11291	21502	11183	20496	222	201	56269	57499
18:50:21	11439	21621	11213	20495	203	215	56529	56556
18:52:21	11358	21548	11267	20631	211	211	56320	57500
18:54:21	11411	21575	11263	20815	231	198	56117	57420
18:56:21	11308	21438	11224	20312	206	190	56547	57198
18:58:21	11554	21416	11253	20646	188	204	56405	56573
19:00:21	11406	21366	11215	20471	205	222	56180	56959
19:02:21	11488	21275	11122	20201	184	212	55966	56764
19:04:21	11495	21434	11153	20278	196	191	56742	57391
19:06:21	11554	21615	11394	20479	205	196	56601	56953
19:08:21	11448	21552	11347	20198	253	218	55665	57040
19:10:21	11539	21368	11304	20396	213	217	56794	57389
19:12:21	11466	21304	11271	20890	202	218	55876	56124
19:14:21	11558	21445	11081	20528	193	200	55878	56713
19:16:21	11210	21478	11282	20498	190	224	55935	56799
19:18:21	11415	21224	11431	20646	220	197	55572	56935
19:20:21	11508	21520	11071	20519	218	216	55639	56921
19:22:21	11492	21350	11174	20652	183	199	56912	57111
19:24:21	11401	21518	11237	20317	195	222	56883	56671
19:26:21	11417	21322	11253	20592	215	199	56490	56967
19:28:21	11459	21330	11438	20363	190	225	55834	56976
19:30:21	11489	21469	11136	20405	233	190	55889	56277
19:32:21	11381	21504	11250	20315	184	201	56529	57336
19:34:21	11695	21361	11331	20328	242	194	56508	57100
19:36:21	11396	21525	11157	20641	203	234	55344	57090
19:38:21	11384	21443	11286	20630	193	233	56107	56376
19:40:21	11327	21561	11483	20649	205	218	55965	56705
19:42:21	11433	21044	11405	20510	202	202	55940	56732
19:44:21	11418	21379	11076	20489	203	229	55506	56588
19:46:21	11460	21436	11261	20437	205	188	56169	57522
19:48:21	11509	21347	11349	20440	195	188	55757	57499
19:50:21	11338	21630	11289	20401	219	215	55819	57166
19:52:21	11335	21430	11264	20686	203	222	56311	56706
19:54:21	11459	21307	11133	20488	211	198	55958	56841
19:56:21	11395	21439	11289	20383	206	210	55958	57356
19:58:21	11362	21377	11246	20677	187	222	55825	57182
20:00:21	11361	21312	11318	20406	208	206	56080	56449

## Sheet: Figure S1c-d
IF3	Kinetic read	ΔPURE + PE IF3	ΔPURE + EE IF3	ΔPURE + pur. ctrl	Full PURE	ΔPURE + PE IF3	ΔPURE + EE IF3	ΔPURE + pur. ctrl	Full PURE		EF-G	Kinetic read	ΔPURE + PE EF-G	ΔPURE + EE EF-G	ΔPURE + pur. ctrl	Full PURE	ΔPURE + PE EF-G	ΔPURE + EE EF-G	ΔPURE + pur. ctrl	Full PURE		EF-Ts	Kinetic read	ΔPURE + PE EF-Ts	ΔPURE + EE EF-Ts	ΔPURE + pur. ctrl	Full PURE	ΔPURE + PE EF-Ts	ΔPURE + EE EF-Ts	ΔPURE + pur. ctrl	Full PURE
	00:00:21	193	195	202	229	241	216	186	225			00:00:20	230	220	221	222	234	223	222	191			00:00:20	202	219	233	222	235	200	237	191
	00:02:21	184	201	198	152	221	226	197	205			00:02:20	216	216	210	189	181	229	214	205			00:02:20	223	239	208	189	228	240	228	205
	00:04:21	187	191	193	182	221	170	196	178			00:04:20	220	216	228	215	237	222	207	237			00:04:20	215	253	242	215	217	239	239	237
	00:06:21	223	222	195	180	190	229	197	195			00:06:20	227	199	208	233	224	218	238	217			00:06:20	211	242	253	233	231	248	271	217
	00:08:21	277	204	209	237	293	216	202	220			00:08:20	209	223	190	245	199	200	214	249			00:08:20	270	279	261	245	294	307	267	249
	00:10:21	335	255	199	215	352	237	195	300			00:10:20	183	186	195	299	216	220	212	292			00:10:20	375	370	308	299	365	361	274	292
	00:12:21	499	364	241	339	524	370	251	398			00:12:20	216	220	217	400	232	193	204	387			00:12:20	490	505	333	400	574	531	352	387
	00:14:21	730	478	258	456	778	472	287	586			00:14:20	219	253	212	550	262	202	213	543			00:14:20	718	754	357	550	870	784	373	543
	00:16:21	1071	719	324	682	1157	660	323	830			00:16:20	298	269	210	783	290	249	206	761			00:16:20	1077	1101	397	783	1216	1111	404	761
	00:18:21	1480	941	403	953	1665	1009	421	1207			00:18:20	378	320	202	1028	395	296	196	1039			00:18:20	1508	1551	418	1028	1719	1618	432	1039
	00:20:21	1983	1253	584	1298	2221	1315	557	1567			00:20:20	520	408	194	1423	540	416	191	1383			00:20:20	2107	2124	488	1423	2336	2148	456	1383
	00:22:21	2576	1669	675	1651	2807	1649	736	2050			00:22:20	739	543	188	1922	701	491	205	1872			00:22:20	2745	2755	485	1922	3063	2849	488	1872
	00:24:21	3182	2103	846	2166	3497	2139	949	2659			00:24:20	906	748	199	2408	886	684	173	2416			00:24:20	3411	3402	525	2408	3846	3537	538	2416
	00:26:21	3884	2666	1040	2731	4244	2598	1094	3359			00:26:20	1149	926	195	2993	1148	862	199	2957			00:26:20	4226	4169	564	2993	4760	4256	569	2957
	00:28:21	4647	3176	1255	3390	4967	3209	1345	3924			00:28:20	1434	1176	224	3605	1413	1118	184	3454			00:28:20	4997	4903	605	3605	5621	5001	603	3454
	00:30:21	5365	3730	1509	4101	5796	3764	1494	4736			00:30:20	1761	1412	200	4305	1721	1381	193	4086			00:30:20	5931	5789	632	4305	6597	5920	655	4086
	00:32:21	6124	4316	1694	4727	6660	4368	1801	5483			00:32:20	2127	1748	177	4906	2060	1605	189	4831			00:32:20	6713	6620	704	4906	7626	6940	658	4831
	00:34:21	6853	4990	1979	5410	7444	5030	2050	6235			00:34:20	2443	2042	207	5811	2387	1894	200	5472			00:34:20	7719	7600	701	5811	8717	7660	730	5472
	00:36:21	7638	5544	2324	6314	8192	5510	2365	7091			00:36:20	2820	2325	195	6423	2781	2227	197	6213			00:36:20	8534	8444	739	6423	9682	8511	715	6213
	00:38:21	8446	6132	2570	7149	8968	6112	2648	7784			00:38:20	3158	2670	196	7167	3140	2525	198	6950			00:38:20	9674	9348	743	7167	10630	9367	784	6950
	00:40:21	9229	6804	2843	7853	9955	6794	2975	8669			00:40:20	3590	3005	204	8024	3474	2755	195	7681			00:40:20	10663	10194	806	8024	11593	10370	813	7681
	00:42:21	9986	7401	3100	8590	10791	7486	3208	9458			00:42:20	4086	3339	189	8726	3844	3103	223	8456			00:42:20	11383	11210	822	8726	12509	11416	829	8456
	00:44:21	10774	7947	3423	9344	11672	8102	3546	10528			00:44:20	4383	3704	176	9505	4208	3525	187	9111			00:44:20	12224	12069	879	9505	13826	12063	891	9111
	00:46:21	11482	8748	3736	10232	12519	8690	3768	11236			00:46:20	4747	3972	226	10201	4585	3810	182	9962			00:46:20	13185	12995	918	10201	14883	13121	917	9962
	00:48:21	12515	9258	4031	10965	13400	9277	4167	12101			00:48:20	5190	4414	197	11129	5020	4052	207	10476			00:48:20	14028	13783	976	11129	15663	14066	964	10476
	00:50:21	13177	10115	4265	11784	14173	9805	4357	12988			00:50:20	5548	4663	192	11935	5393	4435	215	11356			00:50:20	14990	14404	979	11935	16694	14741	936	11356
	00:52:21	13966	10536	4567	12662	15099	10536	4681	13779			00:52:20	5945	5029	202	12661	5630	4832	191	12070			00:52:20	15899	15672	1019	12661	17488	15551	1045	12070
	00:54:21	14751	11156	4876	13497	16047	11186	4889	14465			00:54:20	6382	5438	202	13332	6065	5077	192	12747			00:54:20	16756	16384	1053	13332	18474	16557	1015	12747
	00:56:21	15880	11693	5130	14283	16564	11774	5325	15329			00:56:20	6655	5782	196	14021	6454	5368	213	13443			00:56:20	17552	17271	1096	14021	19328	17515	1097	13443
	00:58:21	16437	12284	5351	15143	17762	12304	5522	16102			00:58:20	7100	6086	175	14838	6925	5882	219	14382			00:58:20	18528	17921	1123	14838	20281	18358	1120	14382
	01:00:21	17047	12945	5608	15746	18417	12935	5858	16996			01:00:20	7391	6376	203	15702	7140	6149	206	15009			01:00:20	19102	18564	1193	15702	21228	19345	1130	15009
	01:02:21	17749	13290	5757	16525	19142	13372	6044	17779			01:02:20	7970	6686	192	16597	7496	6497	193	15582			01:02:20	20085	19523	1226	16597	22069	19869	1244	15582
	01:04:21	18452	13874	6136	17355	20278	14192	6338	18510			01:04:20	8279	7051	185	16910	7782	6746	193	16842			01:04:20	21000	20314	1303	16910	23109	20876	1244	16842
	01:06:21	19174	14500	6370	18418	20798	14542	6657	19531			01:06:20	8646	7507	199	18123	8268	7020	188	17052			01:06:20	21479	21061	1333	18123	23934	21695	1284	17052
	01:08:21	20104	14963	6466	18960	22065	14928	6975	20223			01:08:20	9006	7724	189	18674	8527	7334	210	17692			01:08:20	22266	21846	1411	18674	24867	22800	1343	17692
	01:10:21	21059	15634	6767	19681	22839	15601	7022	21013			01:10:20	9431	8075	197	19555	8998	7754	192	18844			01:10:20	23129	22468	1408	19555	25517	23235	1384	18844
	01:12:21	21774	16215	7020	20521	23428	16186	7262	21549			01:12:20	9677	8285	200	20080	9312	7931	191	19325			01:12:20	24114	23615	1425	20080	26341	23817	1448	19325
	01:14:21	22566	16888	7206	21353	24259	16762	7647	22509			01:14:20	10221	8694	168	20887	9723	8240	197	19983			01:14:20	24895	23904	1512	20887	27136	24820	1503	19983
	01:16:21	23281	16977	7568	21634	25065	17446	7846	23030			01:16:20	10426	9115	205	21765	9905	8652	178	20441			01:16:20	25344	24707	1528	21765	28316	25574	1481	20441
	01:18:21	23967	17789	7774	22636	25742	17850	8043	24021			01:18:20	10942	9412	198	22588	10309	8914	181	21220			01:18:20	26393	25242	1588	22588	28896	26533	1561	21220
	01:20:21	24518	18448	7956	23119	26497	18385	8177	24574			01:20:20	11161	9602	190	23299	10651	9163	208	22088			01:20:20	27038	26043	1644	23299	30023	27160	1617	22088
	01:22:21	25293	18615	8114	24146	27215	19211	8413	25626			01:22:20	11520	9911	209	23841	10851	9502	198	22478			01:22:20	27792	26510	1731	23841	30428	27231	1678	22478
	01:24:21	26385	19065	8421	24794	28017	19126	8655	25807			01:24:20	11864	10243	215	24876	11186	9672	192	23367			01:24:20	28611	27282	1784	24876	31008	28340	1699	23367
	01:26:21	26976	19424	8642	25301	28985	19736	8810	27187			01:26:20	12249	10510	199	25136	11714	10009	208	24184			01:26:20	29041	27607	1788	25136	32407	28973	1751	24184
	01:28:21	27646	20016	8869	26003	29803	20216	9265	27475			01:28:20	12534	10960	212	26448	11962	10301	187	24749			01:28:20	29245	28707	1889	26448	32594	29669	1849	24749
	01:30:21	28162	20476	8861	26860	30261	20753	9245	28397			01:30:20	13036	11111	184	26594	12228	10655	209	25443			01:30:20	30546	29187	1948	26594	33345	30393	1882	25443
	01:32:21	29078	21222	9133	27297	31237	21183	9592	29436			01:32:20	13136	11490	201	27571	12441	10770	183	26242			01:32:20	31147	29707	1947	27571	34177	31192	1938	26242
	01:34:21	29492	21507	9384	28147	32066	21874	9795	30164			01:34:20	13376	11664	184	28255	12948	11195	201	26669			01:34:20	31181	30638	2035	28255	35039	31824	1990	26669
	01:36:21	30485	21983	9662	28852	32431	21824	10077	30651			01:36:20	13947	11822	192	28823	13257	11485	188	27431			01:36:20	32131	30861	2085	28823	35176	32596	2012	27431
	01:38:21	31711	22491	9918	29850	33263	22418	10057	31310			01:38:20	14294	12237	212	29756	13629	11834	177	28269			01:38:20	33141	32127	2104	29756	36248	33769	2075	28269
	01:40:21	31706	22828	10044	30507	34108	22919	10273	31983			01:40:20	14761	12743	207	30083	13679	11942	212	28379			01:40:20	33591	32459	2163	30083	36562	34336	2143	28379
	01:42:21	32128	23249	10081	30644	34759	23520	10433	32817			01:42:20	15032	13070	178	30829	14146	12302	180	28866			01:42:20	34220	32682	2230	30829	37591	35048	2218	28866
	01:44:21	33064	23606	10100	31610	35455	24197	10733	33696			01:44:20	14910	13126	192	31307	14458	12548	193	29692			01:44:20	34458	33076	2365	31307	38416	35953	2173	29692
	01:46:21	33705	24388	10267	31952	36189	24414	10914	33949			01:46:20	15579	13513	206	32171	14686	12733	211	30535			01:46:20	35483	33975	2368	32171	38993	36650	2293	30535
	01:48:21	34223	24751	10604	32649	36804	24797	11142	34789			01:48:20	15738	13664	208	32439	14939	13041	194	31168			01:48:20	36122	34303	2441	32439	39764	37108	2362	31168
	01:50:21	35020	25113	10696	33630	37005	25474	11402	35466			01:50:20	16154	13901	190	33859	15236	13264	201	31479			01:50:20	36442	34804	2497	33859	40509	37822	2463	31479
	01:52:21	35906	25340	10763	33960	37889	25542	11488	36126			01:52:20	16317	14362	190	34159	15408	13730	184	32344			01:52:20	37051	35346	2597	34159	40755	38243	2495	32344
	01:54:21	35731	25790	11026	34980	38965	26126	11549	36748			01:54:20	16739	14601	179	34513	15793	13965	211	32640			01:54:20	37539	35973	2599	34513	41489	38854	2595	32640
	01:56:21	36664	26437	11412	35233	39231	26539	11758	37466			01:56:20	16763	14687	198	35183	15969	14093	178	33429			01:56:20	38301	36573	2658	35183	42405	40124	2584	33429
	01:58:21	37102	27072	11411	36361	39884	26830	12155	37747			01:58:20	17352	15154	165	36170	16122	14375	210	33871			01:58:20	38727	36601	2731	36170	43040	40617	2574	33871
	02:00:21	37596	27120	11649	36337	40697	26860	12082	38907			02:00:20	17360	15305	174	36145	16825	14463	215	34946			02:00:20	39078	36862	2827	36145	43247	41161	2708	34946
	02:02:21	38615	27332	11551	36937	41155	27712	12203	39005			02:02:20	17643	15457	183	37029	17331	14861	179	35598			02:02:20	39969	37616	2929	37029	43999	41089	2738	35598
	02:04:21	39200	27916	11876	37640	41433	27861	12647	39768			02:04:20	18188	15920	186	37928	17211	15119	200	35608			02:04:20	40156	38480	3001	37928	44987	41768	2855	35608
	02:06:21	39993	28185	11882	37923	41982	28572	12585	40064			02:06:20	18545	16026	193	38480	17719	15420	192	35786			02:06:20	40700	38810	3054	38480	45057	42629	2926	35786
	02:08:21	40292	28729	11966	39039	42889	29081	12898	40830			02:08:20	18764	16399	186	38268	18098	15826	171	36594			02:08:20	41849	39813	3155	38268	45850	43977	2946	36594
	02:10:21	40443	28959	12176	38991	43268	28849	12912	41045			02:10:20	18763	16840	215	39072	18150	15968	191	37417			02:10:20	41859	39563	3194	39072	46483	43781	2999	37417
	02:12:21	41401	29749	12554	40129	43598	29236	13123	42166			02:12:20	19392	16986	202	40078	18360	15997	197	37658			02:12:20	42552	39996	3233	40078	46924	44207	3102	37658
	02:14:21	41311	29626	12394	40128	44618	29889	13279	42792			02:14:20	19397	16990	204	40554	18432	16405	165	38661			02:14:20	43365	40608	3307	40554	47207	45444	3139	38661
	02:16:21	42073	29880	12570	40990	44957	30275	13365	43091			02:16:20	19826	17199	186	40801	18655	16792	185	39196			02:16:20	43718	40763	3418	40801	47972	45716	3145	39196
	02:18:21	42588	30044	12696	40705	46031	30437	13570	43971			02:18:20	20309	17473	187	40916	18966	16675	218	39388			02:18:20	43905	40883	3492	40916	48658	45922	3350	39388
	02:20:21	43296	30684	12772	42219	46591	30974	13699	44457			02:20:20	20512	17761	199	41901	19309	16807	197	39482			02:20:20	43861	41511	3537	41901	48988	46565	3328	39482
	02:22:21	43965	31119	13010	42211	46317	30841	13912	44553			02:22:20	20658	18040	217	42325	19663	17039	188	39952			02:22:20	45003	42322	3520	42325	50280	47860	3375	39952
	02:24:21	44385	31558	13225	42174	47188	31577	14044	45326			02:24:20	20924	18123	198	42835	20167	17490	198	40456			02:24:20	45018	42084	3603	42835	50002	47608	3408	40456
	02:26:21	44408	31693	13040	43719	47114	31803	14088	45833			02:26:20	21173	18575	193	43241	20382	17565	199	40449			02:26:20	45833	43173	3750	43241	50421	47613	3538	40449
	02:28:21	44753	31964	13332	43167	47991	32437	14157	45862			02:28:20	21281	18642	222	43869	20396	18003	187	41699			02:28:20	46447	42886	3798	43869	50649	49103	3536	41699
	02:30:21	45552	32331	13422	44480	48883	32475	14260	46237			02:30:20	21560	18856	183	44556	20484	18063	174	42010			02:30:20	46125	43613	3939	44556	51507	49665	3701	42010
	02:32:21	45809	32672	13671	45192	48809	32803	14484	47098			02:32:20	22290	19450	203	44712	20709	18333	193	42343			02:32:20	47645	43785	3940	44712	52034	49996	3699	42343
	02:34:21	46854	32671	13687	45824	49366	32983	14686	47787			02:34:20	22661	19275	177	44877	20943	18488	219	42576			02:34:20	47774	44276	4026	44877	53055	50462	3762	42576
	02:36:21	46854	32934	13742	45372	49967	33394	14721	47939			02:36:20	22330	19696	223	45348	21041	18374	187	43379			02:36:20	47942	44574	4122	45348	52699	50688	3866	43379
	02:38:21	47516	33765	13978	46476	49432	33177	14767	48770			02:38:20	22836	19442	190	46378	21382	18688	203	43155			02:38:20	48293	44964	4227	46378	54130	51296	4019	43155
	02:40:21	47776	33884	13901	46695	50352	33347	14775	48843			02:40:20	22808	19938	199	47230	21723	19055	220	43927			02:40:20	48529	45095	4340	47230	54151	51648	4060	43927
	02:42:21	47790	34641	14056	46765	51230	33974	15002	49635			02:42:20	23319	19931	201	47334	21663	19139	191	44207			02:42:20	48759	45457	4338	47334	53728	52868	3991	44207
	02:44:21	48758	34528	14301	47330	51186	34510	15332	50430			02:44:20	23321	20318	212	47641	22175	19585	220	44832			02:44:20	50139	45528	4391	47641	54815	53139	4157	44832
	02:46:21	48709	34514	14460	47648	51572	35075	15389	49860			02:46:20	23484	20526	193	48131	22306	19337	192	44921			02:46:20	49522	46022	4600	48131	55131	53234	4242	44921
	02:48:21	49236	34775	14515	47938	51664	34608	15404	50754			02:48:20	24090	20791	188	47317	22363	19789	202	45626			02:48:20	50150	46245	4569	47317	55069	53513	4323	45626
	02:50:21	49409	35258	14322	48779	52461	35395	15685	51523			02:50:20	23876	20808	197	48592	22342	19933	193	45743			02:50:20	49835	46740	4672	48592	56151	54678	4366	45743
	02:52:21	50300	35600	14543	48925	52929	35207	15694	51868			02:52:20	24442	20941	209	49129	22582	20018	194	46458			02:52:20	50975	47087	4846	49129	56146	55108	4515	46458
	02:54:21	50928	35447	14507	49250	53772	36077	15809	52958			02:54:20	24652	21082	199	49168	22904	20149	202	47409			02:54:20	51402	47197	4900	49168	57396	55325	4555	47409
	02:56:21	50636	35846	14611	49574	53484	36154	15587	52404			02:56:20	24542	21324	201	50561	23114	20324	208	46858			02:56:20	50787	47191	5006	50561	57380	56203	4671	46858
	02:58:21	51332	35935	14908	49966	54570	36240	15989	53755			02:58:20	24976	21402	209	49766	23491	20870	211	46989			02:58:20	51965	47158	5037	49766	57021	56284	4721	46989
	03:00:21	51752	36418	14898	50159	54231	36341	16305	52956			03:00:20	24795	21690	192	51120	23966	21030	191	47756			03:00:20	52306	48177	5164	51120	56975	57232	4740	47756
	03:02:21	51864	36354	14941	51154	54223	37213	16265	53591			03:02:20	25218	22125	181	50769	23416	21199	196	47966			03:02:20	52151	48024	5288	50769	58516	57674	4952	47966
	03:04:21	51323	36501	14996	50485	55144	36735	16495	53944			03:04:20	25425	21929	188	50921	23787	21273	242	48162			03:04:20	52888	48169	5343	50921	58024	56884	5047	48162
	03:06:21	52693	37240	15077	51668	55509	36994	16223	54365			03:06:20	25588	22158	201	51636	24032	21234	196	48718			03:06:20	53234	48371	5407	51636	58515	58076	5151	48718
	03:08:21	52725	37749	15179	51506	55983	37140	16675	54836			03:08:20	25840	22432	171	51932	24237	21328	195	49001			03:08:20	53149	48666	5599	51932	58839	58092	5233	49001
	03:10:21	53381	37043	15514	52360	55835	36883	16650	55016			03:10:20	26222	22763	203	52345	24103	21522	191	49289			03:10:20	53416	48473	5688	52345	58655	58571	5366	49289
	03:12:21	53733	37374	15272	52819	56592	37921	16533	55466			03:12:20	26408	22924	186	52900	24421	22114	187	49495			03:12:20	53479	49182	5733	52900	59601	58347	5450	49495
	03:14:21	53733	38177	15430	52624	56273	37904	16860	56304			03:14:20	26569	23046	195	53347	24526	21927	188	50260			03:14:20	54486	49264	5917	53347	59345	55015	5553	50260
	03:16:21	53775	38087	15695	52279	56282	38016	16952	57198			03:16:20	26450	23334	199	53417	25105	22054	184	50469			03:16:20	54512	49871	5933	53417	60386	55327	5548	50469
	03:18:21	54309	38160	15518	52798	57037	37938	16887	56653			03:18:20	26664	23345	203	53025	25205	22243	196	50817			03:18:20	54827	49891	6017	53025	60217	55271	5768	50817
	03:20:21	53582	38285	15651	53152	57529	38677	17185	56598			03:20:20	26863	23461	186	54555	25501	22469	209	50790			03:20:20	55178	49914	6124	54555	60571	55636	5726	50790
	03:22:21	54419	38089	15784	53841	58146	38576	16987	56358			03:22:20	27549	23533	196	54768	25534	22444	179	51889			03:22:20	55397	50140	6196	54768	60519	55631	5864	51889
	03:24:21	55006	38615	15946	53971	57638	38944	17151	56488			03:24:20	27813	23690	189	53976	25800	22616	190	51230			03:24:20	54835	50200	6258	53976	60380	55538	5960	51230
	03:26:21	55505	39198	15680	54297	58454	39378	17124	57604			03:26:20	27501	23741	174	54730	25564	22989	201	51753			03:26:20	55507	50057	6475	54730	61298	56735	6108	51753
	03:28:21	55694	39341	16065	54567	59156	39071	17287	58094			03:28:20	27284	23786	183	55172	25754	23161	181	51885			03:28:20	55953	50084	6406	55172	61252	56500	6172	51885
	03:30:21	55449	39112	16283	55315	58377	39096	17339	57853			03:30:20	27756	24341	193	55535	26064	23048	210	52400			03:30:20	55576	50877	6561	55535	62103	56840	6196	52400
	03:32:21	55199	38922	16050	55584	59204	39296	17554	58237			03:32:20	28255	24415	172	55561	26473	23134	207	53047			03:32:20	56121	50465	6621	55561	61486	56815	6273	53047
	03:34:21	55723	39257	16362	55505	59629	39421	17767	58108			03:34:20	27934	24451	191	55882	26113	23812	199	52542			03:34:20	56059	50728	6710	55882	61796	57149	6375	52542
	03:36:21	55155	40013	16427	56934	59164	39498	17529	58504			03:36:20	28270	24560	183	56060	26839	23507	185	52919			03:36:20	56175	50805	6862	56060	62221	57134	6426	52919
	03:38:21	56036	39869	16037	56146	59395	39550	17699	58595			03:38:20	28225	24930	201	56196	26693	23533	202	53807			03:38:20	56451	51610	7003	56196	63227	57105	6637	53807
	03:40:21	56903	39519	16355	56298	60250	39826	17572	59420			03:40:20	28818	24740	178	56765	26986	24125	222	52943			03:40:20	57117	50643	7105	56765	63194	58130	6560	52943
	03:42:21	56667	40268	16444	56679	60594	39772	17826	60131			03:42:20	29119	24965	195	57282	27201	24244	206	53526			03:42:20	56584	51606	7179	57282	63360	58053	6773	53526
	03:44:21	56758	40081	16407	56795	60117	39700	17951	59525			03:44:20	29406	25017	206	57222	26894	24260	176	53985			03:44:20	58290	51148	7218	57222	62992	58418	6814	53985
	03:46:21	56989	40645	16531	57192	60750	40362	18259	60526			03:46:20	29181	24932	209	57108	27209	24245	186	54165			03:46:20	58081	52082	7279	57108	64275	58194	6932	54165
	03:48:21	57062	40424	16651	58282	60490	39809	18243	60443			03:48:20	29346	25432	193	58103	27113	24503	190	53900			03:48:20	57567	51993	7373	58103	63269	58735	6898	53900
	03:50:21	57675	40610	16500	57866	61514	40158	18113	62788			03:50:20	29540	25883	195	58082	27586	24963	211	54582			03:50:20	57561	51710	7507	58082	63464	58128	7103	54582
	03:52:21	58329	40508	16554	58038	60858	40316	18075	60783			03:52:20	29380	25673	177	58678	27785	24520	204	54915			03:52:20	57943	52555	7488	58678	64433	58218	7178	54915
	03:54:21	58415	40970	16559	58523	61825	40537	18257	60272			03:54:20	29879	25975	182	58895	27723	24948	205	54943			03:54:20	58323	52207	7678	58895	63983	58926	7278	54943
	03:56:21	57576	41209	16887	58512	61102	40546	18257	61215			03:56:20	29470	26110	178	58888	27732	24779	223	55583			03:56:20	57684	52014	7882	58888	64095	58580	7339	55583
	03:58:21	58186	40936	16705	58152	61921	40632	18297	61367			03:58:20	30102	26039	210	59477	27756	24883	191	55551			03:58:20	58139	52110	7795	59477	63421	59048	7460	55551
	04:00:21	57833	41133	16750	59202	60980	40763	18402	61884			04:00:20	30098	26218	196	58857	28088	25027	178	55340			04:00:20	58594	52848	7940	58857	64850	59902	7436	55340
	04:02:21	57793	40787	17053	59883	62408	40912	18665	62297			04:02:20	30321	26202	199	59150	28183	25369	184	56161			04:02:20	58633	51964	7821	59150	64707	59507	7479	56161
	04:04:21	58099	41962	16952	59634	62337	40683	18592	61449			04:04:20	30486	26707	196	59707	28131	25437	199	56034			04:04:20	59102	53145	8084	59707	64730	59650	7634	56034
	04:06:21	58122	41491	16984	60665	61776	40916	18416	61966			04:06:20	30659	26803	204	60027	28627	25520	191	56503			04:06:20	59156	52851	7991	60027	64866	59781	7686	56503
	04:08:21	59040	41665	16898	60869	63091	41846	18684	62607			04:08:20	30790	26954	201	60076	28411	25645	199	56139			04:08:20	59244	52946	8120	60076	64556	59554	7710	56139
	04:10:21	58119	40793	17043	60547	62296	41774	18550	62886			04:10:20	30312	26848	194	59931	28846	25826	184	56328			04:10:20	58737	52840	8295	59931	65854	59884	7818	56328
	04:12:21	58901	41683	16983	60229	61849	41152	18560	62340			04:12:20	31097	26980	184	60057	28772	25517	216	57052			04:12:20	59139	52764	8349	60057	65220	59699	7937	57052
	04:14:21	59084	41776	17057	60776	62117	42217	18524	62603			04:14:20	31658	27253	146	60321	28779	26000	189	56082			04:14:20	59681	53069	8334	60321	65680	60754	7942	56082
	04:16:21	59601	42363	17053	60596	62638	41939	18782	62706			04:16:20	31044	27115	184	60120	28869	26079	212	57605			04:16:20	59744	53083	7814	60120	66273	61110	8032	57605
	04:18:21	59909	41820	17339	61492	63400	42089	18699	62948			04:18:20	31134	27229	179	61326	29276	26072	201	57648			04:18:20	59858	53399	7794	61326	66398	60645	8164	57648
	04:20:21	58370	41785	17096	61095	63794	41835	18704	63013			04:20:20	31697	27963	186	61066	29184	26605	197	57405			04:20:20	59892	53754	7948	61066	66164	60431	8262	57405
	04:22:21	59864	42305	17118	61085	63157	41893	18649	62839			04:22:20	31633	27299	194	61028	29353	25995	217	57310			04:22:20	60453	53182	7953	61028	66092	60161	8345	57310
	04:24:21	59821	41912	17040	62178	63690	41740	18923	63569			04:24:20	31982	27345	192	60599	29758	26271	218	57799			04:24:20	59759	52995	8061	60599	66972	61695	8238	57799
	04:26:21	59292	42157	17151	61568	63107	42088	18926	63690			04:26:20	31397	27167	175	61176	29206	26344	170	57738			04:26:20	60709	53724	8098	61176	65895	60701	8427	57738
	04:28:21	59944	41894	17292	61459	62821	42024	18976	64134			04:28:20	32023	27803	205	61936	29530	26905	197	57677			04:28:20	59798	53672	8071	61936	66332	61144	8397	57677
	04:30:21	59563	42557	17259	61458	62934	42535	18847	63978			04:30:20	32318	27686	188	62127	29501	26504	189	57799			04:30:20	61046	53976	8156	62127	66620	62029	8443	57799
	04:32:21	60420	42972	17354	61850	63094	42141	19005	64209			04:32:20	31836	27803	198	61198	30377	26819	189	57626			04:32:20	59734	53617	8249	61198	66569	61657	8535	57626
	04:34:21	60114	42439	17216	62289	64062	42005	19325	63886			04:34:20	32556	27996	192	61561	29374	27180	200	58377			04:34:20	60508	54041	8207	61561	67452	61266	8700	58377
	04:36:21	59904	43074	17487	62542	63763	42286	19071	64472			04:36:20	32367	28381	187	61372	29782	26670	209	58024			04:36:20	60938	53792	8377	61372	66479	61529	8720	58024
	04:38:21	60206	42414	17268	61683	63383	42133	18692	64217			04:38:20	32277	28393	199	63010	29980	26583	212	57770			04:38:20	60992	53796	8469	63010	67694	62208	8720	57770
	04:40:21	59654	42605	17500	62252	63268	42310	19090	64298			04:40:20	32314	28428	189	62522	29668	27328	194	58486			04:40:20	60362	54481	8382	62522	67408	62127	8771	58486
	04:42:21	59994	42736	17223	62467	63683	42421	18991	64071			04:42:20	32766	28382	182	62254	30083	27816	192	58294			04:42:20	60663	54694	8459	62254	67492	61622	8104	58294
	04:44:21	61367	42820	17286	62916	63792	41965	19244	64695			04:44:20	32650	28378	197	62552	29938	27531	192	58321			04:44:20	60991	54042	8400	62552	67404	61763	8091	58321
	04:46:21	61374	43178	17289	63358	64466	42624	18986	65174			04:46:20	32816	28799	201	62977	30395	27372	195	59260			04:46:20	61239	54019	8602	62977	67050	62008	8006	59260
	04:48:21	61224	42695	17562	62761	64761	42586	19179	64774			04:48:20	32860	28999	196	62414	30291	27596	224	59594			04:48:20	61046	54283	8548	62414	66853	61652	8122	59594
	04:50:21	61857	43316	17539	62929	64142	42948	19262	65836			04:50:20	33225	28911	194	63175	30391	27432	199	59620			04:50:20	61916	55008	8712	63175	67443	61874	8174	59620
	04:52:21	61262	43351	17278	63799	65061	42379	19129	64753			04:52:20	33109	28900	216	63210	30141	27924	194	59411			04:52:20	61790	54082	8708	63210	67578	61184	8148	59411
	04:54:21	61580	43073	17538	63064	64214	42311	19177	64965			04:54:20	32634	29042	184	64207	30513	27889	181	59426			04:54:20	61777	54265	8673	64207	67781	62054	8420	59426
	04:56:21	62686	42846	17623	63066	63501	42587	19286	65578			04:56:20	32919	28938	170	63551	30320	28745	186	59889			04:56:20	61609	54112	8749	63551	67639	61839	8280	59889
	04:58:21	61955	43246	17549	64014	63889	42744	19416	65474			04:58:20	33434	29102	204	62850	30624	28972	186	59745			04:58:20	61502	55687	8746	62850	68140	62694	8300	59745
	05:00:21	62038	43060	17501	63814	63894	42436	19377	66131			05:00:20	33120	29506	188	63711	30882	29026	180	59792			05:00:20	61518	54423	8833	63711	67341	62202	8381	59792
	05:02:21	62030	42936	17736	62959	64537	42715	19307	65123			05:02:20	33561	28748	201	63064	30708	29450	194	59051			05:02:20	61361	54799	8841	63064	67779	62777	8346	59051
	05:04:21	61945	43717	17454	63331	63689	43067	19289	66452			05:04:20	33494	29192	194	64332	30746	29232	227	60453			05:04:20	61198	54745	8934	64332	67817	62269	8295	60453
	05:06:21	61629	43107	17627	64474	64829	42806	19282	65003			05:06:20	33498	29475	155	63453	30900	29087	211	60015			05:06:20	61866	54865	8894	63453	68158	62552	8436	60015
	05:08:21	61986	43270	17810	64286	65313	43116	19294	65872			05:08:20	33691	29567	187	64240	30761	29794	185	60325			05:08:20	61157	54384	8967	64240	68369	62195	8510	60325
	05:10:21	62824	43557	17476	64645	64431	42613	19482	65516			05:10:20	33756	29609	207	63380	31056	29559	220	60451			05:10:20	61478	54795	8958	63380	69142	62575	8585	60451
	05:12:21	62520	43318	17617	63556	65352	42404	19346	65571			05:12:20	33817	29534	199	63503	31691	29364	180	59811			05:12:20	61734	54432	9057	63503	69067	62820	8531	59811
	05:14:21	62592	44014	17591	64997	65123	43058	19533	65517			05:14:20	33879	29881	193	64711	32096	29852	185	60311			05:14:20	62427	54179	9095	64711	68753	62565	8541	60311
	05:16:21	62202	43541	17562	64690	64677	42855	19630	66137			05:16:20	33590	29488	196	63596	31738	29879	193	60965			05:16:20	62330	54722	8950	63596	69270	62333	8601	60965
	05:18:21	62189	43497	17566	63910	64840	43295	19530	65637			05:18:20	34272	29953	194	63681	31638	30052	189	60680			05:18:20	61614	55357	8994	63681	67552	62880	8652	60680
	05:20:21	61349	43438	17618	63881	66015	43124	19528	65396			05:20:20	34134	29542	185	64823	31937	29978	196	61150			05:20:20	62737	54969	9126	64823	70403	63219	8610	61150
	05:22:21	62092	43386	17562	63479	65817	42856	19710	65987			05:22:20	34357	30203	199	64564	32091	30118	194	60642			05:22:20	62468	54980	9243	64564	68635	63198	8641	60642
	05:24:21	62430	43618	17640	64652	64957	42439	19642	66669			05:24:20	34231	29895	191	63651	32081	30126	168	61375			05:24:20	62117	55446	9264	63651	69825	62745	8732	61375
	05:26:21	62947	43531	17769	64112	65965	42977	19347	65881			05:26:20	34123	30195	223	63843	32117	30503	197	60555			05:26:20	62439	55568	9211	63843	68588	63257	8707	60555
	05:28:21	62575	43148	17498	64844	64798	43181	19446	66171			05:28:20	34088	30367	194	66122	31711	30195	189	60463			05:28:20	63084	55557	9274	66122	69405	61391	8651	60463
	05:30:21	61763	43947	17763	63358	65359	43506	19446	66989			05:30:20	34571	29942	223	66306	32170	30451	187	61613			05:30:20	63067	54479	9056	66306	68536	63448	8703	61613
	05:32:21	62690	43271	17729	64961	65517	42944	19311	65638			05:32:20	34427	30794	202	65915	31996	30334	219	61156			05:32:20	62411	54810	9288	65915	68635	62578	8883	61156
	05:34:21	62954	43522	17562	64815	64545	43374	19567	66292			05:34:20	34833	30264	181	67358	32250	30735	191	61197			05:34:20	62750	54512	9277	67358	68779	63031	8916	61197
	05:36:21	63109	43281	17827	64462	65875	43248	19571	66795			05:36:20	35097	30280	177	66445	32298	30912	180	60938			05:36:20	62405	55343	9364	66445	69719	63757	8958	60938
	05:38:21	62988	44179	18504	65523	65535	43390	19240	66155			05:38:20	34905	30224	194	64177	32215	31253	187	60696			05:38:20	62764	54691	9409	64177	69256	63294	8944	60696
	05:40:21	63502	44052	18454	64262	64657	42884	19723	66235			05:40:20	34714	30494	183	63520	32340	30936	204	60428			05:40:20	62931	55369	9258	63520	68747	62573	9000	60428
	05:42:21	62586	44082	18512	64821	65325	43222	19259	66593			05:42:20	34533	30491	207	64661	32273	31210	208	61648			05:42:20	62417	54937	9394	64661	69471	62291	8879	61648
	05:44:21	63253	43654	18204	64535	64771	42958	19612	66676			05:44:20	34785	30686	181	64127	32513	30910	203	61413			05:44:20	62971	55070	9436	64127	70385	62913	9009	61413
	05:46:21	62500	43408	18469	63985	64577	43022	19476	66887			05:46:20	34879	30666	197	64303	32532	30943	218	61007			05:46:20	62518	54578	9538	64303	69354	64027	9061	61007
	05:48:21	62340	44126	18182	65254	65156	43268	19562	67234			05:48:20	34808	30455	200	64786	32367	31622	200	62069			05:48:20	63058	55509	9420	64786	68898	62731	8952	62069
	05:50:21	62557	43675	18258	65588	65043	42744	19105	66022			05:50:20	35604	30579	212	64165	33138	31648	206	61084			05:50:20	62952	56304	9532	64165	70297	63673	8960	61084
	05:52:21	63366	43442	18383	64605	64928	43581	19219	66439			05:52:20	35202	31021	183	64251	32464	31712	208	61286			05:52:20	63927	55237	9708	64251	69134	63442	8918	61286
	05:54:21	63012	43911	18277	64618	64493	43115	19504	66409			05:54:20	35094	31383	204	63950	32635	31694	197	61431			05:54:20	62464	55459	9830	63950	69775	62655	8990	61431
	05:56:21	63818	43917	18513	64345	65130	43729	19460	66120			05:56:20	35114	31145	208	65160	32552	32163	204	61589			05:56:20	63239	54883	9756	65160	68828	62527	8967	61589
	05:58:21	63022	43558	18434	66091	64896	43466	19505	66472			05:58:20	35037	30772	197	63802	32495	31388	191	62860			05:58:20	63965	55712	9758	63802	69373	63166	8990	62860
	06:00:21	63056	44368	18330	64659	65488	43211	19236	66495			06:00:20	35407	31300	190	64377	32664	32196	216	63539			06:00:20	62878	54955	9822	64377	69544	63400	9079	63539
	06:02:21	63046	44355	18326	64890	65463	43400	19788	65940			06:02:20	35133	30965	173	63929	32926	31926	185	62679			06:02:20	63687	54786	9791	63929	69927	64372	9043	62679
	06:04:21	63259	43234	18667	64033	65167	43273	19841	66290			06:04:20	35280	30864	188	64298	32862	32028	201	61619			06:04:20	63956	55365	9913	64298	68863	63871	9057	61619
	06:06:21	62742	43556	18508	65382	65205	43806	19460	66254			06:06:20	35196	31131	191	64831	33352	32326	192	62389			06:06:20	62893	56110	9819	64831	69773	63283	9135	62389
	06:08:21	63727	43019	18297	64851	65547	43354	20013	65952			06:08:20	35598	31281	191	64698	33302	32057	208	62176			06:08:20	63942	55270	9885	64698	70435	63807	9215	62176
	06:10:21	63673	42854	18495	65670	64744	43836	20036	65801			06:10:20	35744	30746	205	64825	33426	32848	191	61952			06:10:20	63483	56229	10094	64825	70025	63096	9336	61952
	06:12:21	63061	42915	18308	66057	64705	43967	19812	66326			06:12:20	35407	31232	213	65779	33230	32659	194	62729			06:12:20	62851	56045	9937	65779	70514	63267	9197	62729
	06:14:21	62315	43740	18621	65667	64688	43643	19684	66406			06:14:20	36016	31242	194	65371	33431	32562	190	62350			06:14:20	63186	55579	9938	65371	70317	63294	9136	62350
	06:16:21	63694	42783	18626	64614	66574	43076	19523	66731			06:16:20	36047	31102	216	66477	33137	32873	202	62311			06:16:20	63974	55570	9880	66477	70702	63509	9088	62311
	06:18:21	63398	43667	18512	64604	65945	43361	19499	66952			06:18:20	35426	31128	213	65985	33403	32609	203	63012			06:18:20	63716	56019	10047	65985	70180	63344	9114	63012
	06:20:21	62557	42890	18479	64928	65353	43373	19961	66161			06:20:20	36160	31077	193	65814	33245	29564	191	61870			06:20:20	64024	55713	9981	65814	69547	63741	9256	61870
	06:22:21	62950	43089	18443	65515	65437	43637	19600	66668			06:22:20	35843	31708	200	65815	33722	30146	202	61868			06:22:20	63198	55105	10123	65815	69780	63826	9125	61868
	06:24:21	62674	43499	18408	65014	64579	43734	19520	65718			06:24:20	36275	31913	197	65560	33133	29715	195	62026			06:24:20	63996	56253	10078	65560	70443	63230	9147	62026
	06:26:21	63308	43785	18422	64177	64662	43728	19886	66723			06:26:20	35778	31351	194	66138	34237	29944	210	62137			06:26:20	64292	56366	10011	66138	69843	63413	9253	62137
	06:28:21	64012	42849	18375	65265	66496	43524	19543	66334			06:28:20	35587	31467	195	66605	33671	30697	196	62410			06:28:20	63767	55914	10115	66605	69570	64808	9149	62410
	06:30:21	62793	42887	18308	65099	66521	43331	19696	65497			06:30:20	35579	31597	180	66160	33834	29880	198	62796			06:30:20	63891	55993	9965	66160	69663	63768	9210	62796
	06:32:21	62502	43487	18365	65101	65463	43050	19840	65972			06:32:20	36321	31166	202	65736	33565	30396	189	62013			06:32:20	63697	56329	10091	65736	70339	64492	9210	62013
	06:34:21	63391	43730	18632	64840	66061	43723	19917	66465			06:34:20	35722	31717	171	65353	33391	30284	204	62309			06:34:20	62939	55770	10165	65353	69679	65444	9447	62309
	06:36:21	63770	43828	18487	64499	65210	43347	19733	66013			06:36:20	36020	31830	194	65956	33926	30094	195	62324			06:36:20	63361	55275	10142	65956	69936	64278	9304	62324
	06:38:21	62647	43031	18538	64920	65757	43878	19858	66247			06:38:20	36167	31444	174	65809	33460	29882	181	62391			06:38:20	63314	55870	10233	65809	70255	64621	9388	62391
	06:40:21	63277	43608	18290	65381	65212	43507	19673	66912			06:40:20	36059	31966	209	65490	34153	30039	193	62602			06:40:20	63107	56146	10281	65490	70216	64670	9244	62602
	06:42:21	63103	43557	18621	65039	65008	43122	19665	66833			06:42:20	36593	31176	183	67455	33180	30291	196	61647			06:42:20	63809	56325	10143	67455	69946	65186	9279	61647
	06:44:21	63128	43127	18390	64736	64829	43607	19719	66264			06:44:20	36303	31926	185	66293	33753	30546	200	62298			06:44:20	63414	56112	10233	66293	70240	64415	9267	62298
	06:46:21	62769	43192	18494	64831	64664	43703	19534	66561			06:46:20	36526	31776	186	65659	33678	29764	172	62455			06:46:20	63109	55501	10198	65659	70597	63943	9151	62455
	06:48:21	63107	43562	18315	65310	65247	43358	19735	66204			06:48:20	36297	32136	185	65719	33847	30009	172	61685			06:48:20	63577	55042	10373	65719	70190	64007	9269	61685
	06:50:21	63259	43751	18437	65429	64722	43775	19804	65890			06:50:20	36627	32047	195	64956	33740	29951	206	63028			06:50:20	63839	56496	10253	64956	71096	64912	9302	63028
	06:52:21	63040	42935	18408	64230	64380	43318	19314	65737			06:52:20	36101	32121	210	66405	33808	30109	200	63381			06:52:20	62862	56008	10377	66405	70669	64119	9298	63381
	06:54:21	63289	43849	18182	64969	65500	43436	19451	67512			06:54:20	36102	31749	194	66348	33945	30313	189	62072			06:54:20	63377	56277	10217	66348	69216	64551	9260	62072
	06:56:21	63372	43576	18589	64964	66185	43486	19488	65394			06:56:20	36310	32120	195	66467	33361	30431	204	61930			06:56:20	63484	55471	10470	66467	70418	63968	9341	61930
	06:58:21	63040	43463	18182	65274	64762	42964	19765	65753			06:58:20	36301	31632	205	65560	33999	30806	198	63035			06:58:20	63937	55612	10263	65560	70424	64931	9412	63035
	07:00:21	62773	43546	18478	64556	66227	43496	19735	65900			07:00:20	36844	31877	182	65769	33891	29949	186	63284			07:00:20	63429	56759	10247	65769	70250	64450	9397	63284
	07:02:21	63595	43112	18171	65837	66254	43985	19871	67301			07:02:20	36641	31821	189	65181	33421	30526	212	61853			07:02:20	63551	55456	10517	65181	70088	64988	9380	61853
	07:04:21	62489	43385	18606	64501	65623	42632	19664	66834			07:04:20	35904	32111	193	66084	33815	30514	215	61758			07:04:20	63124	55885	10415	66084	70504	64188	9300	61758
	07:06:21	62981	43500	18372	64205	65880	43603	19602	65644			07:06:20	36820	32108	223	65160	33585	30806	197	62355			07:06:20	62889	56442	10486	65160	71270	64658	9316	62355
	07:08:21	63450	43362	18284	64127	65705	43616	19735	66080			07:08:20	36736	32323	194	66208	34074	30131	185	62447			07:08:20	63374	56358	10394	66208	69624	63174	9351	62447
	07:10:21	63408	43379	18159	64520	65823	43251	19357	66054			07:10:20	36642	32439	196	65686	33711	30365	206	62181			07:10:20	64120	55965	10640	65686	70690	64157	9171	62181
	07:12:21	64146	42989	18376	65410	65635	43589	19861	66037			07:12:20	36745	32118	194	65438	33898	30096	201	62604			07:12:20	62417	56365	10490	65438	69547	64730	9353	62604
	07:14:21	63418	43433	18102	64731	66357	43012	19699	66341			07:14:20	36857	32088	203	65278	34300	30058	198	62162			07:14:20	63176	55441	10436	65278	69708	64163	9341	62162
	07:16:21	63244	43340	18502	64413	66068	42619	20182	65206			07:16:20	36889	32152	204	66127	34034	30715	196	62836			07:16:20	63058	56535	10448	66127	69629	63605	9251	62836
	07:18:21	62810	43509	18362	64415	65543	44043	19501	65798			07:18:20	36668	32495	191	65533	34048	30468	207	61026			07:18:20	63406	56438	10552	65533	70047	64503	9279	61026
	07:20:21	63141	43362	18510	65023	65241	43536	19562	65972			07:20:20	36874	32298	185	65390	34024	30495	216	62367			07:20:20	63124	55222	10467	65390	70280	63958	9388	62367
	07:22:21	62941	43007	18234	65686	65942	42684	19508	66200			07:22:20	36887	32215	177	66305	34460	30531	202	62965			07:22:20	63571	56295	10571	66305	69492	63949	9256	62965
	07:24:21	63046	42961	18321	65601	65626	43004	19487	65496			07:24:20	36413	31915	199	65663	33977	30492	210	62362			07:24:20	63322	56433	10540	65663	68863	64864	9347	62362
	07:26:21	63959	43448	18276	65325	65163	43294	19943	65861			07:26:20	36224	32309	198	65867	33916	30184	193	62582			07:26:20	63155	56456	10518	65867	69787	63496	9408	62582
	07:28:21	62854	42997	18195	64995	65835	43136	19725	65904			07:28:20	37260	32596	198	64969	33949	30303	208	61628			07:28:20	63606	56425	10596	64969	69815	63865	9387	61628
	07:30:21	62678	42883	18297	66817	66404	42814	19480	65788			07:30:20	37113	32649	191	66752	34409	30531	206	61529			07:30:20	63084	56527	10574	66752	69446	63017	9273	61529
	07:32:21	63535	42836	17981	65451	65104	43129	19481	66248			07:32:20	37377	32427	181	65083	33920	30359	229	62600			07:32:20	62993	55902	10653	65083	69738	63581	9312	62600
	07:34:21	62428	43242	17951	65811	65185	43416	19745	65341			07:34:20	37020	32144	171	65534	34307	30424	188	62360			07:34:20	62944	56221	10638	65534	69827	64385	9296	62360
	07:36:21	62411	42672	17871	65971	65487	42691	19731	67057			07:36:20	37228	32706	182	65429	34451	30583	198	62404			07:36:20	62912	56815	10759	65429	71144	63804	9217	62404
	07:38:21	62813	43531	17746	65277	65553	43219	19798	65316			07:38:20	36827	32286	193	65898	34603	30524	190	61598			07:38:20	63815	56397	10428	65898	69985	64368	9306	61598
	07:40:21	63001	42867	17699	65568	65641	43203	19684	65490			07:40:20	36754	32342	191	66424	34138	30567	210	62040			07:40:20	63618	56180	10649	66424	69563	64355	9484	62040
	07:42:21	63686	43589	17733	65857	65272	43122	19518	65609			07:42:20	37096	32421	201	65704	34325	30678	201	62082			07:42:20	64077	56053	10702	65704	69838	64337	9411	62082
	07:44:21	62890	43071	17546	65278	65935	42915	19569	65587			07:44:20	36673	32433	198	65689	33749	30585	203	61960			07:44:20	63694	55907	10677	65689	69804	63422	9279	61960
	07:46:21	63401	43426	17709	65793	65893	43689	19702	66342			07:46:20	37066	32429	222	65099	34559	30757	197	61982			07:46:20	63729	55250	10779	65099	69958	63839	9317	61982
	07:48:21	63172	42862	17567	65464	65285	43217	19508	65654			07:48:20	37124	32635	184	65225	34509	30962	199	62011			07:48:20	63224	55926	10731	65225	69636	63330	9387	62011
	07:50:21	62897	43319	17600	65641	65302	43157	19785	65270			07:50:20	36689	32285	190	65663	33993	30454	200	61692			07:50:20	63290	56235	10740	65663	69751	63810	9428	61692
	07:52:21	63543	43241	17605	65677	65819	43088	19413	66017			07:52:20	37042	32704	188	65558	34156	30279	214	61789			07:52:20	63529	55882	10758	65558	70052	63001	9314	61789
	07:54:21	62203	42488	17455	65954	65686	43594	19814	65529			07:54:20	36927	32595	195	66158	34027	30696	198	61570			07:54:20	63418	55851	10755	66158	70140	64599	9313	61570
	07:56:21	62577	42908	17482	65753	65552	43346	19607	65509			07:56:20	36942	32318	177	65306	34705	30271	194	61276			07:56:20	63805	56670	10614	65306	69541	64483	9339	61276
	07:58:21	62410	43366	17593	65359	65619	42589	19674	65758			07:58:20	36929	32215	217	66207	34203	30367	188	61853			07:58:20	62798	55834	10627	66207	70387	65109	9331	61853
	08:00:21	63242	43401	17477	65618	66339	43474	19741	66169			08:00:20	37163	32507	191	65712	34239	30609	200	62476			08:00:20	62789	55815	10689	65712	70542	63748	9496	62476
	08:02:21	62968	43059	17452	65426	64911	43418	19797	65106			08:02:20	36738	32323	198	65514	34768	31107	205	62526			08:02:20	62740	55289	9893	65514	69866	63856	9343	62526
	08:04:21	63214	42916	17290	65486	65836	43015	19484	65434			08:04:20	37435	32426	211	66090	34338	30497	194	62146			08:04:20	63136	55435	10076	66090	69023	63760	9242	62146
	08:06:21	62738	42491	17252	65259	65406	43059	19835	65172			08:06:20	36925	32655	182	64819	33819	30905	187	62766			08:06:20	63293	56213	9877	64819	70262	63744	9285	62766
	08:08:21	62414	43052	17434	65853	64842	43318	19810	65843			08:08:20	36804	32620	217	66339	33730	30783	214	62010			08:08:20	62297	56149	9867	66339	69510	63527	9479	62010
	08:10:21	63271	42929	17568	66102	66334	43190	19678	64969			08:10:20	37338	32649	199	66197	34571	31048	179	61463			08:10:20	63333	56856	9976	66197	69497	64758	9452	61463
	08:12:21	62699	43605	17757	65841	65161	43261	19587	66532			08:12:20	37371	32872	206	65180	34228	31082	196	62557			08:12:20	62858	55221	9912	65180	69228	63914	9309	62557
	08:14:21	62771	43399	17640	64763	65034	43726	19851	65390			08:14:20	37251	32536	208	65912	34291	30555	212	61486			08:14:20	63160	56340	10003	65912	69860	64426	9351	61486
	08:16:21	63087	42690	17590	65334	65364	43159	19657	65562			08:16:20	36915	32729	226	65867	34991	30788	176	62200			08:16:20	62790	55952	9851	65867	69125	63288	9337	62200
	08:18:21	62488	43507	17461	66161	64764	42770	19749	65814			08:18:20	36726	32996	182	65867	34245	30934	223	61177			08:18:20	62666	55618	9879	65867	70501	63636	9347	61177
	08:20:21	63231	43055	17382	65474	65903	43839	19850	66078			08:20:20	37493	32738	189	65681	34673	30593	192	62046			08:20:20	62633	56828	9931	65681	69086	63753	9325	62046
	08:22:21	63191	42501	17632	64821	65803	42503	19519	63783			08:22:20	37579	32519	217	65594	34522	30609	201	61424			08:22:20	63156	56495	9835	65594	69759	63788	9375	61424
	08:24:21	63346	42973	17675	65889	65352	42981	19526	65400			08:24:20	37467	32756	237	65505	34403	30757	193	61833			08:24:20	63157	55544	9934	65505	68762	63232	9391	61833
	08:26:21	62836	42250	17366	65392	65764	43284	19642	65445			08:26:20	37513	33033	171	65664	34414	30849	205	61902			08:26:20	62959	56400	9774	65664	68378	63289	9505	61902
	08:28:21	62565	42643	17631	64618	65014	43271	19651	65707			08:28:20	37210	32234	185	65639	34778	31293	208	61523			08:28:20	62379	56314	9851	65639	69858	63800	9402	61523
	08:30:21	63337	42178	17608	65707	65335	43025	19522	66331			08:30:20	37333	32863	209	65685	34247	30154	218	60828			08:30:20	62507	55523	9786	65685	68613	63830	9374	60828
	08:32:21	63275	43838	17603	65485	65435	42634	19460	65823			08:32:20	37052	32751	182	65976	34220	30909	169	61756			08:32:20	62415	55273	9910	65976	69450	63558	9548	61756
	08:34:21	63901	42995	17367	64761	65113	42732	19952	66173			08:34:20	37722	32494	181	65040	34633	30843	190	62260			08:34:20	62940	56000	9682	65040	69519	63293	9296	62260
	08:36:21	61957	43413	17386	65542	64879	42849	19552	66342			08:36:20	37441	32956	198	65979	34697	30614	195	62201			08:36:20	63673	55030	9733	65979	69471	64107	9353	62201
	08:38:21	63936	43068	17614	63793	65295	43383	19748	66724			08:38:20	37494	32957	204	65288	34247	30917	198	61274			08:38:20	63459	55830	9954	65288	69805	63076	9317	61274
	08:40:21	63344	43368	17992	65170	67717	43459	19757	67480			08:40:20	37190	32906	216	65588	34630	30508	215	61303			08:40:20	62359	55937	9871	65588	68518	64396	9258	61303
	08:42:21	62552	43124	17570	65240	65907	43031	19731	66589			08:42:20	37393	32975	200	66247	34049	30806	211	61522			08:42:20	62413	54922	9982	66247	69480	63472	9313	61522
	08:44:21	63240	43090	17613	65178	66031	43534	19477	67328			08:44:20	37652	32796	158	65047	34032	31038	197	61610			08:44:20	62418	55816	9770	65047	68999	63823	9329	61610
	08:46:21	62921	42724	17681	64948	65561	42875	19902	66368			08:46:20	37379	32795	214	65670	34175	30758	230	61460			08:46:20	63302	55607	9974	65670	69741	63544	9305	61460
	08:48:21	63374	42910	17490	64930	64932	42951	19655	67037			08:48:20	37545	32449	194	65948	34638	31038	219	61467			08:48:20	63900	55099	10001	65948	69180	63680	9258	61467
	08:50:21	62815	42120	17432	65198	64497	43324	19981	66692			08:50:20	37923	32675	184	66407	34809	30908	189	62508			08:50:20	63171	55468	9940	66407	68950	63815	9264	62508
	08:52:21	62644	43453	17422	64786	65770	42813	19860	66722			08:52:20	37326	32247	182	65860	34258	31071	207	61002			08:52:20	62860	55617	9693	65860	70077	63528	9307	61002
	08:54:21	63009	43120	17488	65035	64563	42813	19793	65819			08:54:20	38030	32569	180	64751	34632	30796	182	61340			08:54:20	63336	55867	9930	64751	69657	64027	9327	61340
	08:56:21	62110	42404	17520	64476	64156	43264	19785	66484			08:56:20	37906	32343	196	65175	34846	30984	191	61911			08:56:20	62826	55894	9855	65175	69480	62764	9235	61911
	08:58:21	63210	42663	17481	64831	64963	42548	19780	65872			08:58:20	37268	32430	159	64943	34427	30859	193	61123			08:58:20	62752	55165	9936	64943	69268	63314	9242	61123
	09:00:21	63161	42831	17551	64991	64529	43398	19939	66730			09:00:20	37261	32601	212	65649	34617	30563	202	62233			09:00:20	62777	55552	9824	65649	70249	62610	9492	62233
	09:02:21	62801	42793	17436	65059	64721	42734	19440	65360			09:02:20	37586	32446	222	65779	34431	30616	189	61955			09:02:20	62692	55693	9817	65779	68792	63566	9321	61955
	09:04:21	63482	42675	17651	64793	64446	43236	19742	65169			09:04:20	37254	32619	195	65596	34363	30711	203	61758			09:04:20	62140	55220	9819	65596	69977	63544	9385	61758
	09:06:21	63344	42878	17253	64293	64536	43522	19664	66238			09:06:20	37519	32486	203	65117	34362	30702	208	61133			09:06:20	63196	55662	9929	65117	69110	63262	9348	61133
	09:08:21	62931	42813	17575	64726	64927	43348	19701	65505			09:08:20	37051	32301	195	65713	34567	30635	220	62115			09:08:20	63610	56454	9854	65713	68261	63457	9442	62115
	09:10:21	63153	43068	17449	64647	63890	43279	19674	66030			09:10:20	37472	32280	206	65203	34315	31072	207	61372			09:10:20	62530	55837	9968	65203	68213	64033	9384	61372
	09:12:21	62612	43332	17378	64580	65015	42964	19680	65987			09:12:20	37540	32404	184	65101	34687	31222	212	61161			09:12:20	62807	55573	9920	65101	68799	63079	9159	61161
	09:14:21	62952	43102	17294	63837	64835	42671	19828	65514			09:14:20	37891	32178	196	65681	34854	30934	195	61275			09:14:20	62993	55003	9769	65681	70078	62755	9386	61275
	09:16:21	63391	43259	17507	64682	64923	43327	19860	65434			09:16:20	37972	32162	200	65675	34760	30457	217	61389			09:16:20	62668	55295	9845	65675	68831	63216	9414	61389
	09:18:21	62384	43380	17444	64655	65026	42940	19752	65942			09:18:20	37593	32424	196	65577	34846	30703	203	60753			09:18:20	62509	55259	9760	65577	69602	63470	9327	60753
	09:20:21	63521	42742	17364	64563	65678	42509	19587	65202			09:20:20	37336	32821	205	65193	35426	30622	194	61642			09:20:20	62462	55650	9720	65193	68607	64196	9424	61642
	09:22:21	62288	43359	17459	65023	64852	42765	19691	66786			09:22:20	37334	32781	192	65797	35355	31125	183	60680			09:22:20	62327	56194	9724	65797	70510	62967	9393	60680
	09:24:21	62696	42947	17688	64637	65018	43101	19855	66636			09:24:20	37472	32442	190	65872	35492	30873	202	61812			09:24:20	63572	54983	9933	65872	68832	63360	9260	61812
	09:26:21	62624	43293	17318	64362	65245	42918	19872	67018			09:26:20	37436	32350	206	66147	34897	31306	179	61119			09:26:20	62117	55392	9813	66147	69161	63651	9224	61119
	09:28:21	62946	43808	17294	64689	64989	43515	19628	65722			09:28:20	37394	32445	198	66133	35258	30656	210	62065			09:28:20	62592	55889	9871	66133	69212	63373	9279	62065
	09:30:21	62771	43414	17468	63896	64705	42715	19799	65101			09:30:20	37573	32308	193	65782	35342	30943	199	61168			09:30:20	62632	55347	9884	65782	68559	63963	9469	61168
	09:32:21	63431	43200	17451	64685	64812	42928	19781	65710			09:32:20	37196	32918	199	66138	35461	31056	207	61504			09:32:20	62407	55299	9818	66138	70005	62723	9331	61504
	09:34:21	62984	43483	17429	63128	63801	43381	19549	66632			09:34:20	37933	32486	204	65787	35061	30902	196	61266			09:34:20	63539	55106	9960	65787	70522	63486	9384	61266
	09:36:21	62336	43006	17364	64812	65034	43450	19572	66624			09:36:20	37290	32335	191	65597	35106	31062	211	60878			09:36:20	62346	55181	9900	65597	69139	63093	9212	60878
	09:38:21	62554	42968	17677	64082	63877	43008	19924	65988			09:38:20	37540	32529	210	65822	35089	31025	217	61516			09:38:20	63386	55419	9756	65822	69121	62707	9251	61516
	09:40:21	62775	43398	17656	64206	65410	43172	20024	65980			09:40:20	37528	32569	199	65268	35121	31455	200	61363			09:40:20	62705	55528	9874	65268	69595	62784	9301	61363
	09:42:21	62611	43324	17539	63962	64789	43001	19670	65174			09:42:20	37847	32358	214	65404	35057	31113	236	61061			09:42:20	62214	54874	9880	65404	70276	63438	9232	61061
	09:44:21	63874	43020	17346	63621	65093	42911	19593	65904			09:44:20	37616	32129	198	65292	34812	30925	207	62241			09:44:20	63536	54927	9893	65292	68947	63738	9280	62241
	09:46:21	62816	43157	17387	64500	64381	42776	19396	65537			09:46:20	37619	32662	216	64512	34947	30850	195	61469			09:46:20	62652	55823	9831	64512	68118	64047	9186	61469
	09:48:21	62389	43281	17728	64462	65052	42569	19767	65742			09:48:20	37819	32630	180	65110	35296	30977	198	61339			09:48:20	62210	55895	9823	65110	69662	63464	9416	61339
	09:50:21	63004	43468	17200	63891	64169	43348	19588	66454			09:50:20	38072	32637	210	64897	35058	30842	183	61173			09:50:20	62901	55183	9893	64897	69278	63139	9383	61173
	09:52:21	62298	43192	17451	64314	64459	42848	19563	66648			09:52:20	37295	32881	199	64979	35389	31084	200	60861			09:52:20	62317	54837	9737	64979	69617	63399	9349	60861
	09:54:21	63182	43479	17490	64298	65139	42909	19834	65466			09:54:20	37724	32795	205	65100	34809	30433	200	61622			09:54:20	63461	55630	9858	65100	68657	62907	9446	61622
	09:56:21	63162	43184	17239	64156	64067	43026	19762	66694			09:56:20	37532	32250	194	65876	35153	30673	197	61114			09:56:20	62727	55082	9863	65876	69051	63378	9334	61114
	09:58:21	62878	42572	17521	63642	64894	42504	19528	65842			09:58:20	37680	32371	182	65624	34697	31017	211	61131			09:58:20	63060	55409	9742	65624	68949	62927	9348	61131
	10:00:21	62846	43057	17570	64519	64700	42783	19454	65750			10:00:20	37636	32475	197	64234	34703	30987	211	60463			10:00:20	62282	55250	9910	64234	69226	62907	9386	60463

## Sheet: Figure S3b-c
Kinetic read	SRR PURE	Adj. full PURE	Purification ctrl	Full PURE	SRR PURE	Adj. full PURE	Purification ctrl	Full PURE
00:00:21	207	185	235	201	196	184	204	195
00:02:21	166	169	197	179	210	207	195	210
00:04:21	207	141	210	200	198	204	182	172
00:06:21	217	208	172	189	162	127	208	191
00:08:21	157	152	178	198	164	203	155	221
00:10:21	228	203	176	261	149	178	222	247
00:12:21	185	200	163	386	164	147	159	301
00:14:21	156	187	164	531	180	164	209	442
00:16:21	181	154	184	804	151	193	190	655
00:18:21	195	158	184	1125	187	189	158	862
00:20:21	165	175	148	1541	230	208	208	1251
00:22:21	219	173	197	2019	142	194	182	1595
00:24:21	159	207	154	2533	160	177	177	2075
00:26:21	185	221	143	3198	197	144	189	2551
00:28:21	181	173	169	3798	184	168	127	3181
00:30:21	177	185	186	4501	219	203	166	3687
00:32:21	186	196	193	5242	225	178	178	4370
00:34:21	206	172	152	6094	215	183	201	5011
00:36:21	212	191	198	6666	227	215	178	5561
00:38:21	266	197	159	7445	250	204	154	6193
00:40:21	255	206	154	8177	245	229	180	6840
00:42:21	294	204	177	8884	242	194	212	7572
00:44:21	272	209	216	9642	292	199	151	8213
00:46:21	325	267	176	10402	323	244	156	8758
00:48:21	323	231	165	11050	306	228	181	9456
00:50:21	367	240	185	11896	352	246	184	10112
00:52:21	353	244	192	12574	386	230	161	10771
00:54:21	412	305	180	13211	417	248	211	11511
00:56:21	401	274	196	14159	399	300	166	12058
00:58:21	434	299	205	14905	413	290	156	12648
01:00:21	462	313	155	15441	442	287	181	13198
01:02:21	461	334	143	16212	484	278	140	13792
01:04:21	475	344	190	16747	482	332	173	14724
01:06:21	465	353	151	17405	475	352	164	15186
01:08:21	534	340	143	18172	532	355	146	15720
01:10:21	558	356	172	18664	518	378	162	16443
01:12:21	633	390	158	19681	549	395	175	16778
01:14:21	608	416	136	20211	610	433	159	17776
01:16:21	672	387	183	20910	611	387	192	18122
01:18:21	645	456	147	21498	622	382	170	18654
01:20:21	666	451	135	21888	655	434	179	19214
01:22:21	666	467	154	22390	686	426	198	19720
01:24:21	731	517	180	23165	698	459	151	20447
01:26:21	748	490	142	23921	713	457	146	21022
01:28:21	778	542	152	24416	723	466	163	21118
01:30:21	785	519	187	24781	734	484	169	22192
01:32:21	844	555	183	25724	761	545	167	22827
01:34:21	858	601	107	25831	736	498	173	23074
01:36:21	883	590	168	26354	814	533	205	23708
01:38:21	920	609	201	27071	851	556	146	24083
01:40:21	921	608	183	27669	887	568	187	24479
01:42:21	945	659	158	28438	876	626	160	25204
01:44:21	964	650	154	28681	891	625	177	25544
01:46:21	995	693	145	29020	977	645	147	25820
01:48:21	1029	704	173	29535	980	628	175	26688
01:50:21	1028	693	195	29755	981	672	178	27014
01:52:21	1036	699	179	31018	1032	700	171	27460
01:54:21	1097	754	152	31246	1026	693	180	28458
01:56:21	1108	736	170	31615	1092	715	182	28379
01:58:21	1134	773	178	31672	1077	775	183	29140
02:00:21	1132	783	162	32102	1107	742	179	29703
02:02:21	1161	781	139	32775	1173	721	152	29947
02:04:21	1191	831	158	33018	1113	807	194	30223
02:06:21	1213	846	182	33539	1215	801	153	30864
02:08:21	1227	849	170	33878	1168	781	174	30972
02:10:21	1247	848	123	34787	1182	821	166	31996
02:12:21	1301	886	152	34597	1192	835	136	32014
02:14:21	1290	869	160	35424	1286	838	156	32351
02:16:21	1333	899	167	35309	1281	847	175	32136
02:18:21	1332	956	148	35851	1285	877	181	32952
02:20:21	1384	963	152	36020	1323	869	183	33495
02:22:21	1393	905	165	36548	1322	913	164	33994
02:24:21	1432	984	148	37254	1379	925	196	34162
02:26:21	1447	998	175	37012	1405	972	168	35113
02:28:21	1426	993	154	37207	1384	961	174	34538
02:30:21	1505	1020	201	37844	1408	939	217	35211
02:32:21	1497	1058	131	37690	1428	1018	177	35983
02:34:21	1525	1065	153	37796	1538	1009	191	36125
02:36:21	1535	1034	181	38813	1493	1044	154	36417
02:38:21	1573	1088	126	38535	1573	1063	163	36796
02:40:21	1593	1081	211	39244	1570	1115	155	37265
02:42:21	1636	1113	179	39219	1556	1118	136	37362
02:44:21	1640	1161	154	39805	1590	1120	160	37379
02:46:21	1640	1151	167	39649	1608	1085	164	38003
02:48:21	1689	1180	203	40021	1645	1125	184	38329
02:50:21	1747	1225	166	40368	1657	1138	166	38619
02:52:21	1694	1192	216	40920	1721	1207	173	39124
02:54:21	1774	1243	160	41162	1703	1198	173	39337
02:56:21	1777	1219	157	40949	1732	1226	155	39310
02:58:21	1828	1198	196	40981	1762	1121	159	39629
03:00:21	1753	1274	138	41430	1742	1130	151	39614
03:02:21	1868	1283	200	41580	1785	1186	198	40374
03:04:21	1820	1300	159	41552	1796	1188	174	40481
03:06:21	1878	1275	169	42193	1874	1197	175	40121
03:08:21	1900	1351	175	41800	1841	1187	144	40912
03:10:21	1935	1286	144	41978	1925	1231	195	41880
03:12:21	1917	1352	139	42202	1892	1199	185	41927
03:14:21	2003	1341	157	42319	1973	1248	197	42424
03:16:21	2015	1383	156	42359	1935	1292	175	41767
03:18:21	1944	1434	178	42448	1988	1270	174	42114
03:20:21	1921	1421	168	42937	2024	1322	130	42357
03:22:21	2036	1412	169	43131	1986	1339	212	42395
03:24:21	2023	1477	157	43111	2046	1297	186	42601
03:26:21	2070	1463	192	43753	2077	1321	184	43304
03:28:21	2053	1525	181	43897	2116	1274	162	43130
03:30:21	2055	1515	188	43453	2137	1352	239	43780
03:32:21	2120	1531	185	44347	2132	1389	135	43791
03:34:21	2096	1534	181	43653	2103	1372	148	43511
03:36:21	2162	1560	178	43440	2195	1422	165	43532
03:38:21	2195	1558	148	44373	2164	1404	160	44320
03:40:21	2210	1622	196	44602	2230	1405	151	44558
03:42:21	2246	1671	184	44004	2212	1445	163	44680
03:44:21	2272	1656	187	44137	2182	1512	193	44556
03:46:21	2295	1679	178	43896	2318	1444	140	44836
03:48:21	2294	1656	182	44444	2309	1501	184	44372
03:50:21	2330	1724	195	44715	2392	1518	128	45557
03:52:21	2313	1726	177	45483	2357	1466	177	45643
03:54:21	2375	1779	191	44818	2383	1498	178	45756
03:56:21	2365	1725	160	45421	2327	1579	154	45342
03:58:21	2390	1774	150	45079	2372	1576	168	45152
04:00:21	2373	1812	154	44832	2452	1514	192	46126
04:02:21	2405	1761	168	44792	2403	1599	157	46132
04:04:21	2426	1856	196	45185	2479	1607	190	45957
04:06:21	2489	1820	164	45445	2528	1633	176	46366
04:08:21	2489	1920	192	44716	2506	1625	200	46897
04:10:21	2457	1928	143	45120	2518	1669	174	46300
04:12:21	2474	1962	212	44973	2553	1691	147	46758
04:14:21	2540	1909	181	45041	2563	1720	175	46162
04:16:21	2608	2005	189	45294	2609	1729	167	47716
04:18:21	2531	1978	187	45623	2606	1692	176	47064
04:20:21	2583	2020	195	44969	2691	1742	188	46633
04:22:21	2562	2024	125	45495	2677	1714	186	47007
04:24:21	2615	2042	208	45451	2724	1708	188	47181
04:26:21	2626	2028	187	45722	2750	1753	139	47859
04:28:21	2622	2064	157	46059	2722	1809	195	47540
04:30:21	2717	2093	177	45514	2824	1829	195	47798
04:32:21	2662	2165	159	45450	2774	1839	172	47160
04:34:21	2705	2123	164	45839	2770	1861	198	47264
04:36:21	2702	2161	173	46332	2795	1826	165	47560
04:38:21	2787	2188	127	45182	2760	1843	171	47340
04:40:21	2767	2170	169	46174	2887	1871	165	47276
04:42:21	2772	2159	153	45746	2835	1853	154	48084
04:44:21	2824	2193	130	46534	2936	1914	174	47938
04:46:21	2759	2223	149	46488	2892	1899	186	47520
04:48:21	2856	2313	173	46565	3011	1878	165	47992
04:50:21	2836	2307	190	46568	2972	1955	175	48112
04:52:21	2892	2324	161	46078	2968	1972	202	48274
04:54:21	2867	2358	187	46633	2989	1995	171	48176
04:56:21	2874	2375	177	46581	3035	1969	191	48775
04:58:21	2883	2370	179	46347	3070	2004	131	48074
05:00:21	2934	2413	162	46861	3093	1999	160	48621
05:02:21	2962	2421	167	46003	3072	2030	190	48765
05:04:21	2960	2454	154	46660	3092	2074	184	48793
05:06:21	3016	2449	185	47207	3115	2057	153	47783
05:08:21	2952	2491	159	46856	3135	2110	178	48978
05:10:21	3021	2516	157	46819	3195	2094	175	49187
05:12:21	2964	2476	189	46500	3191	2101	179	48946
05:14:21	3023	2529	154	46691	3229	2103	180	49063
05:16:21	2977	2531	186	47063	3292	2156	211	49151
05:18:21	3103	2575	242	47213	3233	2168	163	48893
05:20:21	3100	2651	183	47183	3217	2163	190	48988
05:22:21	3137	2714	204	46853	3279	2173	177	48892
05:24:21	3117	2654	194	47177	3319	2253	172	48853
05:26:21	3100	2755	165	47276	3353	2228	185	48261
05:28:21	3101	2687	165	46713	3297	2236	189	49242
05:30:21	3159	2680	135	47055	3407	2270	189	49433
05:32:21	3082	2701	202	47249	3350	2235	210	49514
05:34:21	3173	2755	177	46207	3420	2295	156	49225
05:36:21	3176	2765	172	46999	3425	2251	187	49512
05:38:21	3155	2620	159	47201	3468	2259	171	49486
05:40:21	3191	2587	187	47039	3450	2294	175	49471
05:42:21	3167	2620	169	47296	3542	2328	187	49698
05:44:21	3290	2642	166	46730	3522	2328	198	49915
05:46:21	3241	2719	185	47063	3615	2369	177	50687
05:48:21	3274	2647	205	46926	3558	2410	160	49784
05:50:21	3269	2694	139	47331	3550	2400	170	49013
05:52:21	3249	2714	222	47201	3560	2402	159	49949
05:54:21	3271	2736	167	46985	3600	2453	220	49239
05:56:21	3273	2719	185	47082	3586	2406	161	49464
05:58:21	3294	2784	150	46783	3631	2417	148	50394
06:00:21	3344	2836	156	46756	3613	2453	198	49537
06:02:21	3379	2769	161	46736	3651	2464	198	50239
06:04:21	3318	2800	224	47593	3677	2463	148	49598
06:06:21	3308	2755	164	47415	3662	2505	204	50297
06:08:21	3373	2828	200	47041	3637	2501	172	49374
06:10:21	3356	2950	173	47282	3763	2526	200	49468
06:12:21	3446	2849	164	46217	3744	2534	168	49552
06:14:21	3418	2893	185	47310	3772	2592	196	50576
06:16:21	3382	2846	199	46982	3821	2538	216	49419
06:18:21	3442	2903	166	47440	3867	2620	176	49921
06:20:21	3417	2904	155	47376	3831	2608	183	50549
06:22:21	3466	2917	192	46928	3862	2577	201	49965
06:24:21	3517	2966	140	47274	3898	2628	183	50036
06:26:21	3451	2972	165	47266	3927	2578	171	49660
06:28:21	3483	3037	155	47588	3820	2686	159	49809
06:30:21	3414	3029	137	46814	3928	2584	182	49668
06:32:21	3502	2980	166	46443	3971	2688	185	49689
06:34:21	3438	2971	163	46865	3954	2724	164	49874
06:36:21	3483	3080	184	47120	3959	2732	197	49608
06:38:21	3542	3105	194	46898	4003	2692	182	49753
06:40:21	3532	3084	137	47312	3991	2709	131	49824
06:42:21	3594	3092	208	46968	3966	2723	215	50289
06:44:21	3657	3074	190	46843	4031	2696	154	50023
06:46:21	3604	3112	163	46944	4079	2832	215	50690
06:48:21	3573	3172	141	46715	4147	2778	187	49195
06:50:21	3662	3148	175	47004	4058	2778	180	49667
06:52:21	3593	3185	195	47787	4070	2853	170	50208
06:54:21	3585	3272	165	47042	4211	2782	165	49440
06:56:21	3615	3256	193	46768	4200	2810	169	49593
06:58:21	3650	3230	173	46830	4131	2880	153	50245
07:00:21	3628	3299	170	47153	4220	2890	172	50022
07:02:21	3679	3241	187	46693	4213	2885	165	49962
07:04:21	3626	3283	164	46937	4155	2904	171	50070
07:06:21	3674	3304	147	47206	4139	2916	186	50462
07:08:21	3652	3366	180	46778	4210	2953	164	49565
07:10:21	3692	3277	160	47766	4188	2937	218	50441
07:12:21	3736	3337	170	47418	4182	2995	177	49979
07:14:21	3723	3399	172	46458	4255	2909	211	50103
07:16:21	3718	3279	203	47383	4243	2939	181	50155
07:18:21	3781	3362	149	46842	4317	2994	187	49316
07:20:21	3739	3435	135	47257	4328	2982	147	50845
07:22:21	3728	3397	185	47428	4314	3029	200	49883
07:24:21	3697	3437	139	46773	4345	2948	163	50153
07:26:21	3765	3445	211	47259	4301	2995	155	49920
07:28:21	3736	3470	183	47269	4326	3026	172	50061
07:30:21	3699	3473	174	47316	4386	3078	158	50035
07:32:21	3784	3492	181	47327	4310	3002	196	49548
07:34:21	3766	3467	187	47060	4428	3120	171	50138
07:36:21	3780	3487	167	47555	4433	3126	179	49916
07:38:21	3727	3513	195	46687	4428	3079	164	49928
07:40:21	3829	3503	183	46680	4456	3117	149	50238
07:42:21	3826	3603	179	47077	4511	3142	180	49436
07:44:21	3810	3695	191	46795	4574	3147	218	50410
07:46:21	3791	3629	212	46837	4540	3157	133	49526
07:48:21	3816	3589	186	47186	4557	3190	186	50475
07:50:21	3842	3613	179	46708	4558	3156	177	49468
07:52:21	3857	3644	168	46805	4505	3124	190	50556
07:54:21	3808	3616	165	46936	4574	3168	148	50231
07:56:21	3822	3655	175	47624	4569	3205	186	49934
07:58:21	3846	3703	157	47167	4535	3262	177	50042
08:00:21	3864	3703	118	47597	4590	3244	187	49234
08:02:21	3875	3693	194	46399	4671	3279	177	49818
08:04:21	3923	3676	193	47152	4595	3201	170	50105
08:06:21	3854	3737	179	47101	4635	3326	157	49725
08:08:21	3888	3776	189	47662	4679	3189	142	49485
08:10:21	3881	3790	174	47114	4670	3228	167	50377
08:12:21	3881	3727	171	46893	4670	3288	182	49948
08:14:21	3945	3764	206	46549	4741	3304	136	50448
08:16:21	3835	3841	186	46803	4789	3308	190	49061
08:18:21	3784	3762	182	46817	4666	3323	177	50057
08:20:21	3790	3844	189	46712	4693	3366	159	50284
08:22:21	3861	3878	169	47038	4700	3395	176	50654
08:24:21	3917	3801	184	46697	4794	3348	188	49909
08:26:21	3962	3815	175	46490	4743	3351	192	49956
08:28:21	3911	3857	218	47402	4724	3412	172	49917
08:30:21	3986	3866	171	47355	4763	3386	210	49761
08:32:21	3938	3899	176	47316	4815	3408	150	49865
08:34:21	3913	3931	226	47586	4794	3383	184	51014
08:36:21	3981	3888	189	46866	4825	3381	192	50159
08:38:21	3915	3956	191	47028	4868	3387	183	50437
08:40:21	4011	3992	161	47164	4844	3409	162	50000
08:42:21	3942	3973	177	47682	4811	3423	196	49769
08:44:21	4022	3985	145	47744	4904	3411	182	49071
08:46:21	3977	4033	176	47304	4843	3531	155	49400
08:48:21	3973	4071	175	46963	4964	3479	173	50084
08:50:21	3990	3998	176	46613	4898	3429	187	49860
08:52:21	3982	4103	149	46822	4964	3465	165	50798
08:54:21	4040	4026	153	47296	4992	3441	160	50841
08:56:21	3953	4022	148	47277	4977	3579	168	50121
08:58:21	4074	4089	190	47035	4963	3560	154	50413
09:00:21	4127	4049	189	47426	4988	3521	202	49954
09:02:21	4012	4002	199	46651	4977	3579	222	49403
09:04:21	4027	4059	159	46808	5031	3491	207	50317
09:06:21	4029	4101	195	46336	5000	3561	139	50540
09:08:21	4097	4116	174	46882	5018	3535	169	50214
09:10:21	4137	4115	157	47373	4984	3550	175	50071
09:12:21	4107	4090	183	46499	4966	3555	175	49830
09:14:21	4044	4170	148	46844	5052	3571	169	50235
09:16:21	4106	4105	148	47059	5068	3553	205	50132
09:18:21	4026	4240	153	47025	5166	3610	196	49419
09:20:21	4061	4123	185	46792	5089	3616	171	50155
09:22:21	4111	4167	185	46472	5172	3584	176	50254
09:24:21	4211	4233	193	46968	5132	3684	173	49189
09:26:21	4078	4214	183	46559	5077	3829	137	49736
09:28:21	4047	4333	188	46777	5138	3792	180	50043
09:30:21	4113	4212	167	46694	5081	3816	162	48852
09:32:21	4075	4264	183	46293	5146	3796	147	50335
09:34:21	4109	4267	160	46595	5181	3859	172	49893
09:36:21	4077	4302	188	46629	5251	3917	135	49794
09:38:21	4101	4276	149	47000	5198	3898	170	49684
09:40:21	4066	4274	141	46608	5084	3936	178	49179
09:42:21	4113	4291	178	46517	5152	3892	175	49483
09:44:21	4152	4305	166	46524	5156	3913	144	49021
09:46:21	4184	4294	179	46955	5234	3970	188	49860
09:48:21	4062	4385	233	46832	5157	3924	163	49358
09:50:21	4162	4326	176	46367	5205	3941	185	49293
09:52:21	4155	4302	121	46849	5246	3921	160	49957
09:54:21	4121	4384	155	46381	5257	3872	222	49487
09:56:21	4207	4331	156	46913	5302	4070	185	49467
09:58:21	4193	4423	182	46482	5201	4032	159	49493
10:00:21	4166	4422	183	46576	5174	4050	189	49331
10:02:21	4174	4433	146	46347	5272	4043	174	49565
10:04:21	4184	4459	183	46198	5243	4037	205	49622
10:06:21	4166	4454	198	46297	5356	4029	173	49965
10:08:21	4162	4433	173	46685	5305	4084	184	49476
10:10:21	4278	4530	165	46587	5326	4104	169	49829
10:12:21	4180	4501	178	46635	5390	4139	226	49462
10:14:21	4189	4397	245	46767	5387	4099	197	49060
10:16:21	4294	4472	164	46159	5389	4170	174	49319
10:18:21	4142	4457	168	46411	5379	4118	188	49224
10:20:21	4179	4536	178	46398	5329	4120	178	48866
10:22:21	4153	4493	185	46577	5340	4114	187	49376
10:24:21	4156	4504	198	46516	5292	4122	169	49829
10:26:21	4218	4503	179	46446	5316	4164	188	49355
10:28:21	4196	4566	181	46735	5360	4143	190	49808
10:30:21	4204	4599	186	46034	5397	4245	180	49663
10:32:21	4144	4547	175	45939	5347	4226	152	49243
10:34:21	4251	4544	180	46113	5400	4276	197	49073
10:36:21	4194	4589	192	46249	5324	4297	157	49263
10:38:21	4186	4663	173	46614	5414	4230	193	49446
10:40:21	4170	4599	182	46129	5404	4265	186	48820
10:42:21	4263	4541	178	46376	5469	4270	174	49384
10:44:21	4225	4641	184	46139	5397	4268	137	49264
10:46:21	4211	4578	162	46448	5403	4246	229	49282
10:48:21	4208	4659	149	46314	5382	3926	179	49331
10:50:21	4196	4663	169	46135	5465	4013	168	49105
10:52:21	4242	4651	184	46127	5448	3915	189	49196
10:54:21	4307	4614	174	45871	5476	4003	197	48983
10:56:21	4217	4655	204	46233	5450	3973	132	49097
10:58:21	4293	4698	169	46343	5506	4041	145	48753
11:00:21	4258	4707	160	45620	5468	3993	178	49668
11:02:21	4209	4737	155	46404	5486	3957	170	49633
11:04:21	4235	4706	180	46543	5490	3979	201	49446
11:06:21	4311	4732	174	46082	5506	3948	202	49314
11:08:21	4237	4647	185	45750	5594	4003	164	48938
11:10:21	4301	4641	167	46172	5458	3997	186	49399
11:12:21	4200	4692	174	46479	5515	3991	168	49135
11:14:21	4302	4742	149	45675	5444	4021	210	49515
11:16:21	4243	4733	186	46137	5554	3981	142	49192
11:18:21	4260	4759	185	46268	5535	4093	180	49491
11:20:21	4303	4774	173	46848	5533	4053	220	50120
11:22:21	4291	4688	154	45767	5403	4082	192	49357
11:24:21	4254	4768	166	46702	5591	4021	183	49113
11:26:21	4259	4760	154	45620	5576	4064	193	49354
11:28:21	4321	4730	165	46091	5605	4038	196	49330
11:30:21	4293	4775	190	46014	5686	4007	204	49100
11:32:21	4304	4824	169	45757	5664	4077	202	48575
11:34:21	4293	4821	156	46124	5579	4134	189	49526
11:36:21	4249	4783	178	46145	5637	4009	164	48836
11:38:21	4344	4767	180	45832	5645	4126	176	49246
11:40:21	4291	4757	165	46492	5579	4140	177	48940
11:42:21	4242	4849	177	46362	5598	4190	187	49861
11:44:21	4329	4783	181	46169	5638	4204	171	49358
11:46:21	4267	4839	211	46348	5624	4125	179	48949
11:48:21	4367	4913	121	46174	5574	4074	186	49837
11:50:21	4280	4865	162	46618	5526	4074	170	49680
11:52:21	4315	4801	181	46490	5711	4154	193	49172
11:54:21	4282	4842	149	46031	5618	4131	184	49070
11:56:21	4320	4834	202	46012	5634	4191	184	49351
11:58:21	4279	4911	137	45731	5583	4161	172	49509
12:00:21	4253	4980	157	46416	5653	4134	149	49571
12:02:21	4290	4932	162	45778	5693	4248	176	49066
12:04:21	4355	4960	154	46364	5596	4155	165	49277
12:06:21	4315	5000	178	45518	5770	4186	165	48844
12:08:21	4309	4846	146	45959	5682	4191	157	49206
12:10:21	4312	4869	185	45955	5696	4151	199	49897
12:12:21	4263	4832	186	46257	5723	4208	180	49162
12:14:21	4299	4951	172	45878	5780	4212	189	49290
12:16:21	4363	4954	150	46001	5726	4146	177	49397
12:18:21	4314	4944	172	46543	5653	4227	173	49438
12:20:21	4250	5065	187	45752	5757	4224	189	49893
12:22:21	4243	4986	121	45554	5749	4216	178	49476
12:24:21	4317	4902	166	46101	5761	4246	183	49267
12:26:21	4319	4920	167	46067	5781	4231	198	49144
12:28:21	4318	4973	147	46702	5773	4232	179	48513
12:30:21	4293	4982	160	46047	5701	4247	172	49130
12:32:21	4293	4990	176	46234	5725	4219	192	48984
12:34:21	4371	5026	166	45791	5709	4146	197	49585
12:36:21	4348	4950	171	45932	5640	4263	175	49191
12:38:21	4301	5009	153	45732	5769	4335	186	49492
12:40:21	4265	5073	192	46344	5754	4294	184	48713
12:42:21	4271	5064	166	46285	5795	4263	200	49055
12:44:21	4345	5008	136	45676	5780	4250	175	48910
12:46:21	4342	5013	182	45849	5809	4215	181	48988
12:48:21	4384	5016	157	46208	5796	4293	177	48940
12:50:21	4292	5082	191	46590	5759	4247	196	49488
12:52:21	4279	5051	191	46009	5850	4200	173	49419
12:54:21	4334	4968	167	45412	5765	4297	181	49031
12:56:21	4333	5039	183	46210	5800	4232	180	49140
12:58:21	4341	5000	169	45928	5860	4270	157	48845
13:00:21	4292	5019	198	46186	5831	4234	154	48861
13:02:21	4332	5063	167	45785	5944	4278	176	48475
13:04:21	4328	5064	196	45895	5782	4271	178	48910
13:06:21	4358	5092	151	45854	5817	4353	123	49113
13:08:21	4315	5132	171	46068	5821	4287	186	48587
13:10:21	4377	5154	162	45924	5847	4318	159	48869
13:12:21	4330	5101	217	46531	5965	4241	153	48946
13:14:21	4391	5049	145	46151	5826	4310	163	48853
13:16:21	4430	5106	216	46096	5744	4245	180	48554
13:18:21	4334	5134	175	45904	5836	4322	159	48614
13:20:21	4332	5143	197	46273	5783	4310	193	48829
13:22:21	4378	5053	172	46171	5860	4300	182	49260
13:24:21	4367	5126	142	46109	5886	4292	163	49564
13:26:21	4295	5122	188	45985	5876	4440	185	49479
13:28:21	4404	5217	161	46425	5874	4255	167	48815
13:30:21	4298	5141	172	46442	5883	4323	184	48575
13:32:21	4405	5236	162	46244	5890	4391	131	49068
13:34:21	4337	5218	152	46253	5938	4355	199	49249
13:36:21	4298	5222	180	46798	5798	4398	207	49073
13:38:21	4321	5116	143	46067	5896	4359	176	49301
13:40:21	4367	5112	145	45901	5882	4303	184	49091
13:42:21	4421	5188	190	46253	5926	4333	169	49082
13:44:21	4313	5133	150	45854	5903	4424	180	49362
13:46:21	4308	5203	160	45974	5981	4405	162	49027
13:48:21	4370	5168	194	45534	5895	4404	211	49571
13:50:21	4391	5206	165	46230	5953	4516	160	48554
13:52:21	4350	5241	180	46132	5912	4387	219	49326
13:54:21	4369	5255	172	45587	5946	4365	185	49007
13:56:21	4372	5278	144	45981	5937	4442	179	49935
13:58:21	4335	5273	163	45473	5886	4430	164	48994
14:00:21	4367	5135	142	45906	5988	4369	156	49246
14:02:21	4470	5309	209	45844	5807	4325	190	48467
14:04:21	4467	5181	181	46327	5917	4455	176	48625
14:06:21	4340	5205	193	45952	5847	4451	147	48636
14:08:21	4317	5208	174	45756	5961	4403	201	49191
14:10:21	4456	5299	164	46124	5988	4428	167	49094
14:12:21	4360	5188	158	45698	5892	4343	180	48869
14:14:21	4395	5238	143	45927	5991	4509	185	48640
14:16:21	4398	5229	188	45278	6135	4485	174	48901
14:18:21	4352	5320	167	46441	5938	4453	210	48522
14:20:21	4372	5299	159	46098	5981	4486	159	48934
14:22:21	4429	5270	194	45903	5929	4477	159	49164
14:24:21	4399	5286	191	46447	5951	4532	179	49409
14:26:21	4404	5272	175	46135	5931	4415	184	48503
14:28:21	4395	5266	150	45867	5915	4504	163	49705
14:30:21	4422	5192	182	46321	6011	4458	172	49460
14:32:21	4453	5232	135	46608	5942	4429	187	48108
14:34:21	4400	5272	193	45453	5973	4474	203	48864
14:36:21	4438	5321	185	46164	5919	4442	154	48891
14:38:21	4364	5283	140	46094	5886	4520	193	48075
14:40:21	4397	5267	172	45910	6061	4462	174	49284
14:42:21	4327	5348	192	45535	6141	4492	157	49481
14:44:21	4384	5309	160	45771	6017	4523	136	49610
14:46:21	4426	5294	173	46466	5979	4474	174	48543
14:48:21	4412	5335	134	46032	6007	4455	185	48582
14:50:21	4380	5374	181	45438	5978	4472	135	49081
14:52:21	4448	5409	169	45981	5947	4451	163	49255
14:54:21	4352	5312	178	45912	5902	4494	168	48818
14:56:21	4373	5351	197	45775	6136	4482	214	49553
14:58:21	4405	5351	174	45963	6027	4404	161	49525
15:00:21	4497	5387	176	46144	6033	4518	173	49202
15:02:21	4426	5357	149	45578	6017	4501	196	48739
15:04:21	4366	5476	154	46571	6007	4524	178	49348
15:06:21	4346	5335	178	45811	5925	4490	148	49588
15:08:21	4311	5438	143	45994	6073	4475	144	48557
15:10:21	4388	5373	147	45413	6014	4564	155	48922
15:12:21	4411	5380	186	45963	5996	4498	178	49427
15:14:21	4410	5437	195	45880	6090	4529	166	49228
15:16:21	4466	5430	168	46054	5931	4495	191	49241
15:18:21	4405	5305	209	45801	6048	4572	188	49066
15:20:21	4385	5307	165	45795	6059	4537	193	48533
15:22:21	4449	5391	178	45920	6028	4487	192	48635
15:24:21	4406	5454	156	46030	5982	4556	154	49217
15:26:21	4442	5371	180	46065	6123	4474	177	48382
15:28:21	4443	5388	169	45365	6019	4503	180	49290
15:30:21	4392	5307	190	45341	5986	4520	173	49396
15:32:21	4443	5445	159	46072	5999	4535	166	49186
15:34:21	4417	5371	170	46046	6083	4527	199	49087
15:36:21	4450	5399	171	46743	6041	4547	163	49364
15:38:21	4393	5435	156	45673	5999	4629	162	49278
15:40:21	4516	5462	153	45966	6070	4483	194	48484
15:42:21	4435	5461	161	45501	5992	4552	223	49337
15:44:21	4407	5396	187	45851	6098	4556	158	48671
15:46:21	4407	5461	144	46384	6073	4528	207	48855
15:48:21	4397	5465	187	45963	6169	4488	185	48936
15:50:21	4419	5498	145	45631	6052	4594	185	49368
15:52:21	4494	5483	180	46276	5978	4524	176	49359
15:54:21	4446	5434	163	45511	6033	4569	171	48250
15:56:21	4468	5482	167	46113	6026	4552	169	49390
15:58:21	4431	5445	162	46331	6064	4571	171	49443
16:00:21	4462	5498	186	45954	6139	4600	183	49612
16:02:21	4368	5463	205	45359	6104	4543	193	48576
16:04:21	4459	5411	193	46393	6160	4614	194	49271
16:06:21	4396	5516	192	46234	6169	4592	179	49324
16:08:21	4390	5463	184	45540	5969	4620	177	49212
16:10:21	4339	5484	203	45560	6092	4611	199	49038
16:12:21	4416	5491	157	46436	6042	4576	208	48849
16:14:21	4392	5500	214	45860	6121	4505	153	48638
16:16:21	4386	5455	196	45414	5966	4579	165	49256
16:18:21	4449	5398	206	45726	6120	4537	150	48971
16:20:21	4427	5435	158	45742	6159	4626	148	48991
16:22:21	4388	5519	178	46173	6198	4637	163	48750
16:24:21	4423	5478	163	44980	6114	4664	196	49052
16:26:21	4413	5548	189	46407	6051	4644	162	49167
16:28:21	4420	5466	156	45878	5977	4585	207	48852
16:30:21	4339	5484	185	46291	6073	4596	138	49456
16:32:21	4376	5540	182	45760	6126	4644	193	49502
16:34:21	4498	5630	220	46178	6117	4567	151	49234
16:36:21	4440	5474	201	45695	6061	4639	160	48678
16:38:21	4432	5489	159	46133	6156	4674	205	49058
16:40:21	4385	5450	207	45854	6070	4614	188	48145
16:42:21	4522	5533	175	46077	6035	4625	172	48970
16:44:21	4387	5490	131	45743	6089	4673	186	49314
16:46:21	4411	5419	176	45779	6041	4633	156	48829
16:48:21	4490	5549	174	45630	6117	4540	180	49354
16:50:21	4405	5571	160	46311	6088	4608	181	48719
16:52:21	4413	5492	134	46402	6108	4567	201	48842
16:54:21	4471	5492	171	45592	6124	4640	192	49479
16:56:21	4412	5581	154	46025	6038	4626	155	48928
16:58:21	4449	5589	186	46012	6101	4620	191	49149
17:00:21	4414	5520	164	45764	6111	4622	167	49490
17:02:21	4348	5552	208	45514	6094	4658	160	48553
17:04:21	4436	5486	144	46598	6111	4565	166	48656
17:06:21	4430	5582	173	45905	6172	4642	199	48664
17:08:21	4407	5549	166	46019	6105	4650	188	48788
17:10:21	4406	5583	167	46482	6120	4649	141	48689
17:12:21	4384	5536	161	45536	6161	4745	189	48963
17:14:21	4474	5511	143	45940	6238	4664	186	49605
17:16:21	4417	5588	155	45845	6114	4616	222	49065
17:18:21	4415	5515	198	45334	6120	4614	153	49424
17:20:21	4437	5587	183	45815	5972	4620	176	48814
17:22:21	4504	5519	196	45530	6128	4633	146	49375
17:24:21	4492	5564	178	45985	6031	4657	198	49176
17:26:21	4424	5525	155	46253	6125	4591	209	49145
17:28:21	4383	5600	176	45659	6163	4578	172	48791
17:30:21	4392	5616	171	46086	6224	4645	179	48694
17:32:21	4406	5489	174	45461	6037	4653	147	48966
17:34:21	4454	5505	204	45808	6153	4706	171	48332
17:36:21	4482	5485	154	45964	6124	4667	182	48656
17:38:21	4422	5630	126	46561	6116	4735	159	48863
17:40:21	4450	5530	173	46195	6007	4641	165	49302
17:42:21	4492	5572	177	45751	6191	4730	183	48350
17:44:21	4435	5650	124	45886	6102	4702	175	48591
17:46:21	4395	5638	212	45987	6170	4695	170	48510
17:48:21	4409	5477	183	46266	6225	4583	168	48862
17:50:21	4486	5670	166	45986	6097	4664	202	48470
17:52:21	4466	5505	208	45715	6127	4623	146	49416
17:54:21	4424	5664	147	46421	6137	4694	182	49149
17:56:21	4400	5617	173	45665	6067	4584	171	48998
17:58:21	4444	5624	208	45510	6175	4709	182	49035
18:00:21	4398	5630	138	45795	6160	4674	155	49399
18:02:21	4377	5532	177	45682	6098	4667	227	49545
18:04:21	4388	5546	159	46112	6093	4602	169	48994
18:06:21	4387	5657	167	46191	6067	4749	199	48668
18:08:21	4435	5624	130	45364	6226	4678	185	48968
18:10:21	4455	5493	184	45922	6157	4620	190	48367
18:12:21	4445	5597	145	45693	6244	4657	152	48509
18:14:21	4415	5677	149	46085	6234	4595	159	48885
18:16:21	4416	5663	158	46414	6073	4719	158	49505
18:18:21	4381	5654	169	45721	6136	4692	159	49078
18:20:21	4378	5657	164	45481	6215	4735	155	48889
18:22:21	4409	5677	168	45684	6118	4686	171	49208
18:24:21	4458	5622	183	45866	6241	4824	188	48462
18:26:21	4453	5572	175	45943	6155	4630	159	48828
18:28:21	4548	5600	177	45581	6109	4639	150	49099
18:30:21	4425	5602	219	45719	6195	4704	218	48718
18:32:21	4499	5658	178	45901	6110	4719	166	48923
18:34:21	4439	5616	159	45642	6158	4621	158	49198
18:36:21	4411	5633	157	45513	6125	4606	203	49099
18:38:21	4505	5559	173	46067	6207	4721	173	48813
18:40:21	4354	5635	166	45415	6152	4769	187	48632
18:42:21	4310	5620	171	46262	6193	4769	205	48849
18:44:21	4447	5524	172	45901	6225	4693	177	49359
18:46:21	4386	5633	181	46338	6242	4588	173	48959
18:48:21	4457	5648	152	45914	6169	4715	212	48997
18:50:21	4482	5558	185	45244	6181	4694	171	48968
18:52:21	4392	5674	210	46030	6142	4642	122	48809
18:54:21	4341	5655	156	46017	6221	4730	196	49561
18:56:21	4445	5630	181	45944	6090	4720	221	48801
18:58:21	4384	5633	158	46257	6148	4815	153	49030
19:00:21	4360	5716	191	46001	6174	4711	196	48585
19:02:21	4474	5575	151	45560	6232	4655	183	48499
19:04:21	4480	5632	159	45819	6126	4711	163	49049
19:06:21	4418	5669	173	46319	6039	4719	174	48142
19:08:21	4457	5651	147	46060	6185	4694	184	49085
19:10:21	4447	5726	169	45533	6132	4701	164	49456
19:12:21	4543	5659	172	45648	6221	4846	161	48597
19:14:21	4446	5633	205	46166	6139	4702	190	49132
19:16:21	4457	5781	186	45678	6235	4671	184	48836
19:18:21	4466	5714	185	45507	6089	4756	196	48867
19:20:21	4429	5673	166	46559	6157	4788	189	48879
19:22:21	4442	5574	171	46122	6161	4657	153	48461
19:24:21	4481	5641	160	45612	6174	4729	167	48739
19:26:21	4409	5651	144	45586	6149	4755	164	48504
19:28:21	4380	5675	171	45661	6167	4746	169	48371
19:30:21	4452	5678	161	46044	6180	4644	178	48431
19:32:21	4435	5625	166	45593	6186	4753	181	48737
19:34:21	4474	5557	186	45749	6180	4753	214	49828
19:36:21	4504	5611	181	45921	6060	4749	203	49418
19:38:21	4437	5632	182	45755	6295	4788	188	48905
19:40:21	4452	5726	176	45602	6175	4754	182	48955
19:42:21	4480	5674	170	45796	6173	4648	183	49265
19:44:21	4438	5745	186	45815	6149	4724	145	49098
19:46:21	4486	5713	210	45883	6116	4760	167	48358
19:48:21	4606	5689	223	46025	6153	4673	183	48802
19:50:21	4469	5638	147	45889	6153	4669	195	48738
19:52:21	4477	5681	168	46606	6160	4732	185	48735
19:54:21	4498	5569	182	45860	6001	4760	159	48852
19:56:21	4478	5759	163	46246	6058	4735	183	49156
19:58:21	4442	5731	153	46089	6122	4796	151	49383
20:00:21	4479	5724	125	45241	6150	4828	178	48975

## Sheet: Figure S7
Kinetic read	1.3 µL	2.6 µL	3.5 µL	1.3 µL	2.6 µL	3.5 µL
00:00:17	231	193	235	200	172	290
00:05:17	217	183	239	190	230	228
00:10:17	218	182	208	207	179	194
00:15:17	219	223	241	193	211	215
00:20:17	198	204	207	190	188	200
00:25:17	176	196	230	211	196	179
00:30:17	172	184	194	187	204	203
00:35:17	173	199	188	213	234	186
00:40:17	197	195	192	198	188	232
00:45:17	166	192	186	182	215	233
00:50:17	187	230	218	218	210	218
00:55:17	199	241	256	199	248	206
01:00:17	182	190	230	213	218	193
01:05:17	199	277	274	156	235	234
01:10:17	201	230	257	181	217	244
01:15:17	171	232	264	194	279	255
01:20:17	188	244	266	205	240	223
01:25:17	208	270	254	201	284	257
01:30:17	243	246	271	215	273	299
01:35:17	223	284	315	207	307	297
01:40:17	160	295	302	231	310	244
01:45:17	212	331	338	221	352	329
01:50:17	206	339	348	225	299	293
01:55:17	208	348	312	208	368	357
02:00:17	243	360	355	225	376	422
02:05:17	183	397	376	206	400	346
02:10:17	191	367	369	189	406	432
02:15:17	180	399	427	203	429	411
02:20:17	234	405	443	210	398	409
02:25:17	240	455	451	197	422	464
02:30:17	267	472	478	230	416	467
02:35:17	259	489	507	244	504	477
02:40:17	254	469	533	207	470	522
02:45:17	253	473	519	239	480	529
02:50:17	297	561	546	249	513	536
02:55:17	289	559	568	285	496	566
03:00:17	271	536	582	252	541	607
03:05:17	274	572	590	251	552	605
03:10:17	326	612	648	275	555	623
03:15:17	305	611	674	265	581	643
03:20:17	295	608	650	255	579	646
03:25:17	324	652	730	273	606	714
03:30:17	336	658	691	327	629	738
03:35:17	294	673	787	284	677	736
03:40:17	284	678	748	279	726	776
03:45:17	308	707	728	241	628	757
03:50:17	306	724	805	286	662	803
03:55:17	350	742	854	296	702	815
04:00:17	276	788	889	298	734	855
04:05:17	306	827	863	276	785	854
04:10:17	323	810	922	290	771	929
04:15:17	385	797	913	277	796	906
04:20:17	391	843	982	350	829	940
04:25:17	336	892	972	287	794	1035
04:30:17	354	912	957	291	842	990
04:35:17	323	902	1010	345	843	1025
04:40:17	388	940	1097	354	841	1062
04:45:17	319	921	1030	318	891	1047
04:50:17	350	959	1093	321	921	1058
04:55:17	352	951	1143	358	959	1147
05:00:17	381	956	1183	334	917	1139
05:05:17	352	923	1180	345	988	1144
05:10:17	384	968	1231	314	1014	1198
05:15:17	390	974	1242	338	979	1244
05:20:17	400	978	1290	381	998	1211
05:25:17	358	1006	1284	304	1044	1301
05:30:17	348	992	1321	352	1042	1267
05:35:17	377	1019	1338	367	1035	1328
05:40:17	387	1041	1371	394	1066	1348
05:45:17	359	1070	1229	346	1098	1336
05:50:17	399	1084	1255	372	1103	1406
05:55:17	381	1127	1287	361	1141	1492
06:00:17	422	1127	1275	352	1139	1437
06:05:17	398	1119	1304	387	1132	1387
06:10:17	433	1124	1322	382	1155	1414
06:15:17	453	1174	1422	401	1186	1426
06:20:17	460	1188	1382	338	1204	1397
06:25:17	465	1196	1398	380	1220	1359
06:30:17	449	1237	1432	393	1210	1429
06:35:17	437	1237	1377	419	1248	1437
06:40:17	413	1216	1433	378	1257	1471
06:45:17	466	1262	1443	402	1283	1501
06:50:17	427	1305	1482	404	1295	1493
06:55:17	421	1283	1472	429	1305	1510
07:00:17	457	1328	1517	437	1352	1542
07:05:17	466	1302	1522	423	1322	1619
07:10:17	436	1355	1546	410	1322	1599
07:15:17	473	1352	1588	396	1354	1635
07:20:17	461	1305	1624	398	1412	1673
07:25:17	486	1397	1590	412	1435	1703
07:30:17	508	1385	1596	430	1424	1663
07:35:17	482	1411	1600	451	1428	1690
07:40:17	474	1438	1687	448	1494	1708
07:45:17	522	1398	1669	413	1432	1732
07:50:17	537	1458	1724	451	1477	1776
07:55:17	535	1482	1681	444	1465	1752
08:00:17	493	1466	1708	467	1483	1778
08:05:17	477	1468	1681	456	1448	1805
08:10:17	495	1480	1694	394	1534	1743
08:15:17	527	1556	1741	418	1536	1850
08:20:17	489	1553	1798	424	1527	1869
08:25:17	500	1582	1772	461	1577	1872
08:30:17	534	1537	1788	431	1549	1925
08:35:17	497	1611	1826	417	1581	1926
08:40:17	502	1605	1782	471	1570	1934
08:45:17	530	1570	1814	417	1617	1934
08:50:17	558	1665	1863	450	1666	2002
08:55:17	566	1638	1846	521	1622	1986
09:00:17	549	1649	1865	456	1709	1972
09:05:17	574	1666	1881	487	1623	2029
09:10:17	541	1649	1905	441	1696	2016
09:15:17	512	1623	1918	474	1633	2040
09:20:17	559	1633	1952	489	1734	2056
09:25:17	524	1760	1927	471	1777	2102
09:30:17	600	1698	1936	477	1738	2055
09:35:17	539	1731	1992	466	1743	2148
09:40:17	562	1727	2004	487	1720	2139
09:45:17	573	1777	1988	491	1780	2147
09:50:17	599	1743	1993	494	1759	2151
09:55:17	565	1765	1958	484	1809	2207
10:00:17	565	1802	1989	460	1757	2162
10:05:17	593	1723	2050	537	1768	2215
10:10:17	608	1820	2039	459	1816	2229
10:15:17	598	1802	2036	504	1804	2246
10:20:17	628	1842	2047	526	1835	2236
10:25:17	579	1806	2107	491	1885	2282
10:30:17	585	1848	2056	479	1835	2258
10:35:17	581	1887	2103	490	1936	2290
10:40:17	589	1864	2111	494	1875	2270
10:45:17	621	1860	2087	530	1869	2349
10:50:17	562	1815	2110	514	1962	2388
10:55:17	613	1865	2150	484	1892	2455
11:00:17	642	1916	2130	510	1916	2372
11:05:17	630	1938	2142	499	1962	2373
11:10:17	638	1954	2136	542	1970	2418
11:15:17	612	1942	2190	521	1965	2466
11:20:17	652	1988	2140	493	2001	2452
11:25:17	595	2011	2206	516	1989	2420
11:30:17	593	2013	2209	520	2031	2471
11:35:17	600	1985	2257	547	2000	2515
11:40:17	637	1929	2125	532	1952	2489
11:45:17	597	1954	2231	516	2054	2544
11:50:17	658	2020	2248	508	2044	2510
11:55:17	662	2004	2222	563	2088	2557
12:00:17	620	2055	2280	544	2054	2539
12:05:17	623	2043	2276	535	2080	2592
12:10:17	661	2027	2310	558	2050	2604
12:15:17	681	2016	2253	512	2127	2697
12:20:17	672	2092	2337	533	2093	2646
12:25:17	613	2079	2316	550	2173	2661
12:30:17	661	2052	2321	557	2128	2702
12:35:17	608	2111	2361	532	2121	2648
12:40:17	669	2114	2366	531	2105	2668
12:45:17	623	2077	2356	575	2139	2756
12:50:17	650	2111	2344	533	2157	2735
12:55:17	679	2118	2361	566	2132	2699
13:00:17	684	2133	2391	555	2180	2477
13:05:17	629	2123	2384	549	2198	2519
13:10:17	690	2147	2362	569	2156	2501
13:15:17	656	2118	2383	538	2156	2470
13:20:17	692	2181	2351	572	2194	2456
13:25:17	677	2171	2340	533	2155	2486
13:30:17	701	2146	2372	582	2216	2441
13:35:17	683	2206	2403	575	2230	2549
13:40:17	705	2184	2396	544	2212	2518
13:45:17	666	2188	2489	548	2252	2561
13:50:17	719	2165	2419	544	2220	2575
13:55:17	702	2241	2438	564	2277	2547
14:00:17	685	2222	2394	573	2270	2555
14:05:17	696	2271	2516	563	2292	2545
14:10:17	705	2190	2475	584	2198	2616
14:15:17	696	2228	2403	578	2238	2555
14:20:17	710	2270	2442	573	2261	2600
14:25:17	717	2263	2439	570	2298	2610
14:30:17	678	2240	2502	615	2256	2579
14:35:17	664	2292	2451	602	2326	2607
14:40:17	684	2306	2542	603	2369	2646
14:45:17	731	2286	2499	570	2321	2661
14:50:17	695	2329	2534	557	2296	2600
14:55:17	732	2282	2499	599	2301	2640
15:00:17	697	2305	2486	563	2375	2658
15:05:17	682	2277	2516	560	2309	2679
15:10:17	706	2265	2497	588	2286	2627
15:15:17	714	2288	2527	609	2319	2704
15:20:17	735	2332	2535	625	2350	2682
15:25:17	726	2288	2494	600	2392	2686
15:30:17	763	2318	2587	640	2389	2718
15:35:17	675	2297	2498	600	2350	2674
15:40:17	730	2317	2553	635	2398	2650
15:45:17	707	2340	2544	583	2402	2690
15:50:17	717	2358	2526	580	2338	2733
15:55:17	751	2380	2542	613	2373	2653
16:00:17	743	2368	2581	615	2443	2744
16:05:17	749	2386	2599	619	2398	2763
16:10:17	732	2405	2636	580	2397	2745
16:15:17	754	2367	2536	599	2414	2725
16:20:17	730	2357	2548	607	2453	2775
16:25:17	739	2344	2609	609	2425	2774
16:30:17	714	2363	2601	661	2430	2716
16:35:17	733	2418	2586	598	2418	2711
16:40:17	782	2391	2585	593	2390	2689
16:45:17	736	2353	2641	608	2463	2761
16:50:17	729	2344	2601	597	2397	2792
16:55:17	757	2410	2589	595	2483	2741
17:00:17	719	2396	2576	642	2431	2719
17:05:17	739	2398	2501	660	2545	2724
17:10:17	776	2399	2600	669	2428	2740
17:15:17	735	2380	2605	633	2458	2807
17:20:17	759	2354	2631	614	2443	2754
17:25:17	762	2436	2679	591	2455	2772
17:30:17	750	2442	2572	609	2461	2871
17:35:17	779	2457	2619	631	2436	2761
17:40:17	783	2450	2659	578	2498	2754
17:45:17	757	2437	2629	629	2514	2782
17:50:17	788	2522	2698	631	2543	2795
17:55:17	770	2497	2626	614	2478	2781
18:00:17	789	2476	2648	653	2480	2780
18:05:17	844	2473	2636	611	2561	2836
18:10:17	730	2465	2653	586	2553	2760
18:15:17	757	2455	2660	632	2501	2784
18:20:17	759	2469	2640	623	2524	2812
18:25:17	762	2481	2626	660	2479	2844
18:30:17	810	2393	2731	605	2522	2907
18:35:17	766	2454	2656	590	2544	2843
18:40:17	792	2460	2646	645	2548	2816
18:45:17	782	2485	2738	639	2584	2852
18:50:17	798	2471	2695	629	2528	2827
18:55:17	822	2481	2677	632	2557	2785
19:00:17	773	2484	2677	612	2533	2880
19:05:17	837	2496	2717	651	2523	2890
19:10:17	796	2499	2634	647	2559	2827
19:15:17	795	2531	2659	669	2555	2805
19:20:17	828	2528	2749	640	2598	2819
19:25:17	777	2548	2692	641	2538	2836
19:30:17	745	2535	2715	657	2618	2831
19:35:17	839	2497	2681	609	2527	2905
19:40:17	798	2509	2642	665	2561	2848
19:45:17	776	2542	2719	660	2497	2829
19:50:17	777	2543	2726	605	2562	2915
19:55:17	768	2565	2695	622	2553	2861
20:00:17	785	2579	2734	647	2559	2913
20:05:17	827	2590	2719	652	2598	2884
20:10:17	849	2576	2697	638	2576	2836
20:15:17	798	2528	2730	664	2589	2853
20:20:17	818	2549	2695	643	2605	2891
20:25:17	834	2503	2696	638	2611	2860
20:30:17	844	2553	2732	610	2572	2882
20:35:17	803	2578	2663	660	2604	2984
20:40:17	792	2555	2706	628	2664	2895
20:45:17	816	2588	2665	622	2651	2934
20:50:17	811	2569	2737	655	2577	2882
20:55:17	842	2560	2745	639	2547	2899
21:00:17	803	2595	2700	616	2654	2931
21:05:17	828	2510	2707	666	2603	2882
21:10:17	780	2523	2743	661	2598	2972
21:15:17	789	2612	2721	652	2595	2975
21:20:17	801	2502	2688	657	2606	2907
21:25:17	833	2553	2683	671	2632	2951
21:30:17	833	2635	2747	670	2598	2942
21:35:17	813	2577	2714	650	2660	2842
21:40:17	811	2572	2804	662	2605	2968
21:45:17	779	2547	2740	675	2673	2928
21:50:17	824	2578	2720	607	2600	2910
21:55:17	809	2585	2762	674	2575	2986
22:00:17	846	2610	2740	659	2634	2934
22:05:17	809	2581	2656	671	2581	3011
22:10:17	824	2637	2782	667	2552	2928
22:15:17	834	2612	2716	670	2581	2921
22:20:17	795	2621	2669	639	2684	2987
22:25:17	877	2522	2838	674	2622	2907
22:30:17	806	2666	2771	688	2608	2929
22:35:17	864	2639	2756	688	2594	2957
22:40:17	814	2587	2730	643	2597	2969
22:45:17	853	2607	2749	673	2634	2950
22:50:17	807	2642	2738	638	2618	2993
22:55:17	850	2636	2687	691	2718	2914
23:00:17	821	2596	2733	645	2637	2947
23:05:17	842	2598	2709	684	2633	2988
23:10:17	857	2607	2764	726	2584	2944
23:15:17	819	2592	2743	683	2674	2914
23:20:17	860	2660	2806	658	2663	2898
23:25:17	846	2616	2722	618	2707	2934
23:30:17	851	2661	2813	657	2688	2879
23:35:17	822	2621	2762	652	2597	2950
23:40:17	879	2629	2758	620	2689	3014
23:45:17	859	2629	2738	660	2674	2965
23:50:17	874	2599	2693	677	2680	2965
23:55:17	877	2613	2739	728	2622	3014
1 day, 0:00:17	865	2631	2786	681	2678	2989

## Sheet: Figure S8
Kinetic read	300	250	200	300	250	200	100	50	25	12.5	100	50	25	12.5	6.25	0	6.25	0
00:00:23	OVRFLW	77795	58534	OVRFLW	69440	47063	23842	10999	4009	1196	22980	9484	3913	1077	354	208	315	189
00:02:23	OVRFLW	82389	64529	OVRFLW	70332	48918	24225	11446	3960	1129	23098	9470	3809	1059	359	207	322	190
00:04:23	OVRFLW	85817	71791	OVRFLW	73558	49802	24398	11881	3972	1112	23713	9913	3677	1072	340	207	303	221
00:06:23	OVRFLW	87439	77969	OVRFLW	76959	49393	24825	12130	3985	1141	24390	10084	3645	1034	299	204	344	186
00:08:23	OVRFLW	89424	81664	OVRFLW	78775	48966	25301	12560	3989	1209	25230	10400	3727	1086	372	196	315	209
00:10:23	OVRFLW	91538	84630	OVRFLW	82827	50258	26809	13159	4188	1256	26306	10689	3906	1033	331	195	330	200
00:12:23	OVRFLW	95185	87018	OVRFLW	87169	50123	27390	13798	4319	1226	27802	11272	3937	1107	337	211	318	183
00:14:23	OVRFLW	96161	88562	OVRFLW	91138	51941	29301	13944	4540	1300	28942	11983	4019	1159	339	198	355	203
00:16:23	OVRFLW	99617	88828	OVRFLW	93031	54062	31326	14017	4678	1410	30244	12860	4231	1165	373	170	321	230
00:18:23	OVRFLW	OVRFLW	88052	OVRFLW	95349	57047	32784	14722	4751	1465	30831	13392	4328	1256	402	228	316	192
00:20:23	OVRFLW	OVRFLW	89779	OVRFLW	97495	59219	33904	15107	4996	1485	32010	13794	4442	1321	372	154	345	208
00:22:23	OVRFLW	OVRFLW	89815	OVRFLW	99957	62386	35315	15428	5188	1491	33129	14109	4662	1304	405	180	336	189
00:24:23	OVRFLW	OVRFLW	89054	OVRFLW	OVRFLW	64586	35904	15626	5279	1525	33824	14386	4786	1383	372	189	354	143
00:26:23	OVRFLW	OVRFLW	88204	OVRFLW	OVRFLW	64442	36100	16114	5382	1583	34208	14733	4837	1396	384	173	343	186
00:28:23	OVRFLW	OVRFLW	87449	OVRFLW	OVRFLW	66786	36621	16584	5650	1594	34968	15004	4942	1414	396	223	353	194
00:30:23	OVRFLW	OVRFLW	87719	OVRFLW	OVRFLW	68159	37647	16692	5599	1590	35244	14917	4970	1408	355	183	330	192
00:32:23	OVRFLW	OVRFLW	86979	OVRFLW	OVRFLW	68803	37713	16853	5622	1602	36011	15057	5074	1419	359	197	377	191
00:34:23	OVRFLW	OVRFLW	85397	OVRFLW	OVRFLW	70993	38247	17315	5692	1563	36370	15131	5087	1432	384	188	366	166
00:36:23	OVRFLW	OVRFLW	84601	OVRFLW	OVRFLW	70559	38744	17193	5812	1572	36372	15345	5208	1420	390	204	343	186
00:38:23	OVRFLW	OVRFLW	83276	OVRFLW	OVRFLW	71043	39194	17114	5744	1607	36962	15400	5261	1458	399	194	319	137
00:40:23	OVRFLW	OVRFLW	84487	OVRFLW	OVRFLW	71427	38385	17083	5855	1619	37241	15575	5304	1498	388	210	376	166
00:42:23	OVRFLW	OVRFLW	83190	OVRFLW	OVRFLW	70915	38757	17120	5826	1575	36810	15464	5256	1459	406	170	348	163
00:44:23	OVRFLW	OVRFLW	81422	OVRFLW	OVRFLW	72375	38846	17362	5911	1518	37123	15547	5249	1460	409	214	359	193
00:46:23	OVRFLW	OVRFLW	80912	OVRFLW	OVRFLW	73245	39423	17373	5869	1581	36958	15967	5409	1459	406	204	339	184
00:48:23	OVRFLW	OVRFLW	81938	OVRFLW	OVRFLW	72123	39133	17639	5849	1632	36640	15484	5288	1477	397	188	337	183
00:50:23	OVRFLW	OVRFLW	80305	OVRFLW	OVRFLW	73720	38711	17438	5809	1622	37009	15666	5267	1457	402	204	354	148
00:52:23	OVRFLW	OVRFLW	80674	OVRFLW	OVRFLW	73898	38930	17592	5827	1577	36787	15412	5314	1479	383	183	368	169
00:54:23	OVRFLW	OVRFLW	80192	OVRFLW	OVRFLW	73560	38641	17577	5893	1601	36885	15477	5402	1508	395	186	351	177
00:56:23	OVRFLW	OVRFLW	79494	OVRFLW	OVRFLW	72680	38789	17371	5907	1545	36441	15576	5326	1474	427	178	294	224
00:58:23	OVRFLW	OVRFLW	80415	OVRFLW	OVRFLW	73294	38264	17590	5768	1549	36625	15411	5336	1483	397	166	361	202
01:00:23	OVRFLW	OVRFLW	79013	OVRFLW	OVRFLW	74301	38998	17582	5836	1554	35845	15465	5366	1449	398	175	369	191
01:02:23	OVRFLW	OVRFLW	79166	OVRFLW	OVRFLW	73328	38133	17532	5714	1564	36735	15539	5378	1525	388	198	350	186
01:04:23	OVRFLW	OVRFLW	79986	OVRFLW	OVRFLW	73348	38330	17414	5790	1559	36469	15528	5440	1486	372	206	330	188
01:06:23	OVRFLW	OVRFLW	79101	OVRFLW	OVRFLW	73331	38200	17219	5691	1563	36230	15619	5198	1462	394	194	330	156
01:08:23	OVRFLW	OVRFLW	78795	OVRFLW	OVRFLW	72845	38105	17237	5702	1534	36524	15378	5259	1469	416	200	322	157
01:10:23	OVRFLW	OVRFLW	79305	OVRFLW	OVRFLW	72187	37557	17452	5741	1643	36776	15790	5272	1490	398	167	347	206
01:12:23	OVRFLW	OVRFLW	78010	OVRFLW	OVRFLW	73392	38220	17562	5756	1573	36348	15512	5309	1511	405	206	357	183
01:14:23	OVRFLW	OVRFLW	78180	OVRFLW	OVRFLW	73801	38005	17337	5736	1542	36036	15550	5317	1472	408	174	357	151
01:16:23	OVRFLW	OVRFLW	77806	OVRFLW	OVRFLW	73437	37947	17474	5753	1502	37016	15318	5400	1523	368	185	348	198
01:18:23	OVRFLW	OVRFLW	79136	OVRFLW	OVRFLW	73461	37877	17393	5794	1580	36546	15620	5322	1473	389	171	360	185
01:20:23	OVRFLW	OVRFLW	77929	OVRFLW	OVRFLW	72721	38074	17282	5626	1521	36484	15447	5303	1485	357	161	319	199
01:22:23	OVRFLW	OVRFLW	78376	OVRFLW	OVRFLW	73339	37761	17258	5804	1558	36537	15361	5347	1485	409	179	311	181
01:24:23	OVRFLW	OVRFLW	77900	OVRFLW	OVRFLW	72083	37356	17453	5753	1533	36092	15317	5362	1456	358	189	333	192
01:26:23	OVRFLW	OVRFLW	78097	OVRFLW	OVRFLW	72975	37212	17387	5751	1517	36371	15478	5343	1451	397	182	304	167
01:28:23	OVRFLW	99505	77704	OVRFLW	OVRFLW	73044	37423	17468	5762	1568	36092	15492	5371	1456	378	191	330	206
01:30:23	OVRFLW	OVRFLW	77403	OVRFLW	OVRFLW	72739	37796	17068	5697	1590	36741	15667	5360	1504	407	169	360	175
01:32:23	OVRFLW	OVRFLW	77398	OVRFLW	OVRFLW	72186	37047	17451	5776	1539	36762	15472	5318	1511	381	187	339	149
01:34:23	OVRFLW	OVRFLW	77825	OVRFLW	OVRFLW	72544	37715	17079	5736	1580	36397	15527	5393	1457	386	171	370	228
01:36:23	OVRFLW	OVRFLW	77050	OVRFLW	OVRFLW	73453	37681	17611	5644	1574	36240	15537	5434	1507	363	210	348	201
01:38:23	OVRFLW	OVRFLW	77246	OVRFLW	OVRFLW	73675	37728	17561	5691	1531	36571	15453	5486	1490	418	202	342	170
01:40:23	OVRFLW	OVRFLW	77806	OVRFLW	OVRFLW	73044	37887	17663	5704	1553	36594	15537	5458	1497	365	183	332	220
01:42:23	OVRFLW	OVRFLW	77732	OVRFLW	OVRFLW	73706	37592	17527	5659	1567	36652	15462	5364	1491	390	162	337	213
01:44:23	OVRFLW	OVRFLW	78072	OVRFLW	OVRFLW	72114	37745	17501	5660	1517	36194	15379	5425	1496	419	162	361	209
01:46:23	OVRFLW	OVRFLW	77182	OVRFLW	OVRFLW	72722	37198	17266	5709	1557	37058	15481	5476	1466	371	214	347	178
01:48:23	OVRFLW	OVRFLW	77446	OVRFLW	OVRFLW	72567	37499	17217	5859	1561	36751	15391	5443	1495	434	206	340	201
01:50:23	OVRFLW	OVRFLW	77842	OVRFLW	OVRFLW	73287	37721	17442	5721	1570	36792	15509	5466	1473	394	187	316	202
01:52:23	OVRFLW	OVRFLW	77017	OVRFLW	OVRFLW	73084	37620	17294	5633	1560	36880	15532	5394	1481	393	162	361	226
01:54:23	OVRFLW	OVRFLW	77295	OVRFLW	OVRFLW	73449	37674	17423	5754	1526	36745	15521	5413	1529	393	196	319	188
01:56:23	OVRFLW	OVRFLW	77925	OVRFLW	OVRFLW	72750	37232	17456	5778	1514	36973	15522	5476	1474	393	201	319	155
01:58:23	OVRFLW	OVRFLW	77149	OVRFLW	OVRFLW	72882	37702	17418	5713	1537	36785	15544	5285	1461	402	195	329	189
02:00:23	OVRFLW	OVRFLW	77856	OVRFLW	OVRFLW	72798	37722	17576	5668	1571	36773	15461	5421	1479	397	195	349	165
02:02:23	OVRFLW	OVRFLW	76134	OVRFLW	OVRFLW	73496	37214	17691	5655	1558	36476	15578	5376	1491	389	184	342	190
02:04:23	OVRFLW	OVRFLW	76475	OVRFLW	OVRFLW	74108	38090	17396	5704	1573	36886	15658	5441	1445	388	174	354	171
02:06:23	OVRFLW	OVRFLW	77813	OVRFLW	OVRFLW	72853	37620	17403	5813	1626	36751	15322	5475	1505	396	179	309	200
02:08:23	OVRFLW	OVRFLW	77539	OVRFLW	OVRFLW	73271	37432	17453	5667	1568	36670	15487	5449	1545	379	214	337	171
02:10:23	OVRFLW	OVRFLW	77223	OVRFLW	OVRFLW	73357	37539	17435	5791	1524	36893	15634	5496	1474	358	199	331	155
02:12:23	OVRFLW	OVRFLW	77087	OVRFLW	OVRFLW	73479	37433	17416	5786	1580	36558	15550	5382	1527	355	181	305	206
02:14:23	OVRFLW	OVRFLW	79070	OVRFLW	OVRFLW	73252	37908	17314	5754	1539	36146	15600	5437	1495	390	199	327	169
02:16:23	OVRFLW	OVRFLW	77627	OVRFLW	OVRFLW	73146	37460	17445	5744	1538	36234	15663	5366	1472	403	191	362	222
02:18:23	OVRFLW	OVRFLW	78946	OVRFLW	OVRFLW	72972	37546	17504	5760	1544	37311	15627	5378	1527	396	173	314	159
02:20:23	OVRFLW	OVRFLW	77442	OVRFLW	OVRFLW	72420	37699	17481	5785	1555	36874	15571	5442	1444	380	151	299	202
02:22:23	OVRFLW	OVRFLW	78205	OVRFLW	OVRFLW	74342	37346	17577	5823	1546	36604	15410	5319	1471	379	202	371	212
02:24:23	OVRFLW	OVRFLW	76428	OVRFLW	OVRFLW	73407	37573	17446	5766	1590	36780	15487	5441	1508	397	139	321	196
02:26:23	OVRFLW	99979	77034	OVRFLW	OVRFLW	72984	37410	17357	5656	1512	36650	15650	5441	1487	406	172	346	227
02:28:23	OVRFLW	OVRFLW	77289	OVRFLW	OVRFLW	73525	36946	17431	5747	1576	36566	15405	5383	1529	387	173	332	195
02:30:23	OVRFLW	OVRFLW	77380	OVRFLW	OVRFLW	73716	37364	17308	5710	1570	36340	15685	5368	1509	421	183	338	237
02:32:23	OVRFLW	OVRFLW	76826	OVRFLW	OVRFLW	73598	37593	17392	5743	1551	36832	15560	5368	1484	422	214	324	185
02:34:23	OVRFLW	OVRFLW	77790	OVRFLW	OVRFLW	73417	37543	17207	5684	1517	36466	15523	5441	1479	403	161	312	171
02:36:23	OVRFLW	OVRFLW	76554	OVRFLW	OVRFLW	73617	37198	17325	5794	1521	36709	15553	5423	1527	407	210	330	165
02:38:23	OVRFLW	OVRFLW	77647	OVRFLW	OVRFLW	73538	37869	17382	5690	1545	36456	15554	5356	1484	395	203	344	170
02:40:23	OVRFLW	OVRFLW	77489	OVRFLW	OVRFLW	74245	37270	17323	5688	1555	36857	15618	5355	1441	383	167	308	194
02:42:23	OVRFLW	OVRFLW	77493	OVRFLW	OVRFLW	73831	37172	17945	5745	1591	37096	15554	5468	1478	367	201	334	154
02:44:23	OVRFLW	OVRFLW	77052	OVRFLW	OVRFLW	73265	37532	17678	5615	1564	36758	15402	5370	1482	364	163	359	185
02:46:23	OVRFLW	OVRFLW	77716	OVRFLW	OVRFLW	74070	37367	17482	5785	1612	36240	15575	5421	1510	365	166	361	208
02:48:23	OVRFLW	OVRFLW	77990	OVRFLW	OVRFLW	72967	37231	17491	5710	1561	36632	15592	5427	1470	390	159	330	184
02:50:23	OVRFLW	OVRFLW	77382	OVRFLW	OVRFLW	72566	37522	17584	5835	1510	37027	15592	5434	1460	379	183	367	178
02:52:23	OVRFLW	OVRFLW	77771	OVRFLW	OVRFLW	73401	37315	17427	5672	1540	36741	15592	5430	1475	377	193	363	203
02:54:23	OVRFLW	OVRFLW	77373	OVRFLW	OVRFLW	72380	37465	17222	5716	1541	36572	15628	5335	1498	379	188	354	197
02:56:23	OVRFLW	OVRFLW	77184	OVRFLW	OVRFLW	73662	37298	17341	5709	1560	36344	15624	5464	1466	365	165	360	194
02:58:23	OVRFLW	OVRFLW	76930	OVRFLW	OVRFLW	73260	37285	17457	5734	1511	36203	15467	5422	1480	397	178	360	207
03:00:23	OVRFLW	OVRFLW	76943	OVRFLW	OVRFLW	72829	38037	17533	5691	1568	36662	15663	5529	1503	404	201	336	156
03:02:23	OVRFLW	OVRFLW	77827	OVRFLW	OVRFLW	72987	36977	17389	5715	1559	36875	15785	5428	1474	400	204	361	171
03:04:23	OVRFLW	OVRFLW	76547	OVRFLW	OVRFLW	72769	37206	17421	5800	1512	36513	15735	5451	1481	392	164	354	182
03:06:23	OVRFLW	99735	77462	OVRFLW	OVRFLW	72695	37877	17435	5659	1525	36823	15261	5427	1449	396	174	327	160
03:08:23	OVRFLW	OVRFLW	76265	OVRFLW	OVRFLW	73574	37499	17226	5630	1565	37054	15397	5495	1500	406	173	342	164
03:10:23	OVRFLW	OVRFLW	77479	OVRFLW	OVRFLW	73274	37616	17433	5683	1505	36245	15383	5510	1485	366	215	347	184
03:12:23	OVRFLW	OVRFLW	77326	OVRFLW	OVRFLW	74297	37212	17633	5679	1518	36886	15522	5358	1479	409	181	361	177
03:14:23	OVRFLW	OVRFLW	77636	OVRFLW	OVRFLW	75240	37255	17315	5627	1505	36240	15587	5294	1499	364	181	338	202
03:16:23	OVRFLW	OVRFLW	76469	OVRFLW	OVRFLW	73193	37431	17405	5684	1539	36304	15520	5366	1448	368	175	304	191
03:18:23	OVRFLW	OVRFLW	76749	OVRFLW	OVRFLW	73567	37588	17655	5714	1510	35786	15521	5391	1517	389	149	329	221
03:20:23	OVRFLW	OVRFLW	77171	OVRFLW	OVRFLW	73100	36999	17642	5800	1557	36954	15628	5348	1472	411	180	329	152
03:22:23	OVRFLW	OVRFLW	77696	OVRFLW	OVRFLW	73999	37848	17184	5764	1541	37001	15646	5378	1506	385	222	326	172
03:24:23	OVRFLW	OVRFLW	76546	OVRFLW	OVRFLW	72673	37344	17450	5647	1581	36561	15270	5368	1510	378	139	346	172
03:26:23	OVRFLW	OVRFLW	76994	OVRFLW	OVRFLW	73501	36842	17429	5750	1579	36989	15400	5468	1488	439	182	318	205
03:28:23	OVRFLW	OVRFLW	77117	OVRFLW	OVRFLW	74641	37107	17336	5779	1553	36414	15597	5471	1501	406	210	313	195
03:30:23	OVRFLW	OVRFLW	76442	OVRFLW	OVRFLW	73713	37929	17311	5708	1616	36151	15686	5298	1486	378	170	314	196
03:32:23	OVRFLW	OVRFLW	78592	OVRFLW	OVRFLW	73099	37347	17386	5681	1563	36425	15427	5495	1524	386	193	309	185
03:34:23	OVRFLW	OVRFLW	77454	OVRFLW	OVRFLW	73358	36506	17404	5689	1540	36469	15606	5521	1480	414	218	307	160
03:36:23	OVRFLW	OVRFLW	77582	OVRFLW	OVRFLW	72182	37641	17380	5633	1523	36153	15508	5348	1457	413	171	329	210
03:38:23	OVRFLW	OVRFLW	75766	OVRFLW	OVRFLW	73431	37360	17191	5752	1605	36241	15329	5328	1467	395	165	346	175
03:40:23	OVRFLW	OVRFLW	76592	OVRFLW	OVRFLW	73153	37654	17330	5699	1518	36295	15631	5344	1497	382	192	333	203
03:42:23	OVRFLW	99858	77073	OVRFLW	OVRFLW	72631	36802	17500	5744	1572	35965	15411	5336	1493	433	192	347	175
03:44:23	OVRFLW	OVRFLW	76763	OVRFLW	OVRFLW	72448	37311	17490	5745	1549	36260	15364	5379	1483	344	199	356	212
03:46:23	OVRFLW	OVRFLW	77842	OVRFLW	OVRFLW	72943	37095	17161	5766	1590	36664	15441	5302	1485	392	178	335	214
03:48:23	OVRFLW	OVRFLW	77487	OVRFLW	OVRFLW	72751	36998	17146	5644	1590	35953	15454	5341	1476	360	171	346	180
03:50:23	OVRFLW	OVRFLW	76238	OVRFLW	OVRFLW	72734	37334	17402	5730	1491	36203	15332	5395	1505	376	186	334	195
03:52:23	OVRFLW	OVRFLW	77119	OVRFLW	OVRFLW	72371	37147	17378	5741	1552	36427	15676	5402	1504	408	202	312	188
03:54:23	OVRFLW	OVRFLW	77397	OVRFLW	OVRFLW	73184	37178	17208	5708	1533	36287	15590	5455	1466	398	147	337	206
03:56:23	OVRFLW	OVRFLW	77674	OVRFLW	OVRFLW	73355	36860	17580	5677	1532	36528	15481	5365	1456	369	192	332	195
03:58:23	OVRFLW	OVRFLW	77303	OVRFLW	OVRFLW	72795	37229	17633	5695	1592	36619	15544	5326	1466	377	175	345	158
04:00:23	OVRFLW	OVRFLW	76042	OVRFLW	OVRFLW	72223	36474	17187	5607	1516	36430	15647	5323	1573	376	195	393	211
04:02:23	OVRFLW	OVRFLW	76451	OVRFLW	OVRFLW	73616	37117	17143	5722	1523	36385	15376	5467	1529	384	218	359	188
04:04:23	OVRFLW	OVRFLW	77072	OVRFLW	OVRFLW	73126	37222	17572	5760	1536	36018	15427	5355	1490	402	192	336	135
04:06:23	OVRFLW	OVRFLW	76768	OVRFLW	OVRFLW	72970	36876	17377	5726	1555	36116	15215	5405	1489	378	136	326	203
04:08:23	OVRFLW	OVRFLW	76229	OVRFLW	OVRFLW	72328	36960	17199	5604	1556	36372	15630	5354	1496	366	166	355	197
04:10:23	OVRFLW	OVRFLW	77264	OVRFLW	OVRFLW	72898	37040	17174	5754	1584	36144	15450	5311	1461	390	190	349	178
04:12:23	OVRFLW	OVRFLW	77404	OVRFLW	OVRFLW	72559	36476	17240	5682	1513	35912	15464	5378	1497	393	172	331	210
04:14:23	OVRFLW	OVRFLW	77546	OVRFLW	OVRFLW	73385	36974	17441	5727	1575	35900	15302	5355	1531	367	207	342	180
04:16:23	OVRFLW	OVRFLW	77611	OVRFLW	OVRFLW	73591	36867	17200	5599	1590	36810	15210	5322	1504	370	200	337	185
04:18:23	OVRFLW	OVRFLW	76657	OVRFLW	OVRFLW	72776	37361	17209	5681	1511	35836	15393	5390	1502	402	233	309	215
04:20:23	OVRFLW	OVRFLW	76761	OVRFLW	OVRFLW	72536	36998	17132	5798	1553	35891	15361	5357	1473	368	196	347	174
04:22:23	OVRFLW	OVRFLW	76143	OVRFLW	OVRFLW	72589	36872	17263	5624	1556	35917	15531	5483	1510	393	164	353	178
04:24:23	OVRFLW	OVRFLW	76457	OVRFLW	OVRFLW	72349	37070	17267	5657	1567	36287	15469	5421	1457	376	181	313	150
04:26:23	OVRFLW	OVRFLW	76584	OVRFLW	OVRFLW	73299	37087	17377	5603	1519	36728	15368	5375	1437	381	215	339	219
04:28:23	OVRFLW	OVRFLW	76737	OVRFLW	OVRFLW	72650	37116	17167	5666	1534	36682	15469	5299	1472	376	217	349	170
04:30:23	OVRFLW	OVRFLW	77720	OVRFLW	OVRFLW	73801	36742	17490	5613	1532	36415	15495	5342	1519	408	180	326	194
04:32:23	OVRFLW	OVRFLW	76878	OVRFLW	OVRFLW	72827	36952	17509	5688	1597	36227	15393	5368	1436	401	206	336	162
04:34:23	OVRFLW	OVRFLW	77793	OVRFLW	OVRFLW	72937	36870	17538	5645	1523	36352	15532	5447	1482	361	218	352	176
04:36:23	OVRFLW	OVRFLW	77484	OVRFLW	OVRFLW	72904	36600	17372	5650	1568	36310	15618	5409	1487	404	212	333	181
04:38:23	OVRFLW	OVRFLW	77079	OVRFLW	OVRFLW	72324	36645	17234	5597	1517	35914	15363	5407	1443	353	205	343	180
04:40:23	OVRFLW	OVRFLW	77373	OVRFLW	OVRFLW	72192	37079	17415	5676	1573	36167	15368	5289	1491	394	171	363	187
04:42:23	OVRFLW	OVRFLW	77199	OVRFLW	OVRFLW	72572	37038	17347	5703	1569	36418	15518	5401	1439	389	237	322	193
04:44:23	OVRFLW	OVRFLW	78511	OVRFLW	OVRFLW	71257	36806	17214	5720	1531	36088	15403	5445	1493	407	192	372	192
04:46:23	OVRFLW	OVRFLW	76941	OVRFLW	OVRFLW	73355	37355	17300	5662	1498	36886	15333	5334	1514	415	217	339	179
04:48:23	OVRFLW	OVRFLW	76830	OVRFLW	OVRFLW	72341	36802	17235	5780	1484	36156	15315	5261	1493	415	150	341	188
04:50:23	OVRFLW	OVRFLW	77078	OVRFLW	OVRFLW	72196	37291	17224	5745	1497	36536	15411	5401	1487	379	189	333	159
04:52:23	OVRFLW	OVRFLW	77553	OVRFLW	OVRFLW	72433	36703	17265	5677	1553	36064	15418	5313	1448	384	193	321	180
04:54:23	OVRFLW	OVRFLW	77535	OVRFLW	OVRFLW	72492	36891	17417	5580	1520	36498	15516	5348	1429	374	166	340	182
04:56:23	OVRFLW	OVRFLW	77179	OVRFLW	OVRFLW	73001	36925	17129	5634	1500	36273	15219	5418	1489	387	216	334	207
04:58:23	OVRFLW	OVRFLW	76636	OVRFLW	OVRFLW	74082	36428	17322	5615	1577	35740	15326	5365	1476	405	160	379	203
05:00:23	OVRFLW	99752	76859	OVRFLW	OVRFLW	72762	36701	17264	5645	1567	36608	15346	5415	1477	396	193	303	192
05:02:23	OVRFLW	OVRFLW	77006	OVRFLW	OVRFLW	71336	36877	17319	5633	1492	36186	15503	5311	1487	362	218	309	195
05:04:23	OVRFLW	OVRFLW	77623	OVRFLW	OVRFLW	73186	36379	17261	5667	1538	36147	15178	5345	1456	411	158	336	161
05:06:23	OVRFLW	OVRFLW	77146	OVRFLW	OVRFLW	73037	36579	17467	5667	1541	35962	15491	5379	1533	395	176	342	186
05:08:23	OVRFLW	OVRFLW	76765	OVRFLW	OVRFLW	73541	36695	17291	5661	1458	36084	15453	5383	1494	396	184	326	198
05:10:23	OVRFLW	OVRFLW	77944	OVRFLW	OVRFLW	73256	36875	17486	5609	1548	36225	15378	5388	1498	380	206	321	193
05:12:23	OVRFLW	OVRFLW	77532	OVRFLW	OVRFLW	72823	36889	17594	5627	1541	36086	15423	5397	1484	403	186	311	194
05:14:23	OVRFLW	OVRFLW	77146	OVRFLW	OVRFLW	72136	36847	17581	5693	1554	36288	15416	5330	1461	381	196	325	171
05:16:23	OVRFLW	OVRFLW	76599	OVRFLW	OVRFLW	73588	37145	17493	5655	1531	36059	15460	5277	1504	371	204	329	218
05:18:23	OVRFLW	OVRFLW	76685	OVRFLW	OVRFLW	72759	37053	17281	5627	1501	35663	15651	5298	1454	406	185	329	173
05:20:23	OVRFLW	OVRFLW	76402	OVRFLW	OVRFLW	72557	36584	17379	5637	1548	36440	15354	5424	1519	359	202	350	183
05:22:23	OVRFLW	OVRFLW	76424	OVRFLW	OVRFLW	72700	36803	17321	5622	1546	36461	15268	5404	1498	382	172	319	172
05:24:23	OVRFLW	OVRFLW	77482	OVRFLW	OVRFLW	72203	36645	17101	5626	1515	35973	15308	5349	1504	395	203	331	192
05:26:23	OVRFLW	OVRFLW	76318	OVRFLW	OVRFLW	71899	36746	17415	5638	1523	35947	15382	5287	1512	378	172	289	180
05:28:23	OVRFLW	OVRFLW	77071	OVRFLW	OVRFLW	73242	36870	17469	5637	1522	35605	15462	5370	1481	389	198	347	181
05:30:23	OVRFLW	OVRFLW	77666	OVRFLW	OVRFLW	71961	36345	17146	5637	1565	35784	15251	5366	1463	373	211	335	207
05:32:23	OVRFLW	OVRFLW	76732	OVRFLW	OVRFLW	73249	36635	17152	5658	1480	36500	15408	5384	1488	363	203	336	173
05:34:23	OVRFLW	OVRFLW	77064	OVRFLW	OVRFLW	72728	36324	17333	5781	1521	35660	15485	5372	1517	410	151	374	192
05:36:23	OVRFLW	OVRFLW	76964	OVRFLW	OVRFLW	71698	36696	17311	5633	1552	35795	15241	5384	1442	426	178	335	198
05:38:23	OVRFLW	OVRFLW	76861	OVRFLW	OVRFLW	71537	36704	17424	5666	1479	35578	15332	5355	1444	375	191	294	181
05:40:23	OVRFLW	OVRFLW	78187	OVRFLW	OVRFLW	73047	36504	17129	5600	1524	35731	15329	5289	1534	403	186	327	181
05:42:23	OVRFLW	OVRFLW	77972	OVRFLW	OVRFLW	73287	36264	17259	5606	1536	35692	15314	5363	1466	387	177	366	225
05:44:23	OVRFLW	OVRFLW	76711	OVRFLW	OVRFLW	72118	36728	17419	5529	1519	35998	15283	5345	1482	403	177	359	211
05:46:23	OVRFLW	OVRFLW	75603	OVRFLW	OVRFLW	72573	37064	17101	5602	1524	36065	15370	5445	1487	401	145	336	177
05:48:23	OVRFLW	OVRFLW	77256	OVRFLW	OVRFLW	72033	36700	17520	5697	1527	36012	15319	5352	1445	389	186	326	184
05:50:23	OVRFLW	99726	76873	OVRFLW	OVRFLW	72415	36008	17410	5656	1573	35889	15420	5369	1421	386	175	329	162
05:52:23	OVRFLW	OVRFLW	77276	OVRFLW	OVRFLW	73085	36718	17140	5705	1530	36065	15255	5232	1463	367	186	308	251
05:54:23	OVRFLW	OVRFLW	77373	OVRFLW	OVRFLW	71602	36426	17260	5687	1533	35445	15232	5290	1493	353	176	351	147
05:56:23	OVRFLW	OVRFLW	77417	OVRFLW	OVRFLW	72388	36019	17398	5608	1529	35783	15105	5355	1472	359	192	312	193
05:58:23	OVRFLW	OVRFLW	77082	OVRFLW	OVRFLW	72268	36143	17355	5646	1563	35510	15313	5354	1461	412	201	304	170
06:00:23	OVRFLW	99172	77035	OVRFLW	OVRFLW	71690	36392	17251	5654	1543	35088	15487	5378	1487	395	203	342	192
06:02:23	OVRFLW	99889	76555	OVRFLW	OVRFLW	71339	36419	17263	5603	1525	35243	15382	5352	1491	357	156	320	184
06:04:23	OVRFLW	OVRFLW	76844	OVRFLW	OVRFLW	72567	37094	17337	5746	1544	35863	15251	5291	1460	403	175	338	176
06:06:23	OVRFLW	99381	76697	OVRFLW	OVRFLW	72400	36957	17245	5656	1490	36019	15188	5385	1473	396	176	353	186
06:08:23	OVRFLW	99441	76352	OVRFLW	OVRFLW	72092	36664	17163	5581	1578	35821	15393	5247	1487	402	191	329	197
06:10:23	OVRFLW	99826	77012	OVRFLW	OVRFLW	72024	36535	17080	5642	1543	35304	15522	5346	1484	372	176	364	181
06:12:23	OVRFLW	99398	76815	OVRFLW	OVRFLW	72318	36900	17353	5634	1540	35586	15449	5357	1464	377	197	326	225
06:14:23	OVRFLW	99701	77968	OVRFLW	OVRFLW	72966	36628	17210	5711	1520	35089	15380	5295	1499	415	148	338	194
06:16:23	OVRFLW	99540	76746	OVRFLW	OVRFLW	72636	36861	17382	5644	1547	35259	15312	5422	1498	394	164	315	160
06:18:23	OVRFLW	99822	77033	OVRFLW	OVRFLW	71864	36747	17214	5581	1585	35668	15414	5361	1422	393	213	317	205
06:20:23	OVRFLW	99312	76539	OVRFLW	OVRFLW	72466	36253	17405	5650	1537	35631	15336	5299	1488	407	186	377	186
06:22:23	OVRFLW	OVRFLW	76689	OVRFLW	OVRFLW	72873	36619	17288	5521	1532	35974	15355	5297	1486	408	173	329	178
06:24:23	OVRFLW	OVRFLW	77045	OVRFLW	OVRFLW	71462	36554	17225	5584	1543	35076	15480	5254	1503	404	198	365	157
06:26:23	OVRFLW	OVRFLW	76801	OVRFLW	OVRFLW	72479	36910	17203	5642	1562	35871	15368	5408	1456	355	179	344	214
06:28:23	OVRFLW	OVRFLW	76839	OVRFLW	OVRFLW	71347	37501	17294	5656	1581	35322	15325	5272	1452	385	140	344	189
06:30:23	OVRFLW	99884	76772	OVRFLW	OVRFLW	71744	36938	17332	5545	1530	35270	15487	5362	1468	379	222	339	178
06:32:23	OVRFLW	OVRFLW	76674	OVRFLW	OVRFLW	72680	36631	17260	5651	1504	35022	15213	5293	1498	364	218	342	149
06:34:23	OVRFLW	OVRFLW	77428	OVRFLW	OVRFLW	73251	36554	17328	5590	1560	34820	15433	5294	1497	383	146	299	201
06:36:23	OVRFLW	OVRFLW	77333	OVRFLW	OVRFLW	71999	36730	17433	5566	1549	35281	15298	5378	1476	389	183	357	175
06:38:23	OVRFLW	OVRFLW	77546	OVRFLW	99788	72574	36347	17412	5559	1537	34716	15460	5364	1452	408	192	364	184
06:40:23	OVRFLW	OVRFLW	75983	OVRFLW	OVRFLW	72199	36678	17389	5679	1539	35210	15235	5331	1473	371	191	333	168
06:42:23	OVRFLW	99483	75910	OVRFLW	OVRFLW	72075	36379	17343	5568	1498	35397	15501	5268	1431	385	164	345	193
06:44:23	OVRFLW	99481	76936	OVRFLW	OVRFLW	72244	37011	17408	5620	1525	35090	15399	5259	1480	369	151	339	176
06:46:23	OVRFLW	99090	76598	OVRFLW	OVRFLW	73042	36765	17142	5652	1505	35407	15299	5410	1478	395	207	339	172
06:48:23	OVRFLW	99644	76008	OVRFLW	OVRFLW	72203	37155	17196	5598	1543	36244	15226	5322	1527	428	199	315	208
06:50:23	OVRFLW	99299	76681	OVRFLW	OVRFLW	71926	36829	17444	5540	1525	36051	15282	5501	1440	390	178	357	167
06:52:23	OVRFLW	99758	76498	OVRFLW	OVRFLW	71299	37253	17142	5628	1548	36549	15308	5356	1477	403	170	341	168
06:54:23	OVRFLW	99472	76503	OVRFLW	OVRFLW	71482	36497	17179	5571	1546	35546	15158	5408	1442	435	222	339	200
06:56:23	OVRFLW	98207	76370	OVRFLW	OVRFLW	73048	36774	17229	5646	1542	35981	15227	5244	1485	385	214	348	161
06:58:23	OVRFLW	OVRFLW	77359	OVRFLW	OVRFLW	72376	36548	17241	5580	1553	36082	15479	5344	1455	373	171	362	190
07:00:23	OVRFLW	98806	77005	OVRFLW	OVRFLW	71791	36645	17358	5793	1554	36080	15408	5284	1443	369	211	304	172
07:02:23	OVRFLW	98550	76717	OVRFLW	OVRFLW	72468	36815	17358	5582	1512	36125	15443	5331	1458	364	223	357	194
07:04:23	OVRFLW	98542	76558	OVRFLW	OVRFLW	72539	37036	17108	5622	1513	35806	15189	5341	1497	382	173	330	225
07:06:23	OVRFLW	97985	76775	OVRFLW	OVRFLW	72780	36701	17361	5602	1547	35988	15266	5426	1499	397	173	354	188
07:08:23	OVRFLW	99261	77361	OVRFLW	OVRFLW	71707	36779	17185	5674	1542	36097	15398	5370	1497	385	179	332	206
07:10:23	OVRFLW	99497	77431	OVRFLW	OVRFLW	72784	36753	17046	5637	1521	35563	15347	5398	1507	339	172	357	201
07:12:23	OVRFLW	98755	77825	OVRFLW	OVRFLW	71526	36616	17364	5627	1561	35981	15557	5386	1482	396	153	346	193
07:14:23	OVRFLW	98670	76761	OVRFLW	OVRFLW	72292	37052	17228	5659	1527	35784	15129	5388	1461	363	185	349	165
07:16:23	OVRFLW	96951	76084	OVRFLW	OVRFLW	72579	36523	17318	5695	1563	35368	15241	5307	1476	425	193	345	188
07:18:23	OVRFLW	98700	77676	OVRFLW	OVRFLW	72393	37087	17223	5586	1585	35902	15194	5408	1447	398	154	285	203
07:20:23	OVRFLW	98701	77018	OVRFLW	OVRFLW	72101	36563	17298	5625	1514	35836	15396	5375	1460	408	205	387	231
07:22:23	OVRFLW	98731	77863	OVRFLW	OVRFLW	71427	36600	17101	5587	1553	35707	15354	5317	1499	412	179	340	209
07:24:23	OVRFLW	98639	77315	OVRFLW	OVRFLW	72476	36621	17256	5658	1553	35779	15463	5384	1508	402	173	328	205
07:26:23	OVRFLW	98588	77490	OVRFLW	99586	71905	36761	17359	5721	1562	35916	15245	5432	1464	403	202	355	184
07:28:23	OVRFLW	97690	76646	OVRFLW	OVRFLW	71227	37003	17274	5726	1526	36032	15174	5354	1476	378	178	345	171
07:30:23	OVRFLW	98778	76455	OVRFLW	OVRFLW	72830	36954	17358	5628	1548	36207	15198	5356	1512	385	188	328	205
07:32:23	OVRFLW	97810	77250	OVRFLW	OVRFLW	72348	36677	17317	5620	1517	35701	15288	5243	1447	387	193	355	182
07:34:23	OVRFLW	98244	77632	OVRFLW	OVRFLW	71534	36370	17343	5525	1520	36286	15403	5392	1434	383	185	359	175
07:36:23	OVRFLW	98532	76922	OVRFLW	OVRFLW	72051	37064	17363	5576	1513	36023	15247	5306	1463	388	194	357	204
07:38:23	OVRFLW	98493	76547	OVRFLW	OVRFLW	71962	36657	17262	5661	1501	36220	15288	5318	1515	414	183	345	221
07:40:23	OVRFLW	OVRFLW	78240	OVRFLW	OVRFLW	72232	36609	17111	5670	1536	35586	15162	5287	1462	398	177	340	188
07:42:23	OVRFLW	97551	77655	OVRFLW	OVRFLW	71665	37347	17248	5696	1489	35868	15298	5342	1453	423	158	328	211
07:44:23	OVRFLW	98161	76541	OVRFLW	OVRFLW	71850	36639	17409	5537	1558	36384	15413	5361	1449	383	199	329	246
07:46:23	OVRFLW	OVRFLW	76880	OVRFLW	OVRFLW	71456	36889	17235	5611	1497	35693	15283	5302	1452	397	172	351	188
07:48:23	OVRFLW	99383	76318	OVRFLW	OVRFLW	72132	36763	16988	5677	1533	36057	15475	5432	1469	418	192	326	173
07:50:23	OVRFLW	99013	76859	OVRFLW	OVRFLW	70936	36952	17408	5641	1546	35772	15062	5315	1507	370	181	343	201
07:52:23	OVRFLW	OVRFLW	76641	OVRFLW	OVRFLW	72306	36688	17396	5629	1571	36002	15477	5342	1489	392	187	323	171
07:54:23	OVRFLW	OVRFLW	76037	OVRFLW	OVRFLW	71680	37095	17355	5674	1567	35876	15410	5312	1456	389	224	349	154
07:56:23	OVRFLW	99694	77950	OVRFLW	OVRFLW	72960	36445	17169	5639	1520	36022	15138	5260	1518	412	151	329	197
07:58:23	OVRFLW	OVRFLW	77331	OVRFLW	OVRFLW	71621	36268	17409	5580	1506	35595	15156	5298	1481	398	227	331	194
08:00:23	OVRFLW	99802	77598	OVRFLW	OVRFLW	71711	37067	17445	5658	1498	35731	15286	5262	1451	405	204	358	189
08:02:23	OVRFLW	OVRFLW	77270	OVRFLW	OVRFLW	71641	36710	17244	5583	1521	35922	15353	5389	1442	411	209	335	159
08:04:23	OVRFLW	99714	77248	OVRFLW	OVRFLW	72466	36287	17142	5616	1520	35534	15176	5314	1515	424	179	332	220
08:06:23	OVRFLW	OVRFLW	76115	OVRFLW	OVRFLW	71467	36904	17342	5613	1591	35966	15377	5310	1496	400	166	346	201
08:08:23	OVRFLW	98321	77390	OVRFLW	OVRFLW	71685	36213	17131	5544	1517	35711	15258	5244	1468	413	211	382	205
08:10:23	OVRFLW	OVRFLW	77214	OVRFLW	OVRFLW	71601	36933	17099	5577	1501	35348	15216	5272	1446	384	201	324	196
08:12:23	OVRFLW	OVRFLW	77107	OVRFLW	OVRFLW	71706	36575	17270	5637	1537	35791	15285	5393	1499	387	144	366	214
08:14:23	OVRFLW	98865	78136	OVRFLW	OVRFLW	73333	36500	17143	5650	1556	35743	15301	5358	1451	384	198	304	163
08:16:23	OVRFLW	OVRFLW	76985	OVRFLW	OVRFLW	71735	36336	17283	5620	1529	35810	15102	5392	1453	369	187	343	187
08:18:23	OVRFLW	OVRFLW	77385	OVRFLW	OVRFLW	72151	36633	17226	5707	1563	35939	15083	5323	1447	409	232	355	206
08:20:23	OVRFLW	OVRFLW	77204	OVRFLW	OVRFLW	70852	36318	17259	5639	1497	35799	15119	5402	1458	384	159	311	196
08:22:23	OVRFLW	99855	77302	OVRFLW	OVRFLW	72073	37112	17030	5589	1563	36226	15043	5356	1509	382	179	353	181
08:24:23	OVRFLW	99523	76963	OVRFLW	OVRFLW	72305	36530	17250	5578	1581	35665	15236	5288	1479	407	182	318	162
08:26:23	OVRFLW	OVRFLW	77331	OVRFLW	OVRFLW	71246	36380	17402	5584	1523	35280	15329	5356	1449	368	202	370	211
08:28:23	OVRFLW	99621	77782	OVRFLW	OVRFLW	71610	36232	17271	5514	1559	35643	15221	5312	1446	350	198	344	238
08:30:23	OVRFLW	99902	76624	OVRFLW	OVRFLW	72565	36479	17361	5594	1474	35809	15289	5357	1482	376	186	329	172
08:32:23	OVRFLW	99900	77036	OVRFLW	OVRFLW	71889	36659	17093	5621	1491	35767	15379	5304	1454	372	184	321	184
08:34:23	OVRFLW	99275	76903	OVRFLW	OVRFLW	72925	36642	17236	5750	1515	35490	15480	5269	1490	412	195	328	186
08:36:23	OVRFLW	99042	77264	OVRFLW	OVRFLW	71655	36650	17370	5612	1520	35466	15270	5479	1507	403	204	311	181
08:38:23	OVRFLW	OVRFLW	77587	OVRFLW	OVRFLW	72861	36672	17224	5599	1559	35499	15133	5282	1436	376	183	323	180
08:40:23	OVRFLW	99780	77832	OVRFLW	OVRFLW	72158	36306	17397	5615	1477	35372	15131	5404	1479	403	201	359	190
08:42:23	OVRFLW	99521	76466	OVRFLW	OVRFLW	73123	36909	17438	5585	1519	35345	15137	5373	1463	413	209	358	221
08:44:23	OVRFLW	99870	77329	OVRFLW	OVRFLW	71623	36716	17065	5681	1638	35403	15351	5371	1436	401	172	319	179
08:46:23	OVRFLW	99251	77987	OVRFLW	OVRFLW	71886	36675	17284	5471	1525	35501	15264	5332	1507	409	172	322	190
08:48:23	OVRFLW	99082	76781	OVRFLW	OVRFLW	71935	36375	16819	5518	1515	35964	15497	5230	1485	355	192	343	180
08:50:23	OVRFLW	OVRFLW	77925	OVRFLW	OVRFLW	71532	36634	17188	5585	1523	35817	15365	5315	1498	392	196	319	200
08:52:23	OVRFLW	OVRFLW	77585	OVRFLW	OVRFLW	72912	36413	17147	5585	1581	35485	15465	5321	1492	353	195	353	202
08:54:23	OVRFLW	99555	77580	OVRFLW	OVRFLW	71878	36968	17355	5698	1477	35498	15342	5287	1441	355	183	300	145
08:56:23	OVRFLW	99818	76474	OVRFLW	OVRFLW	72150	36618	17209	5625	1553	35417	15381	5346	1421	403	184	343	237
08:58:23	OVRFLW	OVRFLW	76710	OVRFLW	OVRFLW	71370	36520	17317	5528	1523	35499	15414	5358	1454	379	191	375	181
09:00:23	OVRFLW	99457	77447	OVRFLW	OVRFLW	71330	36774	17370	5646	1512	35922	15377	5367	1483	399	154	341	220
09:02:23	OVRFLW	OVRFLW	75624	OVRFLW	OVRFLW	71479	36632	17406	5651	1556	35256	15194	5328	1435	436	178	357	172
09:04:23	OVRFLW	OVRFLW	76283	OVRFLW	OVRFLW	71529	36464	17372	5540	1558	35440	15355	5307	1478	420	168	329	212
09:06:23	OVRFLW	OVRFLW	74985	OVRFLW	OVRFLW	71636	36248	17290	5627	1521	35916	15173	5341	1455	399	222	290	221
09:08:23	OVRFLW	99980	76532	OVRFLW	OVRFLW	72570	36553	17341	5596	1555	35829	15108	5397	1476	370	185	341	196
09:10:23	OVRFLW	99032	77070	OVRFLW	OVRFLW	71549	35998	17140	5520	1542	35303	15376	5237	1483	362	215	325	235
09:12:23	OVRFLW	98758	76224	OVRFLW	OVRFLW	71635	36973	17202	5675	1565	35436	15114	5401	1452	374	188	360	155
09:14:23	OVRFLW	OVRFLW	76893	OVRFLW	OVRFLW	71883	36310	17488	5595	1568	35121	15108	5229	1440	369	186	381	184
09:16:23	OVRFLW	99454	76689	OVRFLW	OVRFLW	72058	36631	17315	5522	1517	34896	15215	5291	1506	414	211	357	190
09:18:23	OVRFLW	99382	76385	OVRFLW	OVRFLW	71515	36004	17210	5633	1543	35610	15148	5267	1447	386	209	342	167
09:20:23	OVRFLW	OVRFLW	76424	OVRFLW	OVRFLW	71802	37048	17261	5558	1524	35893	15312	5363	1421	429	179	335	185
09:22:23	OVRFLW	98485	76131	OVRFLW	OVRFLW	71848	36320	17268	5564	1569	35257	15163	5295	1458	388	213	326	157
09:24:23	OVRFLW	98365	77029	OVRFLW	OVRFLW	70958	36103	17021	5622	1531	35200	15136	5279	1423	415	206	376	180
09:26:23	OVRFLW	OVRFLW	75541	OVRFLW	OVRFLW	72133	36808	17018	5575	1543	35535	15275	5296	1434	397	226	297	167
09:28:23	OVRFLW	OVRFLW	76536	OVRFLW	OVRFLW	72489	36453	17246	5678	1542	35442	15331	5304	1463	428	193	363	229
09:30:23	OVRFLW	99466	76620	OVRFLW	OVRFLW	71288	36733	17269	5521	1516	35383	15242	5248	1506	422	190	342	158
09:32:23	OVRFLW	98997	76829	OVRFLW	OVRFLW	71500	36361	17432	5666	1536	35246	15402	5261	1452	383	186	356	177
09:34:23	OVRFLW	99661	76095	OVRFLW	OVRFLW	71487	36739	17167	5563	1541	35612	15103	5252	1437	359	174	321	192
09:36:23	OVRFLW	OVRFLW	76042	OVRFLW	OVRFLW	71205	36597	17159	5587	1544	35072	14957	5187	1484	395	168	310	178
09:38:23	OVRFLW	OVRFLW	76104	OVRFLW	OVRFLW	71968	36835	17158	5644	1528	35132	15394	5317	1418	380	182	335	192
09:40:23	OVRFLW	OVRFLW	76683	OVRFLW	OVRFLW	71917	36489	17530	5637	1571	34918	15347	5343	1459	400	194	322	197
09:42:23	OVRFLW	99006	75954	OVRFLW	OVRFLW	71037	36030	17302	5634	1535	35324	15182	5287	1454	378	167	283	165
09:44:23	OVRFLW	OVRFLW	76570	OVRFLW	OVRFLW	70857	36435	17504	5544	1551	35299	15178	5349	1482	374	187	303	194
09:46:23	OVRFLW	OVRFLW	76544	OVRFLW	OVRFLW	71583	36908	17396	5649	1545	35121	15197	5254	1467	424	198	358	187
09:48:23	OVRFLW	99122	76360	OVRFLW	OVRFLW	71294	36107	17464	5565	1571	34981	15099	5352	1418	401	183	354	195
09:50:23	OVRFLW	OVRFLW	76230	OVRFLW	OVRFLW	71171	36595	17120	5546	1572	35016	15294	5382	1463	380	185	351	184
09:52:23	OVRFLW	98393	76645	OVRFLW	OVRFLW	71840	36902	17255	5589	1557	35065	15136	5394	1424	365	166	361	190
09:54:23	OVRFLW	OVRFLW	75394	OVRFLW	OVRFLW	71441	36229	17022	5667	1503	35049	15141	5337	1462	364	187	356	197
09:56:23	OVRFLW	99587	76792	OVRFLW	OVRFLW	71146	36896	17307	5672	1519	35329	15360	5267	1505	378	216	274	168
09:58:23	OVRFLW	99972	76211	OVRFLW	OVRFLW	71508	36686	17246	5547	1496	34879	15203	5339	1485	404	217	331	174
10:00:23	OVRFLW	OVRFLW	75495	OVRFLW	OVRFLW	71888	36475	16969	5641	1538	35053	15371	5271	1462	368	191	299	187
